# Supplementary material for: Exceptionally high charge mobility in phthalocyanine-based poly(benzimidazobenzophenanthroline)-ladder-type two-dimensional conjugated polymers
Source: Nat Mater. 2023 Jun 19;22(7):880–7. doi: 10.1038/s41563-023-01581-6 (PMC10313522; doi:10.1038/s41563-023-01581-6)
Supplement: Supplementary file 2 — Coordinate files for slipped-AA-stacked 2DCP-CuPc, slipped-AA-stacked 2DCP-NiPc, monolayer 2DCP-CuPc and monolayer 2DCP-NiPc. [file 41563_2023_1581_MOESM2_ESM.zip]

Archive with 4 entries (4 files):
- Computational_data_AA-slipped_stacked_2DCP-CuPc.txt
- Computational_data_AA-slipped_stacked_2DCP-NiPc.txt
- Computational_data_Monolayer_2DCP-CuPc.txt
- Computational_data_Monolayer_2DCP-NiPc.txt
