# Supplementary material for: Exceptionally high charge mobility in phthalocyanine-based poly(benzimidazobenzophenanthroline)-ladder-type two-dimensional conjugated polymers
Source: Nat Mater. 2023 Jun 19;22(7):880–7. doi: 10.1038/s41563-023-01581-6 (PMC10313522; doi:10.1038/s41563-023-01581-6)
Supplement: Supplementary file 2 — Coordinate files for slipped-AA-stacked 2DCP-CuPc, slipped-AA-stacked 2DCP-NiPc, monolayer 2DCP-CuPc and monolayer 2DCP-NiPc. [file 41563_2023_1581_MOESM2_ESM.zip › Computational_data_AA-slipped_stacked_2DCP-CuPc.txt]

Lattice parameters:
   a          b         c        alpha     beta      gamma
21.18462   20.80002   7.24299    95.8572   93.4485   101.7900
Structure parameters in fractional coordinates:
                       x          y          z        Occ.     B     Site     Sym.
   1 C   C1          0.97505    0.51342    0.51949    1.000    1.000    1a         1
   2 C   C2          0.95188    0.39492    0.54850    1.000    1.000    1a         1
   3 C   C3          0.01124    0.38983    0.98045    1.000    1.000    1a         1
   4 C   C4          0.95725    0.57599    0.53703    1.000    1.000    1a         1
   5 C   C5          0.01124    0.38983    0.48045    1.000    1.000    1a         1
   6 C   C6          0.93391    0.45593    0.57029    1.000    1.000    1a         1
   7 C   C7          0.53483    0.38225    0.05757    1.000    1.000    1a         1
   8 C   C8          0.56390    0.95862    0.55158    1.000    1.000    1a         1
   9 C   C9          0.56089    0.89584    0.62121    1.000    1.000    1a         1
  10 C   C10         0.50592    0.04156    0.44966    1.000    1.000    1a         1
  11 C   C11         0.50809    0.32075    0.12768    1.000    1.000    1a         1
  12 C   C12         0.60919    0.75343    0.25248    1.000    1.000    1a         1
  13 C   C13         0.49743    0.21823    0.23804    1.000    1.000    1a         1
  14 C   C14         0.56992    0.14394    0.83509    1.000    1.000    1a         1
  15 C   C15         0.51305    0.80308    0.73158    1.000    1.000    1a         1
  16 C   C16         0.56628    0.08071    0.91358    1.000    1.000    1a         1
  17 C   C17         0.57791    0.63583    0.35917    1.000    1.000    1a         1
  18 C   C18         0.50245    0.70060    0.84213    1.000    1.000    1a         1
  19 C   C19         0.50455    0.97976    0.51996    1.000    1.000    1a         1
  20 C   C20         0.58059    0.80624    0.21317    1.000    1.000    1a         1
  21 C   C21         0.56806    0.70014    0.31378    1.000    1.000    1a         1
  22 C   C22         0.53812    0.26977    0.66924    1.000    1.000    1a         1
  23 C   C23         0.44958    0.12547    0.34838    1.000    1.000    1a         1
  24 C   C24         0.44657    0.06269    0.41803    1.000    1.000    1a         1
  25 C   C25         0.47573    0.63911    0.91230    1.000    1.000    1a         1
  26 C   C26         0.53483    0.38225    0.55757    1.000    1.000    1a         1
  27 C   C27         0.56390    0.95862    0.05158    1.000    1.000    1a         1
  28 C   C28         0.56089    0.89584    0.12121    1.000    1.000    1a         1
  29 C   C29         0.47239    0.75153    0.80042    1.000    1.000    1a         1
  30 C   C30         0.44249    0.32124    0.15613    1.000    1.000    1a         1
  31 C   C31         0.42990    0.21510    0.25655    1.000    1.000    1a         1
  32 C   C32         0.50592    0.04156    0.94966    1.000    1.000    1a         1
  33 C   C33         0.50809    0.32075    0.62768    1.000    1.000    1a         1
  34 C   C34         0.43267    0.38556    0.11082    1.000    1.000    1a         1
  35 C   C35         0.44420    0.94061    0.55603    1.000    1.000    1a         1
  36 C   C36         0.49743    0.21823    0.73804    1.000    1.000    1a         1
  37 C   C37         0.44056    0.87737    0.63443    1.000    1.000    1a         1
  38 C   C38         0.51305    0.80308    0.23158    1.000    1.000    1a         1
  39 C   C39         0.38800    0.02286    0.45260    1.000    1.000    1a         1
  40 C   C40         0.40134    0.26795    0.21738    1.000    1.000    1a         1
  41 C   C41         0.50245    0.70060    0.34213    1.000    1.000    1a         1
  42 C   C42         0.50455    0.97976    0.01996    1.000    1.000    1a         1
  43 C   C43         0.44958    0.12547    0.84838    1.000    1.000    1a         1
  44 C   C44         0.44657    0.06269    0.91803    1.000    1.000    1a         1
  45 C   C45         0.47573    0.63911    0.41230    1.000    1.000    1a         1
  46 C   C46         0.38697    0.96222    0.52051    1.000    1.000    1a         1
  47 C   C47         0.39052    0.56963    0.02870    1.000    1.000    1a         1
  48 C   C48         0.47239    0.75153    0.30042    1.000    1.000    1a         1
  49 C   C49         0.44249    0.32124    0.65613    1.000    1.000    1a         1
  50 C   C50         0.37118    0.46579    0.09976    1.000    1.000    1a         1
  51 C   C51         0.42990    0.21510    0.75655    1.000    1.000    1a         1
  52 C   C52         0.43267    0.38556    0.61082    1.000    1.000    1a         1
  53 C   C53         0.44420    0.94061    0.05603    1.000    1.000    1a         1
  54 C   C54         0.44056    0.87737    0.13443    1.000    1.000    1a         1
  55 C   C55         0.38800    0.02286    0.95260    1.000    1.000    1a         1
  56 C   C56         0.40134    0.26795    0.71738    1.000    1.000    1a         1
  57 C   C57         0.32682    0.55762    0.09794    1.000    1.000    1a         1
  58 C   C58         0.31352    0.49103    0.13785    1.000    1.000    1a         1
  59 C   C59         0.38697    0.96222    0.02051    1.000    1.000    1a         1
  60 C   C60         0.39052    0.56963    0.52870    1.000    1.000    1a         1
  61 C   C61         0.37118    0.46579    0.59976    1.000    1.000    1a         1
  62 C   C62         0.28530    0.60030    0.13158    1.000    1.000    1a         1
  63 C   C63         0.25558    0.46178    0.20639    1.000    1.000    1a         1
  64 C   C64         0.32682    0.55762    0.59794    1.000    1.000    1a         1
  65 C   C65         0.31352    0.49103    0.63785    1.000    1.000    1a         1
  66 C   C66         0.22816    0.57287    0.20737    1.000    1.000    1a         1
  67 C   C67         0.21388    0.50468    0.23920    1.000    1.000    1a         1
  68 C   C68         0.28530    0.60030    0.63158    1.000    1.000    1a         1
  69 C   C69         0.25558    0.46178    0.70639    1.000    1.000    1a         1
  70 C   C70         0.97505    0.51342    0.01949    1.000    1.000    1a         1
  71 C   C71         0.22816    0.57287    0.70737    1.000    1.000    1a         1
  72 C   C72         0.21388    0.50468    0.73920    1.000    1.000    1a         1
  73 C   C73         0.13645    0.55800    0.32475    1.000    1.000    1a         1
  74 C   C74         0.11546    0.43721    0.36073    1.000    1.000    1a         1
  75 C   C75         0.95188    0.39492    0.04850    1.000    1.000    1a         1
  76 C   C76         0.07654    0.56537    0.39888    1.000    1.000    1a         1
  77 C   C77         0.05320    0.44531    0.43212    1.000    1.000    1a         1
  78 C   C78         0.13645    0.55800    0.82475    1.000    1.000    1a         1
  79 C   C79         0.11546    0.43721    0.86073    1.000    1.000    1a         1
  80 C   C80         0.05857    0.62639    0.42068    1.000    1.000    1a         1
  81 C   C81         0.03539    0.50788    0.44964    1.000    1.000    1a         1
  82 C   C82         0.07654    0.56537    0.89888    1.000    1.000    1a         1
  83 C   C83         0.05320    0.44531    0.93212    1.000    1.000    1a         1
  84 C   C84         0.99921    0.63147    0.48871    1.000    1.000    1a         1
  85 C   C85         0.89502    0.58410    0.60853    1.000    1.000    1a         1
  86 C   C86         0.05857    0.62639    0.92068    1.000    1.000    1a         1
  87 C   C87         0.03539    0.50788    0.94964    1.000    1.000    1a         1
  88 C   C88         0.87402    0.46331    0.64448    1.000    1.000    1a         1
  89 C   C89         0.99921    0.63147    0.98871    1.000    1.000    1a         1
  90 C   C90         0.95725    0.57599    0.03703    1.000    1.000    1a         1
  91 C   C91         0.93391    0.45593    0.07029    1.000    1.000    1a         1
  92 C   C92         0.89502    0.58410    0.10853    1.000    1.000    1a         1
  93 C   C93         0.87402    0.46331    0.14448    1.000    1.000    1a         1
  94 C   C94         0.79662    0.51665    0.73021    1.000    1.000    1a         1
  95 C   C95         0.78234    0.44846    0.76205    1.000    1.000    1a         1
  96 C   C96         0.75494    0.55955    0.76320    1.000    1.000    1a         1
  97 C   C97         0.72522    0.42104    0.83799    1.000    1.000    1a         1
  98 C   C98         0.79662    0.51665    0.23021    1.000    1.000    1a         1
  99 C   C99         0.78234    0.44846    0.26205    1.000    1.000    1a         1
 100 C   C100        0.69702    0.53032    0.83191    1.000    1.000    1a         1
 101 C   C101        0.68372    0.46373    0.87178    1.000    1.000    1a         1
 102 C   C102        0.75494    0.55955    0.26320    1.000    1.000    1a         1
 103 C   C103        0.72522    0.42104    0.33799    1.000    1.000    1a         1
 104 C   C104        0.63939    0.55558    0.87015    1.000    1.000    1a         1
 105 C   C105        0.62248    0.99847    0.51706    1.000    1.000    1a         1
 106 C   C106        0.62004    0.45172    0.94113    1.000    1.000    1a         1
 107 C   C107        0.62350    0.05911    0.44916    1.000    1.000    1a         1
 108 C   C108        0.69702    0.53032    0.33191    1.000    1.000    1a         1
 109 C   C109        0.68372    0.46373    0.37178    1.000    1.000    1a         1
 110 C   C110        0.60919    0.75343    0.75248    1.000    1.000    1a         1
 111 C   C111        0.56992    0.14394    0.33509    1.000    1.000    1a         1
 112 C   C112        0.56628    0.08071    0.41358    1.000    1.000    1a         1
 113 C   C113        0.57791    0.63583    0.85917    1.000    1.000    1a         1
 114 C   C114        0.58059    0.80624    0.71317    1.000    1.000    1a         1
 115 C   C115        0.63939    0.55558    0.37015    1.000    1.000    1a         1
 116 C   C116        0.56806    0.70014    0.81378    1.000    1.000    1a         1
 117 C   C117        0.53812    0.26977    0.16924    1.000    1.000    1a         1
 118 C   C118        0.62248    0.99847    0.01706    1.000    1.000    1a         1
 119 C   C119        0.62004    0.45172    0.44113    1.000    1.000    1a         1
 120 C   C120        0.62350    0.05911    0.94916    1.000    1.000    1a         1
 121 Cu  Cu121       0.50529    0.51068    0.98490    1.000    1.000    1a         1
 122 Cu  Cu122       0.50529    0.51068    0.48490    1.000    1.000    1a         1
 123 H   H123        0.91874    0.35189    0.58652    1.000    1.000    1a         1
 124 H   H124        0.58896    0.27114    0.65221    1.000    1.000    1a         1
 125 H   H125        0.42154    0.75013    0.81735    1.000    1.000    1a         1
 126 H   H126        0.35056    0.26726    0.23594    1.000    1.000    1a         1
 127 H   H127        0.42154    0.75013    0.31735    1.000    1.000    1a         1
 128 H   H128        0.34365    0.04051    0.92618    1.000    1.000    1a         1
 129 H   H129        0.35056    0.26726    0.73594    1.000    1.000    1a         1
 130 H   H130        0.29685    0.65177    0.10455    1.000    1.000    1a         1
 131 H   H131        0.34168    0.93036    0.04761    1.000    1.000    1a         1
 132 H   H132        0.24445    0.41057    0.23475    1.000    1.000    1a         1
 133 H   H133        0.34365    0.04051    0.42618    1.000    1.000    1a         1
 134 H   H134        0.29685    0.65177    0.60455    1.000    1.000    1a         1
 135 H   H135        0.34168    0.93036    0.54761    1.000    1.000    1a         1
 136 H   H136        0.24445    0.41057    0.73475    1.000    1.000    1a         1
 137 H   H137        0.09172    0.66942    0.38271    1.000    1.000    1a         1
 138 H   H138        0.98412    0.67868    0.00458    1.000    1.000    1a         1
 139 H   H139        0.09172    0.66942    0.88271    1.000    1.000    1a         1
 140 H   H140        0.02633    0.34263    0.96460    1.000    1.000    1a         1
 141 H   H141        0.98412    0.67868    0.50458    1.000    1.000    1a         1
 142 H   H142        0.02633    0.34263    0.46460    1.000    1.000    1a         1
 143 H   H143        0.91874    0.35189    0.08652    1.000    1.000    1a         1
 144 H   H144        0.76607    0.61077    0.73481    1.000    1.000    1a         1
 145 H   H145        0.66880    0.09097    0.92208    1.000    1.000    1a         1
 146 H   H146        0.71369    0.36957    0.86503    1.000    1.000    1a         1
 147 H   H147        0.66682    0.98082    0.04352    1.000    1.000    1a         1
 148 H   H148        0.76607    0.61077    0.23481    1.000    1.000    1a         1
 149 H   H149        0.66880    0.09097    0.42208    1.000    1.000    1a         1
 150 H   H150        0.71369    0.36957    0.36503    1.000    1.000    1a         1
 151 H   H151        0.65998    0.75414    0.73403    1.000    1.000    1a         1
 152 H   H152        0.66682    0.98082    0.54352    1.000    1.000    1a         1
 153 H   H153        0.58896    0.27114    0.15221    1.000    1.000    1a         1
 154 H   H154        0.65998    0.75414    0.23403    1.000    1.000    1a         1
 155 N   N155        0.59417    0.39535    0.50276    1.000    1.000    1a         1
 156 N   N156        0.50928    0.16058    0.30144    1.000    1.000    1a         1
 157 N   N157        0.59414    0.50686    0.43344    1.000    1.000    1a         1
 158 N   N158        0.52136    0.60068    0.91631    1.000    1.000    1a         1
 159 N   N159        0.60847    0.86461    0.14776    1.000    1.000    1a         1
 160 N   N160        0.48921    0.42070    0.05365    1.000    1.000    1a         1
 161 N   N161        0.50120    0.86072    0.66808    1.000    1.000    1a         1
 162 N   N162        0.50928    0.16058    0.80144    1.000    1.000    1a         1
 163 N   N163        0.52136    0.60068    0.41631    1.000    1.000    1a         1
 164 N   N164        0.40202    0.15673    0.32191    1.000    1.000    1a         1
 165 N   N165        0.48921    0.42070    0.55365    1.000    1.000    1a         1
 166 N   N166        0.41644    0.51450    0.03646    1.000    1.000    1a         1
 167 N   N167        0.50120    0.86072    0.16808    1.000    1.000    1a         1
 168 N   N168        0.41638    0.62600    0.96706    1.000    1.000    1a         1
 169 N   N169        0.37775    0.40558    0.13055    1.000    1.000    1a         1
 170 N   N170        0.40202    0.15673    0.82191    1.000    1.000    1a         1
 171 N   N171        0.41644    0.51450    0.53646    1.000    1.000    1a         1
 172 N   N172        0.41638    0.62600    0.46706    1.000    1.000    1a         1
 173 N   N173        0.37775    0.40558    0.63055    1.000    1.000    1a         1
 174 N   N174        0.17957    0.60390    0.26202    1.000    1.000    1a         1
 175 N   N175        0.15368    0.49603    0.31246    1.000    1.000    1a         1
 176 N   N176        0.17957    0.60390    0.76202    1.000    1.000    1a         1
 177 N   N177        0.15368    0.49603    0.81246    1.000    1.000    1a         1
 178 N   N178        0.85679    0.52529    0.65679    1.000    1.000    1a         1
 179 N   N179        0.83091    0.41742    0.70729    1.000    1.000    1a         1
 180 N   N180        0.85679    0.52529    0.15679    1.000    1.000    1a         1
 181 N   N181        0.83091    0.41742    0.20729    1.000    1.000    1a         1
 182 N   N182        0.63283    0.61580    0.83946    1.000    1.000    1a         1
 183 N   N183        0.59417    0.39535    0.00276    1.000    1.000    1a         1
 184 N   N184        0.59414    0.50686    0.93344    1.000    1.000    1a         1
 185 N   N185        0.60847    0.86461    0.64776    1.000    1.000    1a         1
 186 N   N186        0.63283    0.61580    0.33946    1.000    1.000    1a         1
 187 O   O187        0.62003    0.18024    0.79911    1.000    1.000    1a         1
 188 O   O188        0.39044    0.84104    0.67033    1.000    1.000    1a         1
 189 O   O189        0.39044    0.84104    0.17033    1.000    1.000    1a         1
 190 O   O190        0.13385    0.38482    0.34194    1.000    1.000    1a         1
 191 O   O191        0.13385    0.38482    0.84194    1.000    1.000    1a         1
 192 O   O192        0.87664    0.63650    0.62745    1.000    1.000    1a         1
 193 O   O193        0.87664    0.63650    0.12745    1.000    1.000    1a         1
 194 O   O194        0.62003    0.18024    0.29911    1.000    1.000    1a         1
