# Supplementary material for: Exceptionally high charge mobility in phthalocyanine-based poly(benzimidazobenzophenanthroline)-ladder-type two-dimensional conjugated polymers
Source: Nat Mater. 2023 Jun 19;22(7):880–7. doi: 10.1038/s41563-023-01581-6 (PMC10313522; doi:10.1038/s41563-023-01581-6)
Supplement: Supplementary file 2 — Coordinate files for slipped-AA-stacked 2DCP-CuPc, slipped-AA-stacked 2DCP-NiPc, monolayer 2DCP-CuPc and monolayer 2DCP-NiPc. [file 41563_2023_1581_MOESM2_ESM.zip › Computational_data_AA-slipped_stacked_2DCP-NiPc.txt]

Lattice parameters:
   a          b         c        alpha     beta      gamma
20.59011   20.27218   7.52274    98.4797   97.0715   105.6371
Structure parameters in fractional coordinates:
                       x          y          z        Occ.     B     Site     Sym.
   1 C   C1          0.97560    0.51402    0.52100    1.000    1.000    1a         1
   2 C   C2          0.93983    0.38839    0.51519    1.000    1.000    1a         1
   3 C   C3          0.99806    0.38229    0.94418    1.000    1.000    1a         1
   4 C   C4          0.96453    0.58068    0.55710    1.000    1.000    1a         1
   5 C   C5          0.99806    0.38229    0.44418    1.000    1.000    1a         1
   6 C   C6          0.92877    0.45347    0.55636    1.000    1.000    1a         1
   7 C   C7          0.53168    0.38059    0.04790    1.000    1.000    1a         1
   8 C   C8          0.56836    0.96496    0.56754    1.000    1.000    1a         1
   9 C   C9          0.56604    0.90198    0.63724    1.000    1.000    1a         1
  10 C   C10         0.50544    0.04142    0.44928    1.000    1.000    1a         1
  11 C   C11         0.50374    0.31761    0.11456    1.000    1.000    1a         1
  12 C   C12         0.61785    0.76282    0.28025    1.000    1.000    1a         1
  13 C   C13         0.49382    0.21524    0.22843    1.000    1.000    1a         1
  14 C   C14         0.57169    0.14969    0.84909    1.000    1.000    1a         1
  15 C   C15         0.51672    0.80605    0.74136    1.000    1.000    1a         1
  16 C   C16         0.56886    0.08685    0.92846    1.000    1.000    1a         1
  17 C   C17         0.58395    0.64115    0.37941    1.000    1.000    1a         1
  18 C   C18         0.50680    0.70368    0.85522    1.000    1.000    1a         1
  19 C   C19         0.50509    0.97985    0.52044    1.000    1.000    1a         1
  20 C   C20         0.58771    0.81410    0.23539    1.000    1.000    1a         1
  21 C   C21         0.57491    0.70647    0.33564    1.000    1.000    1a         1
  22 C   C22         0.53569    0.26889    0.66325    1.000    1.000    1a         1
  23 C   C23         0.44449    0.11931    0.33256    1.000    1.000    1a         1
  24 C   C24         0.44216    0.05632    0.40221    1.000    1.000    1a         1
  25 C   C25         0.47886    0.64070    0.92187    1.000    1.000    1a         1
  26 C   C26         0.53168    0.38059    0.54790    1.000    1.000    1a         1
  27 C   C27         0.56836    0.96496    0.06754    1.000    1.000    1a         1
  28 C   C28         0.56604    0.90198    0.13724    1.000    1.000    1a         1
  29 C   C29         0.47483    0.75239    0.80650    1.000    1.000    1a         1
  30 C   C30         0.43564    0.31485    0.13422    1.000    1.000    1a         1
  31 C   C31         0.42283    0.20720    0.23445    1.000    1.000    1a         1
  32 C   C32         0.50544    0.04142    0.94928    1.000    1.000    1a         1
  33 C   C33         0.50374    0.31761    0.61456    1.000    1.000    1a         1
  34 C   C34         0.42660    0.38017    0.09050    1.000    1.000    1a         1
  35 C   C35         0.44166    0.93441    0.54125    1.000    1.000    1a         1
  36 C   C36         0.49382    0.21524    0.72843    1.000    1.000    1a         1
  37 C   C37         0.43882    0.87156    0.62060    1.000    1.000    1a         1
  38 C   C38         0.51672    0.80605    0.24136    1.000    1.000    1a         1
  39 C   C39         0.38064    0.01009    0.42189    1.000    1.000    1a         1
  40 C   C40         0.39270    0.25850    0.18964    1.000    1.000    1a         1
  41 C   C41         0.50680    0.70368    0.35522    1.000    1.000    1a         1
  42 C   C42         0.50509    0.97985    0.02044    1.000    1.000    1a         1
  43 C   C43         0.44449    0.11931    0.83256    1.000    1.000    1a         1
  44 C   C44         0.44216    0.05632    0.90221    1.000    1.000    1a         1
  45 C   C45         0.47886    0.64070    0.42187    1.000    1.000    1a         1
  46 C   C46         0.38058    0.94952    0.48966    1.000    1.000    1a         1
  47 C   C47         0.39159    0.56911    0.03060    1.000    1.000    1a         1
  48 C   C48         0.47483    0.75239    0.30650    1.000    1.000    1a         1
  49 C   C49         0.43564    0.31485    0.63422    1.000    1.000    1a         1
  50 C   C50         0.36709    0.46108    0.08532    1.000    1.000    1a         1
  51 C   C51         0.42283    0.20720    0.73445    1.000    1.000    1a         1
  52 C   C52         0.42660    0.38017    0.59050    1.000    1.000    1a         1
  53 C   C53         0.44166    0.93441    0.04125    1.000    1.000    1a         1
  54 C   C54         0.43882    0.87156    0.12060    1.000    1.000    1a         1
  55 C   C55         0.38064    0.01009    0.92189    1.000    1.000    1a         1
  56 C   C56         0.39270    0.25850    0.68964    1.000    1.000    1a         1
  57 C   C57         0.32731    0.55658    0.09812    1.000    1.000    1a         1
  58 C   C58         0.30996    0.48685    0.12600    1.000    1.000    1a         1
  59 C   C59         0.38058    0.94952    0.98966    1.000    1.000    1a         1
  60 C   C60         0.39159    0.56911    0.53060    1.000    1.000    1a         1
  61 C   C61         0.36709    0.46108    0.58532    1.000    1.000    1a         1
  62 C   C62         0.28953    0.60207    0.14251    1.000    1.000    1a         1
  63 C   C63         0.24984    0.45640    0.18970    1.000    1.000    1a         1
  64 C   C64         0.32731    0.55658    0.59812    1.000    1.000    1a         1
  65 C   C65         0.30996    0.48685    0.62600    1.000    1.000    1a         1
  66 C   C66         0.23129    0.57388    0.21586    1.000    1.000    1a         1
  67 C   C67         0.21148    0.50189    0.23251    1.000    1.000    1a         1
  68 C   C68         0.28953    0.60207    0.64251    1.000    1.000    1a         1
  69 C   C69         0.24984    0.45640    0.68970    1.000    1.000    1a         1
  70 C   C70         0.97560    0.51402    0.02100    1.000    1.000    1a         1
  71 C   C71         0.23129    0.57388    0.71586    1.000    1.000    1a         1
  72 C   C72         0.21148    0.50189    0.73251    1.000    1.000    1a         1
  73 C   C73         0.13990    0.55932    0.33412    1.000    1.000    1a         1
  74 C   C74         0.10690    0.43145    0.33781    1.000    1.000    1a         1
  75 C   C75         0.93983    0.38839    0.01519    1.000    1.000    1a         1
  76 C   C76         0.08167    0.56796    0.41271    1.000    1.000    1a         1
  77 C   C77         0.04589    0.44076    0.41203    1.000    1.000    1a         1
  78 C   C78         0.13990    0.55932    0.83412    1.000    1.000    1a         1
  79 C   C79         0.10690    0.43145    0.83781    1.000    1.000    1a         1
  80 C   C80         0.07058    0.63303    0.45379    1.000    1.000    1a         1
  81 C   C81         0.03483    0.50742    0.44810    1.000    1.000    1a         1
  82 C   C82         0.08167    0.56796    0.91271    1.000    1.000    1a         1
  83 C   C83         0.04589    0.44076    0.91203    1.000    1.000    1a         1
  84 C   C84         0.01235    0.63913    0.52484    1.000    1.000    1a         1
  85 C   C85         0.90353    0.58997    0.63144    1.000    1.000    1a         1
  86 C   C86         0.07058    0.63303    0.95379    1.000    1.000    1a         1
  87 C   C87         0.03483    0.50742    0.94810    1.000    1.000    1a         1
  88 C   C88         0.87056    0.46209    0.63505    1.000    1.000    1a         1
  89 C   C89         0.01235    0.63913    0.02484    1.000    1.000    1a         1
  90 C   C90         0.96453    0.58068    0.05710    1.000    1.000    1a         1
  91 C   C91         0.92877    0.45347    0.05636    1.000    1.000    1a         1
  92 C   C92         0.90353    0.58997    0.13144    1.000    1.000    1a         1
  93 C   C93         0.87056    0.46209    0.13505    1.000    1.000    1a         1
  94 C   C94         0.79901    0.51950    0.73697    1.000    1.000    1a         1
  95 C   C95         0.77920    0.44750    0.75348    1.000    1.000    1a         1
  96 C   C96         0.76066    0.56497    0.78000    1.000    1.000    1a         1
  97 C   C97         0.72099    0.41927    0.82688    1.000    1.000    1a         1
  98 C   C98         0.79901    0.51950    0.23697    1.000    1.000    1a         1
  99 C   C99         0.77920    0.44750    0.25348    1.000    1.000    1a         1
 100 C   C100        0.70057    0.53448    0.84377    1.000    1.000    1a         1
 101 C   C101        0.68321    0.46473    0.87151    1.000    1.000    1a         1
 102 C   C102        0.76066    0.56497    0.28000    1.000    1.000    1a         1
 103 C   C103        0.72099    0.41927    0.32688    1.000    1.000    1a         1
 104 C   C104        0.64345    0.56024    0.88460    1.000    1.000    1a         1
 105 C   C105        0.62989    0.01118    0.54786    1.000    1.000    1a         1
 106 C   C106        0.61894    0.45218    0.93912    1.000    1.000    1a         1
 107 C   C107        0.62995    0.07174    0.48004    1.000    1.000    1a         1
 108 C   C108        0.70057    0.53448    0.34377    1.000    1.000    1a         1
 109 C   C109        0.68321    0.46473    0.37151    1.000    1.000    1a         1
 110 C   C110        0.61785    0.76282    0.78025    1.000    1.000    1a         1
 111 C   C111        0.57169    0.14969    0.34909    1.000    1.000    1a         1
 112 C   C112        0.56886    0.08685    0.42846    1.000    1.000    1a         1
 113 C   C113        0.58395    0.64115    0.87941    1.000    1.000    1a         1
 114 C   C114        0.58771    0.81410    0.73539    1.000    1.000    1a         1
 115 C   C115        0.64345    0.56024    0.38460    1.000    1.000    1a         1
 116 C   C116        0.57491    0.70647    0.83564    1.000    1.000    1a         1
 117 C   C117        0.53569    0.26889    0.16325    1.000    1.000    1a         1
 118 C   C118        0.62989    0.01118    0.04786    1.000    1.000    1a         1
 119 C   C119        0.61894    0.45218    0.43912    1.000    1.000    1a         1
 120 C   C120        0.62995    0.07174    0.98004    1.000    1.000    1a         1
 121 Ni  Ni121       0.50527    0.51066    0.98498    1.000    1.000    1a         1
 122 Ni  Ni122       0.50527    0.51066    0.48498    1.000    1.000    1a         1
 123 H   H123        0.90226    0.34285    0.54002    1.000    1.000    1a         1
 124 H   H124        0.58898    0.27371    0.65458    1.000    1.000    1a         1
 125 H   H125        0.42154    0.74755    0.81515    1.000    1.000    1a         1
 126 H   H126        0.33955    0.25448    0.20051    1.000    1.000    1a         1
 127 H   H127        0.42154    0.74755    0.31515    1.000    1.000    1a         1
 128 H   H128        0.33310    0.02247    0.88386    1.000    1.000    1a         1
 129 H   H129        0.33955    0.25448    0.70051    1.000    1.000    1a         1
 130 H   H130        0.30476    0.65622    0.12536    1.000    1.000    1a         1
 131 H   H131        0.33296    0.91271    0.00457    1.000    1.000    1a         1
 132 H   H132        0.23486    0.40256    0.20856    1.000    1.000    1a         1
 133 H   H133        0.33310    0.02247    0.38386    1.000    1.000    1a         1
 134 H   H134        0.30476    0.65622    0.62536    1.000    1.000    1a         1
 135 H   H135        0.33296    0.91271    0.50457    1.000    1.000    1a         1
 136 H   H136        0.23486    0.40256    0.70856    1.000    1.000    1a         1
 137 H   H137        0.10813    0.67857    0.42890    1.000    1.000    1a         1
 138 H   H138        0.00276    0.68959    0.05543    1.000    1.000    1a         1
 139 H   H139        0.10813    0.67857    0.92890    1.000    1.000    1a         1
 140 H   H140        0.00765    0.33184    0.91353    1.000    1.000    1a         1
 141 H   H141        0.00276    0.68959    0.55543    1.000    1.000    1a         1
 142 H   H142        0.00765    0.33184    0.41353    1.000    1.000    1a         1
 143 H   H143        0.90226    0.34285    0.04002    1.000    1.000    1a         1
 144 H   H144        0.77561    0.61882    0.76128    1.000    1.000    1a         1
 145 H   H145        0.67756    0.10855    0.96512    1.000    1.000    1a         1
 146 H   H146        0.70578    0.36510    0.84388    1.000    1.000    1a         1
 147 H   H147        0.67742    0.99880    0.08593    1.000    1.000    1a         1
 148 H   H148        0.77561    0.61882    0.26128    1.000    1.000    1a         1
 149 H   H149        0.67756    0.10855    0.46512    1.000    1.000    1a         1
 150 H   H150        0.70578    0.36510    0.34388    1.000    1.000    1a         1
 151 H   H151        0.67101    0.76685    0.76942    1.000    1.000    1a         1
 152 H   H152        0.67742    0.99880    0.58593    1.000    1.000    1a         1
 153 H   H153        0.58898    0.27371    0.15458    1.000    1.000    1a         1
 154 H   H154        0.67101    0.76685    0.26942    1.000    1.000    1a         1
 155 N   N155        0.59205    0.39407    0.49599    1.000    1.000    1a         1
 156 N   N156        0.50710    0.15917    0.29695    1.000    1.000    1a         1
 157 N   N157        0.59415    0.50887    0.43781    1.000    1.000    1a         1
 158 N   N158        0.52476    0.60220    0.92876    1.000    1.000    1a         1
 159 N   N159        0.61650    0.87463    0.17402    1.000    1.000    1a         1
 160 N   N160        0.48579    0.41911    0.04111    1.000    1.000    1a         1
 161 N   N161        0.50342    0.86210    0.67282    1.000    1.000    1a         1
 162 N   N162        0.50710    0.15917    0.79695    1.000    1.000    1a         1
 163 N   N163        0.52476    0.60220    0.42876    1.000    1.000    1a         1
 164 N   N164        0.39404    0.14667    0.29583    1.000    1.000    1a         1
 165 N   N165        0.48579    0.41911    0.54111    1.000    1.000    1a         1
 166 N   N166        0.41640    0.51244    0.03208    1.000    1.000    1a         1
 167 N   N167        0.50342    0.86210    0.17282    1.000    1.000    1a         1
 168 N   N168        0.41847    0.62721    0.97367    1.000    1.000    1a         1
 169 N   N169        0.37052    0.39853    0.10807    1.000    1.000    1a         1
 170 N   N170        0.39404    0.14667    0.79583    1.000    1.000    1a         1
 171 N   N171        0.41640    0.51244    0.53208    1.000    1.000    1a         1
 172 N   N172        0.41847    0.62721    0.47367    1.000    1.000    1a         1
 173 N   N173        0.37052    0.39853    0.60807    1.000    1.000    1a         1
 174 N   N174        0.18642    0.60738    0.28069    1.000    1.000    1a         1
 175 N   N175        0.15119    0.49346    0.30592    1.000    1.000    1a         1
 176 N   N176        0.18642    0.60738    0.78069    1.000    1.000    1a         1
 177 N   N177        0.15119    0.49346    0.80592    1.000    1.000    1a         1
 178 N   N178        0.85928    0.52795    0.66343    1.000    1.000    1a         1
 179 N   N179        0.82406    0.41401    0.68846    1.000    1.000    1a         1
 180 N   N180        0.85928    0.52795    0.16343    1.000    1.000    1a         1
 181 N   N181        0.82406    0.41401    0.18846    1.000    1.000    1a         1
 182 N   N182        0.64003    0.62279    0.86188    1.000    1.000    1a         1
 183 N   N183        0.59205    0.39407    0.99599    1.000    1.000    1a         1
 184 N   N184        0.59415    0.50887    0.93781    1.000    1.000    1a         1
 185 N   N185        0.61650    0.87463    0.67402    1.000    1.000    1a         1
 186 N   N186        0.64003    0.62279    0.36188    1.000    1.000    1a         1
 187 O   O187        0.62445    0.19141    0.82701    1.000    1.000    1a         1
 188 O   O188        0.38607    0.82983    0.64258    1.000    1.000    1a         1
 189 O   O189        0.38607    0.82983    0.14258    1.000    1.000    1a         1
 190 O   O190        0.11950    0.37553    0.30346    1.000    1.000    1a         1
 191 O   O191        0.11950    0.37553    0.80346    1.000    1.000    1a         1
 192 O   O192        0.89091    0.64587    0.66583    1.000    1.000    1a         1
 193 O   O193        0.89091    0.64587    0.16583    1.000    1.000    1a         1
 194 O   O194        0.62445    0.19141    0.32701    1.000    1.000    1a         1
