# Supplementary material for: Exceptionally high charge mobility in phthalocyanine-based poly(benzimidazobenzophenanthroline)-ladder-type two-dimensional conjugated polymers
Source: Nat Mater. 2023 Jun 19;22(7):880–7. doi: 10.1038/s41563-023-01581-6 (PMC10313522; doi:10.1038/s41563-023-01581-6)
Supplement: Supplementary file 2 — Coordinate files for slipped-AA-stacked 2DCP-CuPc, slipped-AA-stacked 2DCP-NiPc, monolayer 2DCP-CuPc and monolayer 2DCP-NiPc. [file 41563_2023_1581_MOESM2_ESM.zip › Computational_data_Monolayer_2DCP-CuPc.txt]

Lattice parameters:
   a          b         c        alpha     beta     gamma
22.78287   22.78182   10.00001   89.9996   90.0859   90.0999
Structure parameters in fractional coordinates:
                       x          y          z        Occ.     B     Site     Sym.
   1 C   C1          0.02033    0.38219    0.50144    1.000    1.000    1a         1
   2 C   C2          0.02601    0.48949    0.50142    1.000    1.000    1a         1
   3 C   C3          0.03019    0.59699    0.50142    1.000    1.000    1a         1
   4 C   C4          0.44221    0.31104    0.50145    1.000    1.000    1a         1
   5 C   C5          0.44271    0.05245    0.50144    1.000    1.000    1a         1
   6 C   C6          0.44679    0.11540    0.50143    1.000    1.000    1a         1
   7 C   C7          0.45792    0.72785    0.50144    1.000    1.000    1a         1
   8 C   C8          0.46056    0.61483    0.50144    1.000    1.000    1a         1
   9 C   C9          0.48543    0.67335    0.50143    1.000    1.000    1a         1
  10 C   C10         0.49336    0.95738    0.50142    1.000    1.000    1a         1
  11 C   C11         0.49277    0.20235    0.50139    1.000    1.000    1a         1
  12 C   C12         0.49678    0.77496    0.50141    1.000    1.000    1a         1
  13 C   C13         0.49610    0.01987    0.50142    1.000    1.000    1a         1
  14 C   C14         0.50408    0.30411    0.50141    1.000    1.000    1a         1
  15 C   C15         0.05385    0.43359    0.50142    1.000    1.000    1a         1
  16 C   C16         0.52898    0.36266    0.50142    1.000    1.000    1a         1
  17 C   C17         0.53157    0.24954    0.50138    1.000    1.000    1a         1
  18 C   C18         0.54270    0.86190    0.50136    1.000    1.000    1a         1
  19 C   C19         0.54674    0.92481    0.50139    1.000    1.000    1a         1
  20 C   C20         0.54726    0.66642    0.50140    1.000    1.000    1a         1
  21 C   C21         0.55189    0.04809    0.50139    1.000    1.000    1a         1
  22 C   C22         0.55784    0.60340    0.50142    1.000    1.000    1a         1
  23 C   C23         0.55709    0.11254    0.50132    1.000    1.000    1a         1
  24 C   C24         0.55943    0.76918    0.50137    1.000    1.000    1a         1
  25 C   C25         0.05893    0.54279    0.50141    1.000    1.000    1a         1
  26 C   C26         0.58587    0.71362    0.50137    1.000    1.000    1a         1
  27 C   C27         0.60095    0.95366    0.50140    1.000    1.000    1a         1
  28 C   C28         0.60333    0.01478    0.50140    1.000    1.000    1a         1
  29 C   C29         0.60928    0.42591    0.50142    1.000    1.000    1a         1
  30 C   C30         0.62075    0.52329    0.50143    1.000    1.000    1a         1
  31 C   C31         0.67236    0.43686    0.50141    1.000    1.000    1a         1
  32 C   C32         0.67924    0.49873    0.50141    1.000    1.000    1a         1
  33 C   C33         0.71981    0.39874    0.50142    1.000    1.000    1a         1
  34 C   C34         0.73361    0.52676    0.50141    1.000    1.000    1a         1
  35 C   C35         0.77525    0.42567    0.50141    1.000    1.000    1a         1
  36 C   C36         0.78094    0.48836    0.50140    1.000    1.000    1a         1
  37 C   C37         0.86790    0.44287    0.50140    1.000    1.000    1a         1
  38 C   C38         0.87090    0.55317    0.50142    1.000    1.000    1a         1
  39 C   C39         0.93076    0.43895    0.50141    1.000    1.000    1a         1
  40 C   C40         0.93542    0.54808    0.50142    1.000    1.000    1a         1
  41 C   C41         0.95928    0.38469    0.50144    1.000    1.000    1a         1
  42 C   C42         0.96352    0.49231    0.50142    1.000    1.000    1a         1
  43 C   C43         0.96903    0.59946    0.50143    1.000    1.000    1a         1
  44 C   C44         0.11820    0.42811    0.50138    1.000    1.000    1a         1
  45 C   C45         0.12189    0.53847    0.50140    1.000    1.000    1a         1
  46 C   C46         0.20841    0.49186    0.50139    1.000    1.000    1a         1
  47 C   C47         0.21483    0.55445    0.50140    1.000    1.000    1a         1
  48 C   C48         0.25507    0.45253    0.50141    1.000    1.000    1a         1
  49 C   C49         0.27073    0.58030    0.50142    1.000    1.000    1a         1
  50 C   C50         0.30999    0.47943    0.50144    1.000    1.000    1a         1
  51 C   C51         0.31741    0.54123    0.50144    1.000    1.000    1a         1
  52 C   C52         0.36844    0.45431    0.50145    1.000    1.000    1a         1
  53 C   C53         0.38040    0.55167    0.50145    1.000    1.000    1a         1
  54 C   C54         0.38613    0.96241    0.50147    1.000    1.000    1a         1
  55 C   C55         0.38852    0.02354    0.50146    1.000    1.000    1a         1
  56 C   C56         0.40369    0.26374    0.50147    1.000    1.000    1a         1
  57 C   C57         0.43014    0.20815    0.50144    1.000    1.000    1a         1
  58 C   C58         0.43153    0.37411    0.50146    1.000    1.000    1a         1
  59 C   C59         0.43239    0.86466    0.50145    1.000    1.000    1a         1
  60 C   C60         0.43758    0.92911    0.50144    1.000    1.000    1a         1
  61 Cu  Cu61        0.49471    0.48870    0.50151    1.000    1.000    1a         1
  62 H   H62         0.04352    0.34036    0.50145    1.000    1.000    1a         1
  63 H   H63         0.05665    0.63690    0.50143    1.000    1.000    1a         1
  64 H   H64         0.57897    0.24435    0.50138    1.000    1.000    1a         1
  65 H   H65         0.63335    0.70805    0.50137    1.000    1.000    1a         1
  66 H   H66         0.64080    0.92725    0.50140    1.000    1.000    1a         1
  67 H   H67         0.64517    0.03810    0.50141    1.000    1.000    1a         1
  68 H   H68         0.71469    0.35121    0.50144    1.000    1.000    1a         1
  69 H   H69         0.73839    0.57423    0.50142    1.000    1.000    1a         1
  70 H   H70         0.93263    0.34492    0.50144    1.000    1.000    1a         1
  71 H   H71         0.94599    0.64138    0.50143    1.000    1.000    1a         1
  72 H   H72         0.24914    0.40521    0.50142    1.000    1.000    1a         1
  73 H   H73         0.27706    0.62769    0.50143    1.000    1.000    1a         1
  74 H   H74         0.34428    0.93907    0.50148    1.000    1.000    1a         1
  75 H   H75         0.34864    0.04990    0.50148    1.000    1.000    1a         1
  76 H   H76         0.35620    0.26917    0.50149    1.000    1.000    1a         1
  77 H   H77         0.41052    0.73303    0.50145    1.000    1.000    1a         1
  78 N   N78         0.48441    0.40360    0.50145    1.000    1.000    1a         1
  79 N   N79         0.48704    0.83517    0.50140    1.000    1.000    1a         1
  80 N   N80         0.50248    0.14209    0.50137    1.000    1.000    1a         1
  81 N   N81         0.50503    0.57385    0.50145    1.000    1.000    1a         1
  82 N   N82         0.57977    0.47866    0.50145    1.000    1.000    1a         1
  83 N   N83         0.58608    0.82350    0.50133    1.000    1.000    1a         1
  84 N   N84         0.58643    0.37244    0.50139    1.000    1.000    1a         1
  85 N   N85         0.61123    0.58069    0.50141    1.000    1.000    1a         1
  86 N   N86         0.82959    0.39929    0.50141    1.000    1.000    1a         1
  87 N   N87         0.84120    0.49843    0.50139    1.000    1.000    1a         1
  88 N   N88         0.14809    0.48260    0.50138    1.000    1.000    1a         1
  89 N   N89         0.16079    0.58155    0.50140    1.000    1.000    1a         1
  90 N   N90         0.37808    0.39690    0.50147    1.000    1.000    1a         1
  91 N   N91         0.40317    0.60515    0.50145    1.000    1.000    1a         1
  92 N   N92         0.40345    0.15383    0.50147    1.000    1.000    1a         1
  93 N   N93         0.40965    0.49880    0.50145    1.000    1.000    1a         1
  94 O   O94         0.60345    0.14013    0.50119    1.000    1.000    1a         1
  95 O   O95         0.84339    0.59948    0.50144    1.000    1.000    1a         1
  96 O   O96         0.14543    0.38161    0.50133    1.000    1.000    1a         1
  97 O   O97         0.38606    0.83700    0.50153    1.000    1.000    1a         1
