# Supplementary material for: Exceptionally high charge mobility in phthalocyanine-based poly(benzimidazobenzophenanthroline)-ladder-type two-dimensional conjugated polymers
Source: Nat Mater. 2023 Jun 19;22(7):880–7. doi: 10.1038/s41563-023-01581-6 (PMC10313522; doi:10.1038/s41563-023-01581-6)
Supplement: Supplementary file 2 — Coordinate files for slipped-AA-stacked 2DCP-CuPc, slipped-AA-stacked 2DCP-NiPc, monolayer 2DCP-CuPc and monolayer 2DCP-NiPc. [file 41563_2023_1581_MOESM2_ESM.zip › Computational_data_Monolayer_2DCP-NiPc.txt]

Lattice parameters:
   a          b         c        alpha     beta     gamma
22.78287   22.78182   10.00001   89.9996   90.0859   90.0999
Structure parameters in fractional coordinates:
                       x          y          z        Occ.     B     Site     Sym.
   1 C   C1          0.01994    0.38127    0.50135    1.000    1.000    1a         1
   2 C   C2          0.02602    0.48834    0.50142    1.000    1.000    1a         1
   3 C   C3          0.03087    0.59574    0.50143    1.000    1.000    1a         1
   4 C   C4          0.44318    0.31235    0.50146    1.000    1.000    1a         1
   5 C   C5          0.44309    0.05339    0.50140    1.000    1.000    1a         1
   6 C   C6          0.44759    0.11654    0.50140    1.000    1.000    1a         1
   7 C   C7          0.45691    0.72729    0.50148    1.000    1.000    1a         1
   8 C   C8          0.46011    0.61395    0.50153    1.000    1.000    1a         1
   9 C   C9          0.48460    0.67265    0.50148    1.000    1.000    1a         1
  10 C   C10         0.49320    0.95780    0.50141    1.000    1.000    1a         1
  11 C   C11         0.49386    0.20361    0.50138    1.000    1.000    1a         1
  12 C   C12         0.49564    0.77457    0.50147    1.000    1.000    1a         1
  13 C   C13         0.49627    0.02035    0.50138    1.000    1.000    1a         1
  14 C   C14         0.50490    0.30558    0.50143    1.000    1.000    1a         1
  15 C   C15         0.05378    0.43238    0.50137    1.000    1.000    1a         1
  16 C   C16         0.52940    0.36429    0.50147    1.000    1.000    1a         1
  17 C   C17         0.53258    0.25091    0.50136    1.000    1.000    1a         1
  18 C   C18         0.54189    0.86163    0.50148    1.000    1.000    1a         1
  19 C   C19         0.54638    0.92477    0.50143    1.000    1.000    1a         1
  20 C   C20         0.54631    0.66587    0.50144    1.000    1.000    1a         1
  21 C   C21         0.55218    0.04841    0.50133    1.000    1.000    1a         1
  22 C   C22         0.55699    0.60300    0.50147    1.000    1.000    1a         1
  23 C   C23         0.55758    0.11319    0.50127    1.000    1.000    1a         1
  24 C   C24         0.55837    0.76869    0.50145    1.000    1.000    1a         1
  25 C   C25         0.05931    0.54148    0.50144    1.000    1.000    1a         1
  26 C   C26         0.58494    0.71327    0.50141    1.000    1.000    1a         1
  27 C   C27         0.60062    0.95343    0.50138    1.000    1.000    1a         1
  28 C   C28         0.60332    0.01477    0.50132    1.000    1.000    1a         1
  29 C   C29         0.60851    0.42710    0.50148    1.000    1.000    1a         1
  30 C   C30         0.61962    0.52403    0.50148    1.000    1.000    1a         1
  31 C   C31         0.67141    0.43793    0.50145    1.000    1.000    1a         1
  32 C   C32         0.67828    0.49966    0.50145    1.000    1.000    1a         1
  33 C   C33         0.71879    0.39945    0.50142    1.000    1.000    1a         1
  34 C   C34         0.73295    0.52751    0.50143    1.000    1.000    1a         1
  35 C   C35         0.77422    0.42617    0.50143    1.000    1.000    1a         1
  36 C   C36         0.78021    0.48892    0.50143    1.000    1.000    1a         1
  37 C   C37         0.86717    0.44281    0.50142    1.000    1.000    1a         1
  38 C   C38         0.87085    0.55278    0.50133    1.000    1.000    1a         1
  39 C   C39         0.93027    0.43832    0.50140    1.000    1.000    1a         1
  40 C   C40         0.93563    0.54739    0.50139    1.000    1.000    1a         1
  41 C   C41         0.95863    0.38404    0.50137    1.000    1.000    1a         1
  42 C   C42         0.96350    0.49148    0.50141    1.000    1.000    1a         1
  43 C   C43         0.96951    0.59850    0.50140    1.000    1.000    1a         1
  44 C   C44         0.11849    0.42684    0.50132    1.000    1.000    1a         1
  45 C   C45         0.12245    0.53684    0.50147    1.000    1.000    1a         1
  46 C   C46         0.20923    0.49028    0.50145    1.000    1.000    1a         1
  47 C   C47         0.21550    0.55300    0.50147    1.000    1.000    1a         1
  48 C   C48         0.25624    0.45135    0.50143    1.000    1.000    1a         1
  49 C   C49         0.27110    0.57933    0.50146    1.000    1.000    1a         1
  50 C   C50         0.31112    0.47879    0.50148    1.000    1.000    1a         1
  51 C   C51         0.31819    0.54050    0.50149    1.000    1.000    1a         1
  52 C   C52         0.36977    0.45424    0.50151    1.000    1.000    1a         1
  53 C   C53         0.38106    0.55116    0.50153    1.000    1.000    1a         1
  54 C   C54         0.38616    0.96337    0.50141    1.000    1.000    1a         1
  55 C   C55         0.38886    0.02472    0.50143    1.000    1.000    1a         1
  56 C   C56         0.40457    0.26493    0.50144    1.000    1.000    1a         1
  57 C   C57         0.43113    0.20950    0.50143    1.000    1.000    1a         1
  58 C   C58         0.43246    0.37524    0.50150    1.000    1.000    1a         1
  59 C   C59         0.43191    0.86496    0.50134    1.000    1.000    1a         1
  60 C   C60         0.43730    0.92974    0.50140    1.000    1.000    1a         1
  61 Ni  Ni61        0.49473    0.48910    0.50157    1.000    1.000    1a         1
  62 H   H62         0.04269    0.33919    0.50131    1.000    1.000    1a         1
  63 H   H63         0.05742    0.63560    0.50144    1.000    1.000    1a         1
  64 H   H64         0.58000    0.24586    0.50130    1.000    1.000    1a         1
  65 H   H65         0.63243    0.70777    0.50136    1.000    1.000    1a         1
  66 H   H66         0.64047    0.92700    0.50140    1.000    1.000    1a         1
  67 H   H67         0.64539    0.03768    0.50126    1.000    1.000    1a         1
  68 H   H68         0.71331    0.35193    0.50139    1.000    1.000    1a         1
  69 H   H69         0.73801    0.57495    0.50140    1.000    1.000    1a         1
  70 H   H70         0.93201    0.34424    0.50137    1.000    1.000    1a         1
  71 H   H71         0.94681    0.64061    0.50139    1.000    1.000    1a         1
  72 H   H72         0.25077    0.40395    0.50138    1.000    1.000    1a         1
  73 H   H73         0.27701    0.62680    0.50141    1.000    1.000    1a         1
  74 H   H74         0.34409    0.94045    0.50141    1.000    1.000    1a         1
  75 H   H75         0.34900    0.05112    0.50145    1.000    1.000    1a         1
  76 H   H76         0.35708    0.27042    0.50144    1.000    1.000    1a         1
  77 H   H77         0.40948    0.73233    0.50149    1.000    1.000    1a         1
  78 N   N78         0.48504    0.40575    0.50153    1.000    1.000    1a         1
  79 N   N79         0.48609    0.83507    0.50149    1.000    1.000    1a         1
  80 N   N80         0.50341    0.14310    0.50136    1.000    1.000    1a         1
  81 N   N81         0.50444    0.57248    0.50153    1.000    1.000    1a         1
  82 N   N82         0.57809    0.47961    0.50152    1.000    1.000    1a         1
  83 N   N83         0.58510    0.82321    0.50146    1.000    1.000    1a         1
  84 N   N84         0.58666    0.37348    0.50146    1.000    1.000    1a         1
  85 N   N85         0.61058    0.58127    0.50145    1.000    1.000    1a         1
  86 N   N86         0.82868    0.39953    0.50143    1.000    1.000    1a         1
  87 N   N87         0.84074    0.49858    0.50143    1.000    1.000    1a         1
  88 N   N88         0.14868    0.48095    0.50146    1.000    1.000    1a         1
  89 N   N89         0.16116    0.57992    0.50147    1.000    1.000    1a         1
  90 N   N90         0.37885    0.39700    0.50149    1.000    1.000    1a         1
  91 N   N91         0.40288    0.60480    0.50154    1.000    1.000    1a         1
  92 N   N92         0.40440    0.15497    0.50144    1.000    1.000    1a         1
  93 N   N93         0.41139    0.49862    0.50155    1.000    1.000    1a         1
  94 O   O94         0.60430    0.14025    0.50117    1.000    1.000    1a         1
  95 O   O95         0.84393    0.59948    0.50121    1.000    1.000    1a         1
  96 O   O96         0.14532    0.38008    0.50117    1.000    1.000    1a         1
  97 O   O97         0.38521    0.83787    0.50117    1.000    1.000    1a         1
