# Supplementary material for: Exceptionally high charge mobility in phthalocyanine-based poly(benzimidazobenzophenanthroline)-ladder-type two-dimensional conjugated polymers
Source: Nat Mater. 2023 Jun 19;22(7):880–7. doi: 10.1038/s41563-023-01581-6 (PMC10313522; doi:10.1038/s41563-023-01581-6)
Supplement: Source Data Fig. 1 — HOMO and LUMO energies and HOMO–LUMO gap data (Fig. 1b). [file 41563_2023_1581_MOESM3_ESM.xlsx]

## Sheet: Figure 1b
X1	Y1	Y1	X2	Y2
1	-5.18	-3.15	1.5	2.03
2	-5.18	-3.15	3.5	2.03
			5.5	2.01
3	-5.01	-2.98	7.5	1.93
4	-5.01	-2.98	9.5	1.74
			11.5	1.54
5	-5.23	-3.22
6	-5.23	-3.22
7	-4.87	-2.94
8	-4.87	-2.94
9	-4.81	-3.07
10	-4.81	-3.07
11	-5.22	-3.68
12	-5.22	-3.68
