# Supplementary material for: Exceptionally high charge mobility in phthalocyanine-based poly(benzimidazobenzophenanthroline)-ladder-type two-dimensional conjugated polymers
Source: Nat Mater. 2023 Jun 19;22(7):880–7. doi: 10.1038/s41563-023-01581-6 (PMC10313522; doi:10.1038/s41563-023-01581-6)
Supplement: Source Data Fig. 2 — Powder X-ray diffraction data (Fig. 2c). [file 41563_2023_1581_MOESM4_ESM.xlsx]

## Sheet: Figure 2c
X1	Y1	X2	Y2	X3	Y3	X4	Y4	X5	Y5	X6	Y6	X7	Y7	X8	Y8	X9	Y9	X10	Y10
2.1	37.6612	2.1	44.9897	2.1	-519.064	2.995	244.618	2.5	54.6376	2.995	-421.975	1	0	1.03	0	1.03	0	1	0
2.115	41.6908	2.115	45.2911	2.115	-520.687	3.01	331.389	2.515	58.2009	3.01	-447.816	1.01	0.9018	1.0403	1.6884	1.0403	1.7778	1.01	1.9254
2.13	44.9061	2.13	45.5383	2.13	-521.978	3.025	410.413	2.53	62.01	3.025	-470.003	1.02	0.8898	1.0506	1.6644	1.0506	1.7526	1.02	1.8924
2.145	47.3909	2.145	45.7326	2.145	-522.975	3.04	482.368	2.545	66.0813	3.04	-488.802	1.03	0.8784	1.0609	1.6404	1.0609	1.7286	1.03	1.86
2.16	49.2249	2.16	45.8756	2.16	-523.711	3.055	547.905	2.56	70.4322	3.055	-504.47	1.04	0.867	1.0712	1.6176	1.0712	1.7046	1.04	1.8288
2.175	50.4833	2.175	45.9696	2.175	-524.218	3.07	607.65	2.575	75.081	3.07	-517.255	1.05	0.8562	1.0815	1.5954	1.0815	1.6818	1.05	1.7988
2.19	51.237	2.19	46.0173	2.19	-524.525	3.085	662.203	2.59	80.0467	3.085	-527.394	1.06	0.8454	1.0918	1.5732	1.0918	1.6596	1.06	1.7694
2.205	51.553	2.205	46.0219	2.205	-524.661	3.1	712.142	2.605	85.349	3.1	-535.113	1.07	0.8352	1.1021	1.5522	1.1021	1.638	1.07	1.7406
2.22	51.4945	2.22	45.9873	2.22	-524.65	3.115	758.02	2.62	91.0085	3.115	-540.63	1.08	0.825	1.1124	1.5318	1.1124	1.617	1.08	1.7124
2.235	51.121	2.235	45.9179	2.235	-524.518	3.13	800.365	2.635	97.0466	3.13	-544.154	1.09	0.8154	1.1227	1.512	1.1227	1.596	1.09	1.6854
2.25	50.4883	2.25	45.8184	2.25	-524.286	3.145	839.684	2.65	103.486	3.145	-545.883	1.1	0.8058	1.133	1.4922	1.133	1.5762	1.1	1.659
2.265	49.649	2.265	45.6944	2.265	-523.974	3.16	876.458	2.665	110.348	3.16	-546.007	1.11	0.7968	1.1433	1.473	1.1433	1.5564	1.11	1.6332
2.28	48.6522	2.28	45.5519	2.28	-523.603	3.175	911.15	2.68	117.658	3.175	-544.707	1.12	0.7878	1.1536	1.455	1.1536	1.5378	1.12	1.608
2.295	47.544	2.295	45.3973	2.295	-523.188	3.19	944.196	2.695	125.44	3.19	-542.153	1.13	0.7788	1.1639	1.437	1.1639	1.5192	1.13	1.5834
2.31	46.3677	2.31	45.2378	2.31	-522.745	3.205	976.014	2.71	133.718	3.205	-538.511	1.14	0.7704	1.1742	1.419	1.1742	1.5012	1.14	1.56
2.325	45.1633	2.325	45.0811	2.325	-522.289	3.22	1007	2.725	142.519	3.22	-533.934	1.15	0.762	1.1845	1.4022	1.1845	1.4838	1.15	1.5366
2.34	43.9685	2.34	44.9352	2.34	-521.833	3.235	1037.52	2.74	151.869	3.235	-528.57	1.16	0.7542	1.1948	1.3854	1.1948	1.467	1.16	1.5138
2.355	42.8181	2.355	44.8089	2.355	-521.387	3.25	1067.94	2.755	161.794	3.25	-522.556	1.17	0.7464	1.2051	1.3692	1.2051	1.4502	1.17	1.4916
2.37	41.7447	2.37	44.7113	2.37	-520.962	3.265	1098.58	2.77	172.323	3.265	-516.023	1.18	0.7386	1.2154	1.3536	1.2154	1.434	1.18	1.47
2.385	40.7782	2.385	44.6523	2.385	-520.567	3.28	1129.76	2.785	183.483	3.28	-509.094	1.19	0.7314	1.2257	1.338	1.2257	1.4184	1.19	1.449
2.4	39.9467	2.4	44.642	2.4	-520.21	3.295	1161.77	2.8	195.302	3.295	-501.883	1.2	0.7242	1.236	1.323	1.236	1.4028	1.2	1.4286
2.415	39.2757	2.415	44.6913	2.415	-519.897	3.31	1194.89	2.815	207.81	3.31	-494.499	1.21	0.717	1.2463	1.3086	1.2463	1.3878	1.21	1.4088
2.43	38.7891	2.43	44.8112	2.43	-519.633	3.325	1229.36	2.83	221.035	3.325	-487.041	1.22	0.7098	1.2566	1.2942	1.2566	1.3734	1.22	1.389
2.445	38.5086	2.445	45.0137	2.445	-519.422	3.34	1265.43	2.845	235.008	3.34	-479.602	1.23	0.7032	1.2669	1.2804	1.2669	1.359	1.23	1.3704
2.46	38.4544	2.46	45.3107	2.46	-519.27	3.355	1303.31	2.86	249.758	3.355	-472.269	1.24	0.6972	1.2772	1.2666	1.2772	1.3452	1.24	1.3518
2.475	38.6448	2.475	45.7151	2.475	-519.176	3.37	1343.21	2.875	265.315	3.37	-465.119	1.25	0.6906	1.2875	1.2534	1.2875	1.3314	1.25	1.3332
2.49	39.0966	2.49	46.2399	2.49	-519.145	3.385	1385.29	2.89	281.709	3.385	-458.226	1.26	0.6846	1.2978	1.2408	1.2978	1.3182	1.26	1.3158
2.505	39.8252	2.505	46.8987	2.505	-519.175	3.4	1429.73	2.905	298.971	3.4	-451.655	1.27	0.6786	1.3081	1.2282	1.3081	1.3056	1.27	1.2984
2.52	40.8445	2.52	47.7055	2.52	-519.268	3.415	1476.68	2.92	317.131	3.415	-445.466	1.28	0.6726	1.3184	1.2156	1.3184	1.293	1.28	1.281
2.535	42.1673	2.535	48.6749	2.535	-519.421	3.43	1526.26	2.935	336.219	3.43	-439.712	1.29	0.6666	1.3287	1.2036	1.3287	1.2804	1.29	1.2648
2.55	43.8053	2.55	49.8216	2.55	-519.635	3.445	1578.59	2.95	356.266	3.445	-434.439	1.3	0.6612	1.339	1.1916	1.339	1.2684	1.3	1.2486
2.565	45.7687	2.565	51.1611	2.565	-519.907	3.46	1633.77	2.965	377.301	3.46	-429.689	1.31	0.6558	1.3493	1.1802	1.3493	1.257	1.31	1.2324
2.58	48.0674	2.58	52.7091	2.58	-520.233	3.475	1691.88	2.98	399.355	3.475	-425.498	1.32	0.6504	1.3596	1.1694	1.3596	1.2456	1.32	1.2174
2.595	50.7098	2.595	54.4817	2.595	-520.612	3.49	1752.98	2.995	422.458	3.49	-421.895	1.33	0.6456	1.3699	1.158	1.3699	1.2342	1.33	1.2018
2.61	53.704	2.61	56.4957	2.61	-521.038	3.505	1817.14	3.01	446.638	3.505	-418.905	1.34	0.6402	1.3802	1.1472	1.3802	1.2234	1.34	1.1874
2.625	57.0572	2.625	58.7681	2.625	-521.509	3.52	1884.4	3.025	471.926	3.52	-416.548	1.35	0.6354	1.3905	1.137	1.3905	1.2132	1.35	1.1724
2.64	60.776	2.64	61.3162	2.64	-522.018	3.535	1954.77	3.04	498.349	3.535	-414.837	1.36	0.6306	1.4008	1.1268	1.4008	1.2024	1.36	1.1586
2.655	64.8667	2.655	64.158	2.655	-522.562	3.55	2028.26	3.055	525.936	3.55	-413.782	1.37	0.6264	1.4111	1.1166	1.4111	1.1922	1.37	1.1448
2.67	69.3349	2.67	67.3118	2.67	-523.134	3.565	2104.89	3.07	554.715	3.565	-413.388	1.38	0.6216	1.4214	1.107	1.4214	1.1826	1.38	1.131
2.685	74.1862	2.685	70.7962	2.685	-523.729	3.58	2184.62	3.085	584.712	3.58	-413.656	1.39	0.6174	1.4317	1.0974	1.4317	1.173	1.39	1.1178
2.7	79.4257	2.7	74.6304	2.7	-524.34	3.595	2267.45	3.1	615.955	3.595	-414.581	1.4	0.6132	1.442	1.0884	1.442	1.1634	1.4	1.1046
2.715	85.0587	2.715	78.8338	2.715	-524.963	3.61	2353.31	3.115	648.469	3.61	-416.157	1.41	0.609	1.4523	1.0794	1.4523	1.1544	1.41	1.092
2.73	91.0902	2.73	83.4263	2.73	-525.589	3.625	2442.18	3.13	682.279	3.625	-418.37	1.42	0.6048	1.4626	1.0704	1.4626	1.1454	1.42	1.0794
2.745	97.5253	2.745	88.4284	2.745	-526.212	3.64	2533.98	3.145	717.409	3.64	-421.207	1.43	0.6006	1.4729	1.0614	1.4729	1.1364	1.43	1.0668
2.76	104.369	2.76	93.8606	2.76	-526.827	3.655	2628.64	3.16	753.884	3.655	-424.648	1.44	0.597	1.4832	1.053	1.4832	1.128	1.44	1.0548
2.775	111.628	2.775	99.7441	2.775	-527.425	3.67	2726.09	3.175	791.726	3.67	-428.67	1.45	0.5934	1.4935	1.0446	1.4935	1.1196	1.45	1.0434
2.79	119.306	2.79	106.1	2.79	-528	3.685	2826.23	3.19	830.956	3.685	-433.25	1.46	0.5898	1.5038	1.0368	1.5038	1.1112	1.46	1.032
2.805	127.411	2.805	112.951	2.805	-528.546	3.7	2928.95	3.205	871.596	3.7	-438.359	1.47	0.5862	1.5141	1.0284	1.5141	1.1034	1.47	1.0206
2.82	135.948	2.82	120.319	2.82	-529.055	3.715	3034.16	3.22	913.665	3.715	-443.966	1.48	0.5826	1.5244	1.0206	1.5244	1.0956	1.48	1.0092
2.835	144.926	2.835	128.226	2.835	-529.521	3.73	3141.73	3.235	957.182	3.73	-450.04	1.49	0.579	1.5347	1.0134	1.5347	1.0878	1.49	0.9984
2.85	154.352	2.85	136.696	2.85	-529.937	3.745	3251.54	3.25	1002.16	3.745	-456.545	1.5	0.576	1.545	1.0056	1.545	1.0806	1.5	0.9876
2.865	164.234	2.865	145.751	2.865	-530.297	3.76	3363.45	3.265	1048.63	3.76	-463.443	1.51	0.573	1.5553	0.9984	1.5553	1.0728	1.51	0.9774
2.88	174.582	2.88	155.416	2.88	-530.595	3.775	3477.32	3.28	1096.59	3.775	-470.697	1.52	0.57	1.5656	0.9912	1.5656	1.0662	1.52	0.9672
2.895	185.406	2.895	165.714	2.895	-530.823	3.79	3593.01	3.295	1146.07	3.79	-478.266	1.53	0.5664	1.5759	0.9846	1.5759	1.059	1.53	0.957
2.91	196.717	2.91	176.669	2.91	-530.978	3.805	3710.36	3.31	1197.07	3.805	-486.11	1.54	0.564	1.5862	0.9774	1.5862	1.0524	1.54	0.9474
2.925	208.527	2.925	188.306	2.925	-531.054	3.82	3829.22	3.325	1249.61	3.82	-494.184	1.55	0.561	1.5965	0.9708	1.5965	1.0458	1.55	0.9378
2.94	220.849	2.94	200.649	2.94	-531.044	3.835	3949.42	3.34	1303.7	3.835	-502.447	1.56	0.558	1.6068	0.9642	1.6068	1.0392	1.56	0.9282
2.955	233.698	2.955	213.724	2.955	-530.946	3.85	4070.8	3.355	1359.34	3.85	-510.854	1.57	0.5556	1.6171	0.9582	1.6171	1.0326	1.57	0.9186
2.97	247.089	2.97	227.556	2.97	-530.754	3.865	4193.18	3.37	1416.55	3.865	-519.36	1.58	0.5526	1.6274	0.9522	1.6274	1.0266	1.58	0.9096
2.985	261.039	2.985	242.17	2.985	-530.465	3.88	4316.4	3.385	1475.33	3.88	-527.922	1.59	0.5502	1.6377	0.9456	1.6377	1.0206	1.59	0.9006
3	275.566	3	257.592	3	-530.076	3.895	4440.26	3.4	1535.68	3.895	-536.495	1.6	0.5478	1.648	0.9396	1.648	1.0146	1.6	0.8916
3.015	290.689	3.015	273.847	3.015	-529.583	3.91	4564.59	3.415	1597.62	3.91	-545.034	1.61	0.5454	1.6583	0.9342	1.6583	1.0086	1.61	0.8832
3.03	306.429	3.03	290.961	3.03	-528.985	3.925	4689.21	3.43	1661.14	3.925	-553.497	1.62	0.543	1.6686	0.9282	1.6686	1.0032	1.62	0.8748
3.045	322.809	3.045	308.96	3.045	-528.28	3.94	4813.93	3.445	1726.24	3.94	-561.838	1.63	0.5412	1.6789	0.9228	1.6789	0.9978	1.63	0.8664
3.06	339.852	3.06	327.87	3.06	-527.468	3.955	4938.56	3.46	1792.92	3.955	-570.017	1.64	0.5388	1.6892	0.9174	1.6892	0.9924	1.64	0.858
3.075	357.584	3.075	347.717	3.075	-526.547	3.97	5062.93	3.475	1861.18	3.97	-577.992	1.65	0.5364	1.6995	0.912	1.6995	0.987	1.65	0.8502
3.09	376.031	3.09	368.527	3.09	-525.519	3.985	5186.83	3.49	1931.02	3.985	-585.722	1.66	0.5346	1.7098	0.9066	1.7098	0.9822	1.66	0.8424
3.105	395.221	3.105	390.326	3.105	-524.384	4	5310.09	3.505	2002.42	4	-593.169	1.67	0.5328	1.7201	0.9018	1.7201	0.9768	1.67	0.8346
3.12	415.186	3.12	413.139	3.12	-523.144	4.015	5432.52	3.52	2075.38	4.015	-600.296	1.68	0.531	1.7304	0.897	1.7304	0.972	1.68	0.8268
3.135	435.956	3.135	436.993	3.135	-521.802	4.03	5553.94	3.535	2149.9	4.03	-607.067	1.69	0.5292	1.7407	0.8916	1.7407	0.9678	1.69	0.8196
3.15	457.564	3.15	461.913	3.15	-520.361	4.045	5674.15	3.55	2225.95	4.045	-613.449	1.7	0.5274	1.751	0.8874	1.751	0.963	1.7	0.8118
3.165	480.045	3.165	487.925	3.165	-518.824	4.06	5792.98	3.565	2303.53	4.06	-619.409	1.71	0.5256	1.7613	0.8826	1.7613	0.9582	1.71	0.8046
3.18	503.436	3.18	515.053	3.18	-517.198	4.075	5910.24	3.58	2382.61	4.075	-624.918	1.72	0.5238	1.7716	0.8778	1.7716	0.954	1.72	0.798
3.195	527.774	3.195	543.324	3.195	-515.486	4.09	6025.77	3.595	2463.19	4.09	-629.949	1.73	0.522	1.7819	0.8736	1.7819	0.9498	1.73	0.7908
3.21	553.098	3.21	572.76	3.21	-513.696	4.105	6139.38	3.61	2545.24	4.105	-634.477	1.74	0.5208	1.7922	0.8694	1.7922	0.9456	1.74	0.7836
3.225	579.449	3.225	603.389	3.225	-511.835	4.12	6250.91	3.625	2628.75	4.12	-638.48	1.75	0.5196	1.8025	0.8646	1.8025	0.9414	1.75	0.777
3.24	606.87	3.24	635.232	3.24	-509.91	4.135	6360.18	3.64	2713.68	4.135	-641.937	1.76	0.5178	1.8128	0.861	1.8128	0.9378	1.76	0.7704
3.255	635.403	3.255	668.314	3.255	-507.931	4.15	6467.04	3.655	2800.01	4.15	-644.831	1.77	0.5166	1.8231	0.8568	1.8231	0.9336	1.77	0.7638
3.27	665.094	3.27	702.659	3.27	-505.905	4.165	6571.32	3.67	2887.71	4.165	-647.148	1.78	0.5154	1.8334	0.8526	1.8334	0.93	1.78	0.7578
3.285	695.987	3.285	738.289	3.285	-503.844	4.18	6672.88	3.685	2976.76	4.18	-648.875	1.79	0.5142	1.8437	0.849	1.8437	0.9264	1.79	0.7512
3.3	728.13	3.3	775.227	3.3	-501.757	4.195	6771.55	3.7	3067.11	4.195	-650.004	1.8	0.513	1.854	0.8454	1.854	0.9228	1.8	0.7452
3.315	761.571	3.315	813.495	3.315	-499.657	4.21	6867.21	3.715	3158.74	4.21	-650.529	1.81	0.5118	1.8643	0.8412	1.8643	0.9192	1.81	0.7392
3.33	796.359	3.33	853.113	3.33	-497.554	4.225	6959.71	3.73	3251.59	4.225	-650.445	1.82	0.5106	1.8746	0.8376	1.8746	0.9162	1.82	0.7332
3.345	832.542	3.345	894.103	3.345	-495.462	4.24	7048.92	3.745	3345.65	4.24	-649.753	1.83	0.51	1.8849	0.8346	1.8849	0.9126	1.83	0.7272
3.36	870.17	3.36	936.485	3.36	-493.393	4.255	7134.71	3.76	3440.85	4.255	-648.455	1.84	0.5088	1.8952	0.831	1.8952	0.9096	1.84	0.7212
3.375	909.295	3.375	980.279	3.375	-491.361	4.27	7216.96	3.775	3537.15	4.27	-646.555	1.85	0.5082	1.9055	0.8274	1.9055	0.9066	1.85	0.7152
3.39	949.965	3.39	1025.5	3.39	-489.38	4.285	7295.57	3.79	3634.51	4.285	-644.062	1.86	0.507	1.9158	0.8244	1.9158	0.9036	1.86	0.7098
3.405	992.233	3.405	1072.17	3.405	-487.464	4.3	7370.41	3.805	3732.86	4.3	-640.986	1.87	0.5064	1.9261	0.8214	1.9261	0.9006	1.87	0.7044
3.42	1036.15	3.42	1120.31	3.42	-485.626	4.315	7441.4	3.82	3832.17	4.315	-637.34	1.88	0.5058	1.9364	0.8184	1.9364	0.8976	1.88	0.699
3.435	1081.76	3.435	1169.93	3.435	-483.883	4.33	7508.44	3.835	3932.36	4.33	-633.139	1.89	0.5052	1.9467	0.8154	1.9467	0.8952	1.89	0.6936
3.45	1129.12	3.45	1221.04	3.45	-482.249	4.345	7571.45	3.85	4033.37	4.345	-628.403	1.9	0.5046	1.957	0.8124	1.957	0.8922	1.9	0.6882
3.465	1178.27	3.465	1273.67	3.465	-480.739	4.36	7630.34	3.865	4135.15	4.36	-623.151	1.91	0.504	1.9673	0.8094	1.9673	0.8898	1.91	0.6828
3.48	1229.27	3.48	1327.81	3.48	-479.367	4.375	7685.04	3.88	4237.62	4.375	-617.406	1.92	0.5034	1.9776	0.8064	1.9776	0.8874	1.92	0.678
3.495	1282.16	3.495	1383.5	3.495	-478.149	4.39	7735.5	3.895	4340.72	4.39	-611.193	1.93	0.5028	1.9879	0.804	1.9879	0.885	1.93	0.6726
3.51	1336.98	3.51	1440.73	3.51	-477.099	4.405	7781.64	3.91	4444.37	4.405	-604.54	1.94	0.5028	1.9982	0.801	1.9982	0.8826	1.94	0.6678
3.525	1393.78	3.525	1499.52	3.525	-476.232	4.42	7823.44	3.925	4548.49	4.42	-597.474	1.95	0.5022	2.0085	0.7986	2.0085	0.8808	1.95	0.663
3.54	1452.6	3.54	1559.88	3.54	-475.563	4.435	7860.84	3.94	4653.01	4.435	-590.026	1.96	0.5022	2.0188	0.7962	2.0188	0.8784	1.96	0.6582
3.555	1513.47	3.555	1621.81	3.555	-475.103	4.45	7893.8	3.955	4757.83	4.45	-582.228	1.97	0.5016	2.0291	0.7938	2.0291	0.8766	1.97	0.6534
3.57	1576.44	3.57	1685.32	3.57	-474.868	4.465	7922.31	3.97	4862.88	4.465	-574.115	1.98	0.5016	2.0394	0.7914	2.0394	0.8748	1.98	0.6486
3.585	1641.54	3.585	1750.42	3.585	-474.869	4.48	7946.35	3.985	4968.07	4.48	-565.719	1.99	0.5016	2.0497	0.789	2.0497	0.873	1.99	0.6444
3.6	1708.79	3.6	1817.1	3.6	-475.118	4.495	7965.9	4	5073.29	4.495	-557.077	2	0.5016	2.06	0.7872	2.06	0.8712	2	0.6396
3.615	1778.23	3.615	1885.37	3.615	-475.626	4.51	7980.96	4.015	5178.46	4.51	-548.226	2.01	0.5016	2.0703	0.7848	2.0703	0.8694	2.01	0.6354
3.63	1849.88	3.63	1955.24	3.63	-476.404	4.525	7991.52	4.03	5283.47	4.525	-539.201	2.02	0.5016	2.0806	0.783	2.0806	0.8676	2.02	0.6312
3.645	1923.76	3.645	2026.68	3.645	-477.46	4.54	7997.61	4.045	5388.23	4.54	-530.042	2.03	0.5016	2.0909	0.7806	2.0909	0.8658	2.03	0.6264
3.66	1999.87	3.66	2099.71	3.66	-478.804	4.555	7999.24	4.06	5492.62	4.555	-520.786	2.04	0.5016	2.1012	0.7788	2.1012	0.8646	2.04	0.6222
3.675	2078.24	3.675	2174.32	3.675	-480.44	4.57	7996.44	4.075	5596.54	4.57	-511.471	2.05	0.5016	2.1115	0.777	2.1115	0.8634	2.05	0.618
3.69	2158.87	3.69	2250.5	3.69	-482.377	4.585	7989.22	4.09	5699.88	4.585	-502.134	2.06	0.5022	2.1218	0.7752	2.1218	0.8616	2.06	0.6138
3.705	2241.76	3.705	2328.24	3.705	-484.617	4.6	7977.64	4.105	5802.53	4.6	-492.814	2.07	0.5022	2.1321	0.7734	2.1321	0.8604	2.07	0.6102
3.72	2326.9	3.72	2407.53	3.72	-487.165	4.615	7961.74	4.12	5904.36	4.615	-483.547	2.08	0.5028	2.1424	0.7722	2.1424	0.8592	2.08	0.606
3.735	2414.28	3.735	2488.35	3.735	-490.02	4.63	7941.56	4.135	6005.26	4.63	-474.37	2.09	0.5034	2.1527	0.7704	2.1527	0.858	2.09	0.6018
3.75	2503.89	3.75	2570.69	3.75	-493.185	4.645	7917.16	4.15	6105.11	4.645	-465.319	2.1	0.5034	2.163	0.7686	2.163	0.8574	2.1	0.5982
3.765	2595.71	3.765	2654.53	3.765	-496.657	4.66	7888.61	4.165	6203.78	4.66	-456.429	2.11	0.504	2.1733	0.7674	2.1733	0.8562	2.11	0.5946
3.78	2689.7	3.78	2739.84	3.78	-500.432	4.675	7855.97	4.18	6301.15	4.675	-447.732	2.12	0.5046	2.1836	0.7656	2.1836	0.8556	2.12	0.5904
3.795	2785.84	3.795	2826.61	3.795	-504.507	4.69	7819.32	4.195	6397.09	4.69	-439.262	2.13	0.5052	2.1939	0.7644	2.1939	0.8544	2.13	0.5868
3.81	2884.07	3.81	2914.81	3.81	-508.875	4.705	7778.73	4.21	6491.48	4.705	-431.049	2.14	0.5058	2.2042	0.7632	2.2042	0.8538	2.14	0.5832
3.825	2984.36	3.825	3004.41	3.825	-513.528	4.72	7734.3	4.225	6584.18	4.72	-423.122	2.15	0.507	2.2145	0.762	2.2145	0.8532	2.15	0.5796
3.84	3086.64	3.84	3095.37	3.84	-518.455	4.735	7686.1	4.24	6675.07	4.735	-415.509	2.16	0.5076	2.2248	0.7608	2.2248	0.8526	2.16	0.576
3.855	3190.86	3.855	3187.66	3.855	-523.645	4.75	7634.23	4.255	6764	4.75	-408.235	2.17	0.5088	2.2351	0.7596	2.2351	0.852	2.17	0.5724
3.87	3296.94	3.87	3281.25	3.87	-529.084	4.765	7578.78	4.27	6850.86	4.765	-401.325	2.18	0.5094	2.2454	0.759	2.2454	0.8514	2.18	0.5688
3.885	3404.82	3.885	3376.08	3.885	-534.758	4.78	7519.87	4.285	6935.5	4.78	-394.801	2.19	0.5106	2.2557	0.7578	2.2557	0.8514	2.19	0.5658
3.9	3514.4	3.9	3472.13	3.9	-540.65	4.795	7457.58	4.3	7017.8	4.795	-388.681	2.2	0.5112	2.266	0.7566	2.266	0.8508	2.2	0.5622
3.915	3625.6	3.915	3569.33	3.915	-546.74	4.81	7392.04	4.315	7097.62	4.81	-382.984	2.21	0.5124	2.2763	0.756	2.2763	0.8508	2.21	0.5592
3.93	3738.31	3.93	3667.65	3.93	-553.008	4.825	7323.35	4.33	7174.83	4.825	-377.725	2.22	0.5136	2.2866	0.7554	2.2866	0.8508	2.22	0.5556
3.945	3852.44	3.945	3767.01	3.945	-559.434	4.84	7251.63	4.345	7249.31	4.84	-372.918	2.23	0.5148	2.2969	0.7542	2.2969	0.8508	2.23	0.5526
3.96	3967.88	3.96	3867.38	3.96	-565.992	4.855	7176.99	4.36	7320.92	4.855	-368.572	2.24	0.516	2.3072	0.7536	2.3072	0.8508	2.24	0.5496
3.975	4084.5	3.975	3968.67	3.975	-572.66	4.87	7099.55	4.375	7389.53	4.87	-364.697	2.25	0.5178	2.3175	0.753	2.3175	0.8508	2.25	0.546
3.99	4202.18	3.99	4070.84	3.99	-579.409	4.885	7019.43	4.39	7455.04	4.885	-361.299	2.26	0.519	2.3278	0.7524	2.3278	0.8508	2.26	0.543
4.005	4320.79	4.005	4173.82	4.005	-586.214	4.9	6936.76	4.405	7517.3	4.9	-358.382	2.27	0.5202	2.3381	0.7518	2.3381	0.8508	2.27	0.54
4.02	4440.18	4.02	4277.52	4.02	-593.045	4.915	6851.66	4.42	7576.21	4.915	-355.948	2.28	0.522	2.3484	0.7512	2.3484	0.8514	2.28	0.537
4.035	4560.23	4.035	4381.88	4.035	-599.873	4.93	6764.26	4.435	7631.65	4.93	-353.996	2.29	0.5238	2.3587	0.7512	2.3587	0.8514	2.29	0.534
4.05	4680.78	4.05	4486.81	4.05	-606.667	4.945	6674.68	4.45	7683.5	4.945	-352.524	2.3	0.525	2.369	0.7506	2.369	0.852	2.3	0.531
4.065	4801.67	4.065	4592.24	4.065	-613.396	4.96	6583.04	4.465	7731.66	4.96	-351.527	2.31	0.5268	2.3793	0.7506	2.3793	0.8526	2.31	0.5286
4.08	4922.75	4.08	4698.08	4.08	-620.028	4.975	6489.49	4.48	7776.03	4.975	-350.998	2.32	0.5286	2.3896	0.75	2.3896	0.8532	2.32	0.5256
4.095	5043.85	4.095	4804.24	4.095	-626.531	4.99	6394.14	4.495	7816.51	4.99	-350.93	2.33	0.5304	2.3999	0.75	2.3999	0.8538	2.33	0.5226
4.11	5164.8	4.11	4910.62	4.11	-632.871	5.005	6297.12	4.51	7853.01	5.005	-351.31	2.34	0.5328	2.4102	0.75	2.4102	0.8544	2.34	0.5202
4.125	5285.43	4.125	5017.13	4.125	-639.016	5.02	6198.57	4.525	7885.43	5.02	-352.128	2.35	0.5346	2.4205	0.75	2.4205	0.8556	2.35	0.5172
4.14	5405.56	4.14	5123.67	4.14	-644.933	5.035	6098.6	4.54	7913.71	5.035	-353.368	2.36	0.5364	2.4308	0.75	2.4308	0.8562	2.36	0.5148
4.155	5525.03	4.155	5230.13	4.155	-650.59	5.05	5997.34	4.555	7937.76	5.05	-355.016	2.37	0.5388	2.4411	0.75	2.4411	0.8574	2.37	0.5118
4.17	5643.63	4.17	5336.42	4.17	-655.953	5.065	5894.92	4.57	7957.51	5.065	-357.055	2.38	0.5412	2.4514	0.75	2.4514	0.858	2.38	0.5094
4.185	5761.2	4.185	5442.41	4.185	-660.992	5.08	5791.46	4.585	7972.91	5.08	-359.465	2.39	0.5436	2.4617	0.75	2.4617	0.8592	2.39	0.507
4.2	5877.56	4.2	5548	4.2	-665.675	5.095	5687.09	4.6	7983.91	5.095	-362.229	2.4	0.546	2.472	0.7506	2.472	0.8604	2.4	0.504
4.215	5992.5	4.215	5653.07	4.215	-669.971	5.11	5581.93	4.615	7990.44	5.11	-365.325	2.41	0.5484	2.4823	0.7506	2.4823	0.8616	2.41	0.5016
4.23	6105.86	4.23	5757.51	4.23	-673.853	5.125	5476.08	4.63	7992.49	5.125	-368.733	2.42	0.5508	2.4926	0.7512	2.4926	0.8634	2.42	0.4992
4.245	6217.44	4.245	5861.19	4.245	-677.291	5.14	5369.69	4.645	7990.02	5.14	-372.429	2.43	0.5532	2.5029	0.7512	2.5029	0.8646	2.43	0.4968
4.26	6327.06	4.26	5963.99	4.26	-680.261	5.155	5262.84	4.66	7983	5.155	-376.391	2.44	0.5562	2.5132	0.7518	2.5132	0.8658	2.44	0.4944
4.275	6434.55	4.275	6065.79	4.275	-682.736	5.17	5155.67	4.675	7971.43	5.17	-380.597	2.45	0.5592	2.5235	0.7524	2.5235	0.8676	2.45	0.492
4.29	6539.71	4.29	6166.45	4.29	-684.695	5.185	5048.28	4.69	7955.29	5.185	-385.021	2.46	0.5616	2.5338	0.753	2.5338	0.8694	2.46	0.4896
4.305	6642.38	4.305	6265.86	4.305	-686.117	5.2	4940.78	4.705	7934.6	5.2	-389.64	2.47	0.5646	2.5441	0.7536	2.5441	0.8712	2.47	0.4872
4.32	6742.38	4.32	6363.87	4.32	-686.982	5.215	4833.28	4.72	7909.36	5.215	-394.431	2.48	0.5676	2.5544	0.7542	2.5544	0.873	2.48	0.4854
4.335	6839.54	4.335	6460.36	4.335	-687.274	5.23	4725.87	4.735	7879.6	5.23	-399.369	2.49	0.5712	2.5647	0.7548	2.5647	0.8748	2.49	0.483
4.35	6933.7	4.35	6555.2	4.35	-686.978	5.245	4618.65	4.75	7845.34	5.245	-404.43	2.5	0.5742	2.575	0.756	2.575	0.8766	2.5	0.4806
4.365	7024.7	4.365	6648.25	4.365	-686.084	5.26	4511.73	4.765	7806.63	5.26	-409.59	2.51	0.5778	2.5853	0.7566	2.5853	0.879	2.51	0.4788
4.38	7112.37	4.38	6739.37	4.38	-684.582	5.275	4405.19	4.78	7763.52	5.275	-414.827	2.52	0.5814	2.5956	0.7578	2.5956	0.8808	2.52	0.4764
4.395	7196.59	4.395	6828.45	4.395	-682.466	5.29	4299.13	4.795	7716.06	5.29	-420.117	2.53	0.5844	2.6059	0.759	2.6059	0.8832	2.53	0.4746
4.41	7277.19	4.41	6915.33	4.41	-679.732	5.305	4193.63	4.81	7664.32	5.305	-425.438	2.54	0.5886	2.6162	0.7596	2.6162	0.8856	2.54	0.4722
4.425	7354.05	4.425	6999.9	4.425	-676.38	5.32	4088.79	4.825	7608.36	5.32	-430.769	2.55	0.5922	2.6265	0.7608	2.6265	0.888	2.55	0.4704
4.44	7427.05	4.44	7082.01	4.44	-672.411	5.335	3984.66	4.84	7548.29	5.335	-436.088	2.56	0.5958	2.6368	0.762	2.6368	0.8904	2.56	0.468
4.455	7496.05	4.455	7161.54	4.455	-667.832	5.35	3881.35	4.855	7484.17	5.35	-441.376	2.57	0.6	2.6471	0.7632	2.6471	0.8934	2.57	0.4662
4.47	7560.97	4.47	7238.36	4.47	-662.649	5.365	3778.91	4.87	7416.12	5.365	-446.613	2.58	0.6042	2.6574	0.7644	2.6574	0.8958	2.58	0.4644
4.485	7621.68	4.485	7312.35	4.485	-656.874	5.38	3677.42	4.885	7344.23	5.38	-451.781	2.59	0.6084	2.6677	0.7662	2.6677	0.8988	2.59	0.462
4.5	7678.1	4.5	7383.37	4.5	-650.522	5.395	3576.95	4.9	7268.63	5.395	-456.863	2.6	0.6126	2.678	0.7674	2.678	0.9018	2.6	0.4602
4.515	7730.15	4.515	7451.3	4.515	-643.609	5.41	3477.55	4.915	7189.42	5.41	-461.842	2.61	0.6174	2.6883	0.7692	2.6883	0.9048	2.61	0.4584
4.53	7777.75	4.53	7516.03	4.53	-636.154	5.425	3379.3	4.93	7106.75	5.425	-466.704	2.62	0.6216	2.6986	0.7704	2.6986	0.9078	2.62	0.4566
4.545	7820.85	4.545	7577.44	4.545	-628.182	5.44	3282.24	4.945	7020.73	5.44	-471.435	2.63	0.6264	2.7089	0.7722	2.7089	0.9108	2.63	0.4548
4.56	7859.38	4.56	7635.43	4.56	-619.716	5.455	3186.43	4.96	6931.51	5.455	-476.021	2.64	0.6312	2.7192	0.774	2.7192	0.9144	2.64	0.453
4.575	7893.3	4.575	7689.87	4.575	-610.785	5.47	3091.92	4.975	6839.24	5.47	-480.452	2.65	0.6366	2.7295	0.7758	2.7295	0.9174	2.65	0.4512
4.59	7922.58	4.59	7740.67	4.59	-601.419	5.485	2998.76	4.99	6744.05	5.485	-484.716	2.66	0.6414	2.7398	0.7776	2.7398	0.921	2.66	0.4494
4.605	7947.2	4.605	7787.74	4.605	-591.651	5.5	2906.99	5.005	6646.12	5.5	-488.804	2.67	0.6468	2.7501	0.7794	2.7501	0.9246	2.67	0.4476
4.62	7967.14	4.62	7830.97	4.62	-581.515	5.515	2816.65	5.02	6545.58	5.515	-492.708	2.68	0.6522	2.7604	0.7812	2.7604	0.9282	2.68	0.4458
4.635	7982.4	4.635	7870.28	4.635	-571.05	5.53	2727.77	5.035	6442.6	5.53	-496.421	2.69	0.6582	2.7707	0.7836	2.7707	0.9324	2.69	0.444
4.65	7993	4.65	7905.59	4.65	-560.293	5.545	2640.4	5.05	6337.36	5.545	-499.938	2.7	0.6636	2.781	0.7854	2.781	0.936	2.7	0.4428
4.665	7998.94	4.665	7936.82	4.665	-549.285	5.56	2554.55	5.065	6230	5.56	-503.252	2.71	0.6696	2.7913	0.7878	2.7913	0.9402	2.71	0.441
4.68	8000.25	4.68	7963.91	4.68	-538.069	5.575	2470.27	5.08	6120.7	5.575	-506.362	2.72	0.6756	2.8016	0.7902	2.8016	0.9444	2.72	0.4392
4.695	7996.97	4.695	7986.79	4.695	-526.686	5.59	2387.57	5.095	6009.64	5.59	-509.263	2.73	0.6822	2.8119	0.792	2.8119	0.9486	2.73	0.4386
4.71	7989.15	4.71	8005.4	4.71	-515.182	5.605	2306.48	5.11	5896.97	5.605	-511.954	2.74	0.6888	2.8222	0.7944	2.8222	0.9528	2.74	0.4374
4.725	7976.85	4.725	8019.7	4.725	-503.602	5.62	2227.01	5.125	5782.88	5.62	-514.436	2.75	0.6954	2.8325	0.7974	2.8325	0.9576	2.75	0.4356
4.74	7960.11	4.74	8029.65	4.74	-491.99	5.635	2149.19	5.14	5667.53	5.635	-516.707	2.76	0.702	2.8428	0.7998	2.8428	0.9624	2.76	0.4338
4.755	7939.03	4.755	8035.21	4.755	-480.394	5.65	2073.02	5.155	5551.09	5.65	-518.769	2.77	0.7092	2.8531	0.8022	2.8531	0.9672	2.77	0.4326
4.77	7913.67	4.77	8036.36	4.77	-468.859	5.665	1998.52	5.17	5433.73	5.665	-520.625	2.78	0.7164	2.8634	0.8052	2.8634	0.972	2.78	0.4308
4.785	7884.13	4.785	8033.08	4.785	-457.43	5.68	1925.7	5.185	5315.63	5.68	-522.276	2.79	0.7242	2.8737	0.8082	2.8737	0.9768	2.79	0.4296
4.8	7850.5	4.8	8025.36	4.8	-446.154	5.695	1854.56	5.2	5196.94	5.695	-523.727	2.8	0.7314	2.884	0.8106	2.884	0.9822	2.8	0.4284
4.815	7812.88	4.815	8013.2	4.815	-435.076	5.71	1785.11	5.215	5077.83	5.71	-524.982	2.81	0.7398	2.8943	0.8136	2.8943	0.9876	2.81	0.4266
4.83	7771.38	4.83	7996.6	4.83	-424.238	5.725	1717.35	5.23	4958.46	5.725	-526.045	2.82	0.7476	2.9046	0.8166	2.9046	0.993	2.82	0.4254
4.845	7726.11	4.845	7975.58	4.845	-413.685	5.74	1651.28	5.245	4838.98	5.74	-526.922	2.83	0.756	2.9149	0.8202	2.9149	0.9984	2.83	0.4242
4.86	7677.19	4.86	7950.16	4.86	-403.457	5.755	1586.9	5.26	4719.56	5.755	-527.619	2.84	0.765	2.9252	0.8232	2.9252	1.0044	2.84	0.423
4.875	7624.75	4.875	7920.38	4.875	-393.595	5.77	1524.21	5.275	4600.34	5.77	-528.142	2.85	0.774	2.9355	0.8268	2.9355	1.0104	2.85	0.4212
4.89	7568.9	4.89	7886.27	4.89	-384.137	5.785	1463.2	5.29	4481.47	5.785	-528.498	2.86	0.783	2.9458	0.8298	2.9458	1.0164	2.86	0.42
4.905	7509.79	4.905	7847.87	4.905	-375.12	5.8	1403.86	5.305	4363.09	5.8	-528.694	2.87	0.7926	2.9561	0.8334	2.9561	1.0224	2.87	0.4188
4.92	7447.54	4.92	7805.25	4.92	-366.577	5.815	1346.19	5.32	4245.32	5.815	-528.737	2.88	0.8022	2.9664	0.837	2.9664	1.029	2.88	0.4176
4.935	7382.29	4.935	7758.47	4.935	-358.541	5.83	1290.17	5.335	4128.32	5.83	-528.636	2.89	0.8124	2.9767	0.8406	2.9767	1.0356	2.89	0.4164
4.95	7314.18	4.95	7707.6	4.95	-351.04	5.845	1235.8	5.35	4012.2	5.845	-528.399	2.9	0.8226	2.987	0.8448	2.987	1.0422	2.9	0.4152
4.965	7243.35	4.965	7652.71	4.965	-344.103	5.86	1183.05	5.365	3897.07	5.86	-528.033	2.91	0.8334	2.9973	0.8484	2.9973	1.0488	2.91	0.414
4.98	7169.94	4.98	7593.89	4.98	-337.752	5.875	1131.93	5.38	3783.07	5.875	-527.546	2.92	0.8448	3.0076	0.8526	3.0076	1.056	2.92	0.4128
4.995	7094.09	4.995	7531.24	4.995	-332.01	5.89	1082.4	5.395	3670.29	5.89	-526.947	2.93	0.8562	3.0179	0.8562	3.0179	1.0632	2.93	0.4116
5.01	7015.95	5.01	7464.84	5.01	-326.895	5.905	1034.46	5.41	3558.83	5.905	-526.245	2.94	0.8676	3.0282	0.8604	3.0282	1.0704	2.94	0.4104
5.025	6935.64	5.025	7394.81	5.025	-322.422	5.92	988.092	5.425	3448.8	5.92	-525.447	2.95	0.8802	3.0385	0.8652	3.0385	1.0782	2.95	0.4092
5.04	6853.32	5.04	7321.27	5.04	-318.603	5.935	943.271	5.44	3340.29	5.935	-524.561	2.96	0.8928	3.0488	0.8694	3.0488	1.086	2.96	0.4086
5.055	6769.11	5.055	7244.31	5.055	-315.448	5.95	899.981	5.455	3233.37	5.95	-523.597	2.97	0.9054	3.0591	0.8736	3.0591	1.0944	2.97	0.4074
5.07	6683.17	5.07	7164.08	5.07	-312.964	5.965	858.202	5.47	3128.13	5.965	-522.562	2.98	0.9192	3.0694	0.8784	3.0694	1.1022	2.98	0.4062
5.085	6595.61	5.085	7080.69	5.085	-311.152	5.98	817.913	5.485	3024.64	5.98	-521.464	2.99	0.933	3.0797	0.8832	3.0797	1.1106	2.99	0.405
5.1	6506.58	5.1	6994.27	5.1	-310.012	5.995	779.093	5.5	2922.97	5.995	-520.312	3	0.9474	3.09	0.888	3.09	1.1196	3	0.4044
5.115	6416.21	5.115	6904.98	5.115	-309.543	6.01	741.721	5.515	2823.17	6.01	-519.112	3.01	0.9624	3.1003	0.8934	3.1003	1.1286	3.01	0.4032
5.13	6324.61	5.13	6812.93	5.13	-309.737	6.025	705.774	5.53	2725.3	6.025	-517.872	3.02	0.9774	3.1106	0.8982	3.1106	1.1376	3.02	0.402
5.145	6231.92	5.145	6718.29	5.145	-310.586	6.04	671.23	5.545	2629.41	6.04	-516.599	3.03	0.9936	3.1209	0.9036	3.1209	1.1466	3.03	0.4014
5.16	6138.25	5.16	6621.19	5.16	-312.077	6.055	638.066	5.56	2535.54	6.055	-515.302	3.04	1.0098	3.1312	0.909	3.1312	1.1562	3.04	0.4002
5.175	6043.72	5.175	6521.79	5.175	-314.196	6.07	606.257	5.575	2443.72	6.07	-513.985	3.05	1.0272	3.1415	0.9144	3.1415	1.1664	3.05	0.3996
5.19	5948.44	5.19	6420.24	5.19	-316.925	6.085	575.782	5.59	2353.99	6.085	-512.656	3.06	1.0446	3.1518	0.9198	3.1518	1.176	3.06	0.3984
5.205	5852.51	5.205	6316.69	5.205	-320.245	6.1	546.615	5.605	2266.38	6.1	-511.321	3.07	1.0632	3.1621	0.9258	3.1621	1.1868	3.07	0.3978
5.22	5756.05	5.22	6211.3	5.22	-324.134	6.115	518.733	5.62	2180.91	6.115	-509.986	3.08	1.0818	3.1724	0.9318	3.1724	1.197	3.08	0.3966
5.235	5659.16	5.235	6104.21	5.235	-328.566	6.13	492.111	5.635	2097.58	6.13	-508.657	3.09	1.1016	3.1827	0.9378	3.1827	1.2078	3.09	0.396
5.25	5561.92	5.25	5995.6	5.25	-333.515	6.145	466.726	5.65	2016.42	6.145	-507.339	3.1	1.122	3.193	0.9438	3.193	1.2192	3.1	0.3948
5.265	5464.42	5.265	5885.61	5.265	-338.954	6.16	442.552	5.665	1937.42	6.16	-506.037	3.11	1.1436	3.2033	0.9504	3.2033	1.2306	3.11	0.3942
5.28	5366.77	5.28	5774.4	5.28	-344.851	6.175	419.566	5.68	1860.6	6.175	-504.755	3.12	1.1658	3.2136	0.9564	3.2136	1.2426	3.12	0.3936
5.295	5269.03	5.295	5662.13	5.295	-351.175	6.19	397.743	5.695	1785.95	6.19	-503.5	3.13	1.1886	3.2239	0.963	3.2239	1.2546	3.13	0.3924
5.31	5171.28	5.31	5548.95	5.31	-357.894	6.205	377.059	5.71	1713.46	6.205	-502.273	3.14	1.2126	3.2342	0.9702	3.2342	1.2672	3.14	0.3918
5.325	5073.61	5.325	5435.01	5.325	-364.973	6.22	357.49	5.725	1643.12	6.22	-501.081	3.15	1.2372	3.2445	0.9768	3.2445	1.2798	3.15	0.3912
5.34	4976.07	5.34	5320.46	5.34	-372.377	6.235	339.012	5.74	1574.93	6.235	-499.925	3.16	1.263	3.2548	0.984	3.2548	1.293	3.16	0.3906
5.355	4878.74	5.355	5205.45	5.355	-380.07	6.25	321.601	5.755	1508.87	6.25	-498.809	3.17	1.29	3.2651	0.9918	3.2651	1.3062	3.17	0.3894
5.37	4781.68	5.37	5090.13	5.37	-388.016	6.265	305.233	5.77	1444.91	6.265	-497.737	3.18	1.3182	3.2754	0.999	3.2754	1.32	3.18	0.3888
5.385	4684.94	5.385	4974.64	5.385	-396.178	6.28	289.884	5.785	1383.03	6.28	-496.711	3.19	1.3476	3.2857	1.0068	3.2857	1.3344	3.19	0.3882
5.4	4588.59	5.4	4859.11	5.4	-404.52	6.295	275.531	5.8	1323.22	6.295	-495.733	3.2	1.3782	3.296	1.0146	3.296	1.3488	3.2	0.3876
5.415	4492.66	5.415	4743.69	5.415	-413.005	6.31	262.151	5.815	1265.44	6.31	-494.805	3.21	1.41	3.3063	1.0224	3.3063	1.3638	3.21	0.387
5.43	4397.22	5.43	4628.51	5.43	-421.597	6.325	249.721	5.83	1209.67	6.325	-493.93	3.22	1.443	3.3166	1.0308	3.3166	1.3794	3.22	0.3864
5.445	4302.3	5.445	4513.68	5.445	-430.258	6.34	238.218	5.845	1155.87	6.34	-493.109	3.23	1.4778	3.3269	1.0392	3.3269	1.3956	3.23	0.3858
5.46	4207.94	5.46	4399.35	5.46	-438.955	6.355	227.62	5.86	1104.01	6.355	-492.343	3.24	1.5144	3.3372	1.0482	3.3372	1.4118	3.24	0.3852
5.475	4114.2	5.475	4285.62	5.475	-447.652	6.37	217.904	5.875	1054.07	6.37	-491.633	3.25	1.5522	3.3475	1.0572	3.3475	1.4286	3.25	0.3846
5.49	4021.09	5.49	4172.61	5.49	-456.315	6.385	209.05	5.89	1005.99	6.385	-490.98	3.26	1.5924	3.3578	1.0662	3.3578	1.446	3.26	0.384
5.505	3928.67	5.505	4060.43	5.505	-464.911	6.4	201.034	5.905	959.755	6.4	-490.385	3.27	1.6338	3.3681	1.0752	3.3681	1.4634	3.27	0.3834
5.52	3836.95	5.52	3949.19	5.52	-473.41	6.415	193.837	5.92	915.317	6.415	-489.847	3.28	1.6776	3.3784	1.0848	3.3784	1.482	3.28	0.3828
5.535	3745.98	5.535	3838.98	5.535	-481.781	6.43	187.436	5.935	872.64	6.43	-489.368	3.29	1.7238	3.3887	1.095	3.3887	1.5006	3.29	0.3828
5.55	3655.78	5.55	3729.9	5.55	-489.994	6.445	181.812	5.95	831.685	6.445	-488.946	3.3	1.7724	3.399	1.1046	3.399	1.5198	3.3	0.3822
5.565	3566.37	5.565	3622.04	5.565	-498.024	6.46	176.944	5.965	792.413	6.46	-488.582	3.31	1.8228	3.4093	1.1148	3.4093	1.5402	3.31	0.3816
5.58	3477.78	5.58	3515.49	5.58	-505.843	6.475	172.811	5.98	754.783	6.475	-488.275	3.32	1.8768	3.4196	1.1256	3.4196	1.5606	3.32	0.381
5.595	3390.04	5.595	3410.32	5.595	-513.43	6.49	169.395	5.995	718.755	6.49	-488.024	3.33	1.9332	3.4299	1.1364	3.4299	1.5816	3.33	0.381
5.61	3303.17	5.61	3306.6	5.61	-520.76	6.505	166.675	6.01	684.289	6.505	-487.829	3.34	1.9926	3.4402	1.1478	3.4402	1.6038	3.34	0.3804
5.625	3217.19	5.625	3204.41	5.625	-527.815	6.52	164.634	6.025	651.346	6.52	-487.688	3.35	2.055	3.4505	1.1592	3.4505	1.626	3.35	0.3804
5.64	3132.13	5.64	3103.81	5.64	-534.576	6.535	163.251	6.04	619.883	6.535	-487.6	3.36	2.1216	3.4608	1.1706	3.4608	1.6494	3.36	0.3798
5.655	3048	5.655	3004.86	5.655	-541.026	6.55	162.509	6.055	589.862	6.55	-487.564	3.37	2.196	3.4711	1.1826	3.4711	1.6734	3.37	0.3792
5.67	2964.82	5.67	2907.61	5.67	-547.15	6.565	162.389	6.07	561.243	6.565	-487.578	3.38	2.2698	3.4814	1.1952	3.4814	1.698	3.38	0.3792
5.685	2882.61	5.685	2812.11	5.685	-552.938	6.58	162.874	6.085	533.986	6.58	-487.64	3.39	2.3484	3.4917	1.2078	3.4917	1.7238	3.39	0.3786
5.7	2801.4	5.7	2718.39	5.7	-558.377	6.595	163.946	6.1	508.052	6.595	-487.749	3.4	2.4324	3.502	1.2204	3.502	1.7502	3.4	0.3786
5.715	2721.19	5.715	2626.51	5.715	-563.459	6.61	165.589	6.115	483.403	6.61	-487.903	3.41	2.5212	3.5123	1.2342	3.5123	1.7772	3.41	0.3786
5.73	2642.02	5.73	2536.5	5.73	-568.177	6.625	167.785	6.13	460.001	6.625	-488.099	3.42	2.6154	3.5226	1.2474	3.5226	1.8054	3.42	0.378
5.745	2563.89	5.745	2448.37	5.745	-572.526	6.64	170.517	6.145	437.809	6.64	-488.336	3.43	2.7162	3.5329	1.2618	3.5329	1.8342	3.43	0.378
5.76	2486.82	5.76	2362.16	5.76	-576.504	6.655	173.77	6.16	416.789	6.655	-488.611	3.44	2.8236	3.5432	1.2762	3.5432	1.8648	3.44	0.378
5.775	2410.84	5.775	2277.89	5.775	-580.109	6.67	177.528	6.175	396.906	6.67	-488.923	3.45	2.9382	3.5535	1.2912	3.5535	1.8954	3.45	0.378
5.79	2335.95	5.79	2195.58	5.79	-583.342	6.685	181.774	6.19	378.125	6.685	-489.267	3.46	3.0612	3.5638	1.3062	3.5638	1.9278	3.46	0.3774
5.805	2262.17	5.805	2115.23	5.805	-586.203	6.7	186.495	6.205	360.411	6.7	-489.643	3.47	3.1926	3.5741	1.3218	3.5741	1.9608	3.47	0.3774
5.82	2189.53	5.82	2036.85	5.82	-588.698	6.715	191.674	6.22	343.731	6.715	-490.048	3.48	3.3342	3.5844	1.338	3.5844	1.9956	3.48	0.3774
5.835	2118.03	5.835	1960.46	5.835	-590.83	6.73	197.297	6.235	328.052	6.73	-490.478	3.49	3.4866	3.5947	1.3542	3.5947	2.031	3.49	0.3774
5.85	2047.7	5.85	1886.04	5.85	-592.607	6.745	203.35	6.25	313.342	6.745	-490.932	3.5	3.651	3.605	1.3716	3.605	2.0682	3.5	0.3774
5.865	1978.55	5.865	1813.6	5.865	-594.037	6.76	209.817	6.265	299.571	6.76	-491.407	3.51	3.828	3.6153	1.389	3.6153	2.1066	3.51	0.3774
5.88	1910.59	5.88	1743.14	5.88	-595.127	6.775	216.687	6.28	286.708	6.775	-491.9	3.52	4.02	3.6256	1.407	3.6256	2.1462	3.52	0.3774
5.895	1843.84	5.895	1674.64	5.895	-595.89	6.79	223.944	6.295	274.724	6.79	-492.409	3.53	4.2282	3.6359	1.4256	3.6359	2.187	3.53	0.378
5.91	1778.31	5.91	1608.09	5.91	-596.335	6.805	231.575	6.31	263.59	6.805	-492.931	3.54	4.455	3.6462	1.4448	3.6462	2.2302	3.54	0.378
5.925	1714.02	5.925	1543.48	5.925	-596.474	6.82	239.568	6.325	253.28	6.82	-493.463	3.55	4.7016	3.6565	1.464	3.6565	2.2746	3.55	0.378
5.94	1650.98	5.94	1480.79	5.94	-596.322	6.835	247.909	6.34	243.766	6.835	-494.003	3.56	4.9716	3.6668	1.4844	3.6668	2.3208	3.56	0.3786
5.955	1589.21	5.955	1420	5.955	-595.89	6.85	256.585	6.355	235.024	6.85	-494.547	3.57	5.268	3.6771	1.5054	3.6771	2.3688	3.57	0.3786
5.97	1528.71	5.97	1361.1	5.97	-595.195	6.865	265.585	6.37	227.028	6.865	-495.095	3.58	5.5932	3.6874	1.527	3.6874	2.4186	3.58	0.3792
5.985	1469.49	5.985	1304.06	5.985	-594.25	6.88	274.896	6.385	219.755	6.88	-495.642	3.59	5.9526	3.6977	1.5486	3.6977	2.4702	3.59	0.3798
6	1411.58	6	1248.85	6	-593.071	6.895	284.506	6.4	213.181	6.895	-496.187	3.6	6.3504	3.708	1.5714	3.708	2.5242	3.6	0.3804
6.015	1354.97	6.015	1195.46	6.015	-591.673	6.91	294.404	6.415	207.285	6.91	-496.727	3.61	6.7926	3.7183	1.5954	3.7183	2.5806	3.61	0.381
6.03	1299.68	6.03	1143.84	6.03	-590.073	6.925	304.577	6.43	202.046	6.925	-497.26	3.62	7.2858	3.7286	1.6194	3.7286	2.6394	3.62	0.3816
6.045	1245.71	6.045	1093.98	6.045	-588.286	6.94	315.016	6.445	197.443	6.94	-497.783	3.63	7.8384	3.7389	1.6446	3.7389	2.7006	3.63	0.3822
6.06	1193.07	6.06	1045.84	6.06	-586.329	6.955	325.707	6.46	193.456	6.955	-498.295	3.64	8.4606	3.7492	1.6704	3.7492	2.7642	3.64	0.3834
6.075	1141.77	6.075	999.384	6.075	-584.218	6.97	336.641	6.475	190.067	6.97	-498.792	3.65	9.165	3.7595	1.6968	3.7595	2.8314	3.65	0.3846
6.09	1091.8	6.09	954.589	6.09	-581.969	6.985	347.807	6.49	187.258	6.985	-499.274	3.66	9.966	3.7698	1.7244	3.7698	2.901	3.66	0.3858
6.105	1043.18	6.105	911.419	6.105	-579.597	7	359.194	6.505	185.012	7	-499.738	3.67	10.8828	3.7801	1.7532	3.7801	2.9736	3.67	0.387
6.12	995.91	6.12	869.839	6.12	-577.119	7.015	370.793	6.52	183.311	7.015	-500.182	3.68	11.9388	3.7904	1.7826	3.7904	3.0498	3.68	0.3888
6.135	949.982	6.135	829.814	6.135	-574.55	7.03	382.591	6.535	182.142	7.03	-500.605	3.69	13.164	3.8007	1.8132	3.8007	3.1296	3.69	0.3906
6.15	905.399	6.15	791.309	6.15	-571.905	7.045	394.581	6.55	181.487	7.045	-501.005	3.7	14.5974	3.811	1.8444	3.811	3.2136	3.7	0.393
6.165	862.16	6.165	754.288	6.165	-569.199	7.06	406.751	6.565	181.334	7.06	-501.38	3.71	16.2888	3.8213	1.8768	3.8213	3.3012	3.71	0.3954
6.18	820.262	6.18	718.716	6.18	-566.446	7.075	419.092	6.58	181.668	7.075	-501.729	3.72	18.3048	3.8316	1.911	3.8316	3.3936	3.72	0.399
6.195	779.699	6.195	684.555	6.195	-563.66	7.09	431.595	6.595	182.476	7.09	-502.051	3.73	20.7336	3.8419	1.9458	3.8419	3.4902	3.73	0.4026
6.21	740.467	6.21	651.769	6.21	-560.854	7.105	444.25	6.61	183.746	7.105	-502.344	3.74	23.6976	3.8522	1.9818	3.8522	3.5922	3.74	0.4074
6.225	702.557	6.225	620.323	6.225	-558.042	7.12	457.047	6.625	185.466	7.12	-502.608	3.75	27.3666	3.8625	2.019	3.8625	3.699	3.75	0.4128
6.24	665.961	6.24	590.178	6.24	-555.234	7.135	469.977	6.64	187.625	7.135	-502.841	3.76	31.983	3.8728	2.058	3.8728	3.8118	3.76	0.4206
6.255	630.67	6.255	561.3	6.255	-552.443	7.15	483.032	6.655	190.212	7.15	-503.043	3.77	37.905	3.8831	2.0982	3.8831	3.9312	3.77	0.4296
6.27	596.672	6.27	533.651	6.27	-549.68	7.165	496.202	6.67	193.216	7.165	-503.213	3.78	45.6738	3.8934	2.1402	3.8934	4.0566	3.78	0.4422
6.285	563.955	6.285	507.196	6.285	-546.955	7.18	509.478	6.685	196.627	7.18	-503.351	3.79	56.1414	3.9037	2.184	3.9037	4.1892	3.79	0.459
6.3	532.504	6.3	481.898	6.3	-544.277	7.195	522.852	6.7	200.438	7.195	-503.456	3.8	70.7094	3.914	2.229	3.914	4.3296	3.8	0.4824
6.315	502.306	6.315	457.722	6.315	-541.656	7.21	536.314	6.715	204.637	7.21	-503.528	3.81	91.8432	3.9243	2.2758	3.9243	4.4784	3.81	0.5178
6.33	473.343	6.33	434.634	6.33	-539.1	7.225	549.857	6.73	209.217	7.225	-503.567	3.82	124.993	3.9346	2.3244	3.9346	4.6362	3.82	0.576
6.345	445.599	6.345	412.598	6.345	-536.616	7.24	563.471	6.745	214.17	7.24	-503.572	3.83	192.365	3.9449	2.3754	3.9449	4.8036	3.83	0.7188
6.36	419.056	6.36	391.579	6.36	-534.211	7.255	577.149	6.76	219.488	7.255	-503.545	3.84	410.823	3.9552	2.4282	3.9552	4.9818	3.84	1.2324
6.375	393.693	6.375	371.545	6.375	-531.892	7.27	590.881	6.775	225.162	7.27	-503.484	3.85	1178.73	3.9655	2.4828	3.9655	5.1714	3.85	2.8428
6.39	369.491	6.39	352.461	6.39	-529.665	7.285	604.659	6.79	231.187	7.285	-503.392	3.86	3034.3	3.9758	2.5404	3.9758	5.373	3.86	5.9754
6.405	346.428	6.405	334.296	6.405	-527.533	7.3	618.475	6.805	237.555	7.3	-503.267	3.87	5432.02	3.9861	2.6004	3.9861	5.589	3.87	8.7234
6.42	324.482	6.42	317.017	6.42	-525.502	7.315	632.32	6.82	244.259	7.315	-503.11	3.88	6000	3.9964	2.6628	3.9964	5.82	3.88	7.9206
6.435	303.631	6.435	300.592	6.435	-523.576	7.33	646.187	6.835	251.293	7.33	-502.923	3.89	4078.38	4.0067	2.7276	4.0067	6.0672	3.89	4.677
6.45	283.85	6.45	284.991	6.45	-521.757	7.345	660.067	6.85	258.65	7.345	-502.706	3.9	1844.65	4.017	2.796	4.017	6.3324	3.9	2.094
6.465	265.115	6.465	270.183	6.465	-520.048	7.36	673.952	6.865	266.324	7.36	-502.461	3.91	653.927	4.0273	2.8668	4.0273	6.6174	3.91	0.9798
6.48	247.402	6.48	256.14	6.48	-518.451	7.375	687.833	6.88	274.309	7.375	-502.187	3.92	254.954	4.0376	2.9412	4.0376	6.9246	3.92	0.6486
6.495	230.684	6.495	242.832	6.495	-516.967	7.39	701.703	6.895	282.6	7.39	-501.887	3.93	142.256	4.0479	3.0192	4.0479	7.2564	3.93	0.5484
6.51	214.937	6.51	230.232	6.51	-515.597	7.405	715.554	6.91	291.189	7.405	-501.561	3.94	98.7492	4.0582	3.1008	4.0582	7.6152	3.94	0.5022
6.525	200.133	6.525	218.312	6.525	-514.342	7.42	729.376	6.925	300.073	7.42	-501.211	3.95	73.7982	4.0685	3.1866	4.0685	8.004	3.95	0.474
6.54	186.246	6.54	207.045	6.54	-513.202	7.435	743.162	6.94	309.243	7.435	-500.838	3.96	57.2094	4.0788	3.2766	4.0788	8.427	3.96	0.4548
6.555	173.25	6.555	196.407	6.555	-512.175	7.45	756.905	6.955	318.696	7.45	-500.444	3.97	45.5694	4.0891	3.3708	4.0891	8.8878	3.97	0.4416
6.57	161.116	6.57	186.372	6.57	-511.262	7.465	770.595	6.97	328.425	7.465	-500.03	3.98	37.1004	4.0994	3.4704	4.0994	9.3912	3.98	0.432
6.585	149.818	6.585	176.917	6.585	-510.46	7.48	784.225	6.985	338.424	7.48	-499.598	3.99	30.756	4.1097	3.5748	4.1097	9.9438	3.99	0.4248
6.6	139.328	6.6	168.017	6.6	-509.768	7.495	797.786	7	348.687	7.495	-499.15	4	25.8846	4.12	3.6846	4.12	10.551	4	0.4194
6.615	129.619	6.615	159.651	6.615	-509.184	7.51	811.27	7.015	359.209	7.51	-498.686	4.01	22.0674	4.1303	3.801	4.1303	11.2212	4.01	0.4152
6.63	120.665	6.63	151.796	6.63	-508.705	7.525	824.67	7.03	369.984	7.525	-498.21	4.02	19.0218	4.1406	3.9234	4.1406	11.9634	4.02	0.4122
6.645	112.436	6.645	144.433	6.645	-508.329	7.54	837.977	7.045	381.006	7.54	-497.723	4.03	16.5552	4.1509	4.0524	4.1509	12.7884	4.03	0.4104
6.66	104.907	6.66	137.54	6.66	-508.052	7.555	851.182	7.06	392.267	7.555	-497.227	4.04	14.5302	4.1612	4.1898	4.1612	13.7106	4.04	0.4086
6.675	98.0514	6.675	131.099	6.675	-507.871	7.57	864.278	7.075	403.763	7.57	-496.723	4.05	12.8484	4.1715	4.3344	4.1715	14.745	4.05	0.4074
6.69	91.8415	6.69	125.091	6.69	-507.783	7.585	877.256	7.09	415.486	7.585	-496.213	4.06	11.4366	4.1818	4.488	4.1818	15.9114	4.06	0.4062
6.705	86.2514	6.705	119.498	6.705	-507.785	7.6	890.109	7.105	427.431	7.6	-495.7	4.07	10.2408	4.1921	4.6512	4.1921	17.2344	4.07	0.4062
6.72	81.2552	6.72	114.304	6.72	-507.871	7.615	902.828	7.12	439.589	7.615	-495.185	4.08	9.2196	4.2024	4.8246	4.2024	18.7446	4.08	0.4056
6.735	76.8274	6.735	109.492	6.735	-508.038	7.63	915.404	7.135	451.954	7.63	-494.67	4.09	8.34	4.2127	5.0088	4.2127	20.4792	4.09	0.4056
6.75	72.9429	6.75	105.047	6.75	-508.282	7.645	927.831	7.15	464.519	7.645	-494.157	4.1	7.578	4.223	5.2056	4.223	22.488	4.1	0.4056
6.765	69.5768	6.765	100.954	6.765	-508.598	7.66	940.098	7.165	477.277	7.66	-493.649	4.11	6.9138	4.2333	5.4156	4.2333	24.8328	4.11	0.4062
6.78	66.7051	6.78	97.1998	6.78	-508.982	7.675	952.199	7.18	490.219	7.675	-493.146	4.12	6.3306	4.2436	5.64	4.2436	27.5964	4.12	0.4068
6.795	64.3041	6.795	93.7701	6.795	-509.43	7.69	964.125	7.195	503.339	7.69	-492.65	4.13	5.817	4.2539	5.8806	4.2539	30.8892	4.13	0.4068
6.81	62.3504	6.81	90.6526	6.81	-509.936	7.705	975.867	7.21	516.627	7.705	-492.164	4.14	5.3616	4.2642	6.1386	4.2642	34.86	4.14	0.408
6.825	60.8216	6.825	87.8353	6.825	-510.497	7.72	987.419	7.225	530.076	7.72	-491.689	4.15	4.9566	4.2745	6.4158	4.2745	39.7164	4.15	0.4086
6.84	59.6956	6.84	85.3069	6.84	-511.107	7.735	998.771	7.24	543.677	7.735	-491.227	4.16	4.5942	4.2848	6.714	4.2848	45.753	4.16	0.4092
6.855	58.9508	6.855	83.0564	6.855	-511.763	7.75	1009.92	7.255	557.421	7.75	-490.779	4.17	4.2696	4.2951	7.0362	4.2951	53.403	4.17	0.4104
6.87	58.5666	6.87	81.0739	6.87	-512.458	7.765	1020.85	7.27	571.299	7.765	-490.347	4.18	3.9774	4.3054	7.3842	4.3054	63.318	4.18	0.4116
6.885	58.5225	6.885	79.3495	6.885	-513.19	7.78	1031.55	7.285	585.302	7.78	-489.933	4.19	3.7128	4.3157	7.7622	4.3157	76.5252	4.19	0.4128
6.9	58.7989	6.9	77.874	6.9	-513.952	7.795	1042.03	7.3	599.421	7.795	-489.538	4.2	3.474	4.326	8.172	4.326	94.7142	4.2	0.414
6.915	59.3769	6.915	76.639	6.915	-514.741	7.81	1052.26	7.315	613.645	7.81	-489.164	4.21	3.2562	4.3363	8.619	4.3363	120.899	4.21	0.4152
6.93	60.2381	6.93	75.6361	6.93	-515.552	7.825	1062.25	7.33	627.965	7.825	-488.811	4.22	3.0582	4.3466	9.1068	4.3466	162.274	4.22	0.4164
6.945	61.3646	6.945	74.8575	6.945	-516.381	7.84	1071.98	7.345	642.37	7.84	-488.48	4.23	2.877	4.3569	9.642	4.3569	250.742	4.23	0.4176
6.96	62.7393	6.96	74.296	6.96	-517.224	7.855	1081.45	7.36	656.85	7.855	-488.174	4.24	2.7108	4.3672	10.2294	4.3672	544.211	4.24	0.4194
6.975	64.3458	6.975	73.9444	6.975	-518.076	7.87	1090.66	7.375	671.394	7.87	-487.893	4.25	2.559	4.3775	10.8774	4.3775	1508.26	4.25	0.4212
6.99	66.1681	6.99	73.7963	6.99	-518.934	7.885	1099.58	7.39	685.992	7.885	-487.638	4.26	2.4186	4.3878	11.5944	4.3878	3601.14	4.26	0.4224
7.005	68.191	7.005	73.8452	7.005	-519.793	7.9	1108.22	7.405	700.631	7.9	-487.41	4.27	2.2896	4.3981	12.3906	4.3981	5906.46	4.27	0.4242
7.02	70.3997	7.02	74.085	7.02	-520.65	7.915	1116.57	7.42	715.301	7.915	-487.209	4.28	2.1702	4.4084	13.2792	4.4084	6000	4.28	0.426
7.035	72.7802	7.035	74.5102	7.035	-521.501	7.93	1124.62	7.435	729.991	7.93	-487.036	4.29	2.0598	4.4187	14.2752	4.4187	3882.05	4.29	0.4278
7.05	75.319	7.05	75.1151	7.05	-522.342	7.945	1132.37	7.45	744.688	7.945	-486.893	4.3	1.9572	4.429	15.3972	4.429	1762.51	4.3	0.4296
7.065	78.0031	7.065	75.8943	7.065	-523.171	7.96	1139.8	7.465	759.38	7.96	-486.778	4.31	1.8624	4.4393	16.6674	4.4393	718.331	4.31	0.432
7.08	80.8203	7.08	76.8429	7.08	-523.984	7.975	1146.91	7.48	774.056	7.975	-486.693	4.32	1.7742	4.4496	18.1146	4.4496	421.099	4.32	0.4338
7.095	83.7586	7.095	77.9557	7.095	-524.779	7.99	1153.7	7.495	788.704	7.99	-486.637	4.33	1.6914	4.4599	19.7748	4.4599	481.874	4.33	0.4356
7.11	86.8068	7.11	79.228	7.11	-525.552	8.005	1160.16	7.51	803.31	8.005	-486.611	4.34	1.6146	4.4702	21.6918	4.4702	1022.56	4.34	0.438
7.125	89.9541	7.125	80.6551	7.125	-526.3	8.02	1166.29	7.525	817.863	8.02	-486.615	4.35	1.5432	4.4805	23.925	4.4805	2535.37	4.35	0.4404
7.14	93.1903	7.14	82.2323	7.14	-527.022	8.035	1172.07	7.54	832.349	8.035	-486.648	4.36	1.476	4.4908	26.5494	4.4908	4839.94	4.36	0.4428
7.155	96.5057	7.155	83.9552	7.155	-527.715	8.05	1177.5	7.555	846.757	8.05	-486.711	4.37	1.413	4.5011	29.6658	4.5011	5946.4	4.37	0.4452
7.17	99.8908	7.17	85.8193	7.17	-528.377	8.065	1182.58	7.57	861.074	8.065	-486.803	4.38	1.3536	4.5114	33.4098	4.5114	4567.03	4.38	0.4476
7.185	103.337	7.185	87.82	7.185	-529.006	8.08	1187.3	7.585	875.287	8.08	-486.924	4.39	1.2984	4.5217	37.968	4.5217	2327.42	4.39	0.45
7.2	106.836	7.2	89.9532	7.2	-529.601	8.095	1191.66	7.6	889.382	8.095	-487.072	4.4	1.2462	4.532	43.6056	4.532	898.359	4.4	0.453
7.215	110.379	7.215	92.2142	7.215	-530.159	8.11	1195.65	7.615	903.348	8.11	-487.248	4.41	1.197	4.5423	50.7042	4.5423	348.187	4.41	0.4554
7.23	113.96	7.23	94.5989	7.23	-530.679	8.125	1199.27	7.63	917.171	8.125	-487.451	4.42	1.1514	4.5526	59.8374	4.5526	185.156	4.42	0.4584
7.245	117.57	7.245	97.1027	7.245	-531.161	8.14	1202.52	7.645	930.839	8.14	-487.679	4.43	1.1076	4.5629	71.8932	4.5629	127.541	4.43	0.4614
7.26	121.204	7.26	99.7213	7.26	-531.603	8.155	1205.38	7.66	944.339	8.155	-487.933	4.44	1.0668	4.5732	88.314	4.5732	96.5154	4.44	0.4644
7.275	124.854	7.275	102.45	7.275	-532.004	8.17	1207.87	7.675	957.659	8.17	-488.21	4.45	1.0278	4.5835	111.59	4.5835	76.0284	4.45	0.4674
7.29	128.515	7.29	105.285	7.29	-532.363	8.185	1209.97	7.69	970.784	8.185	-488.51	4.46	0.9912	4.5938	146.972	4.5938	61.5582	4.46	0.4704
7.305	132.181	7.305	108.221	7.305	-532.681	8.2	1211.69	7.705	983.705	8.2	-488.831	4.47	0.9564	4.6041	214.105	4.6041	50.9316	4.47	0.474
7.32	135.847	7.32	111.254	7.32	-532.956	8.215	1213.02	7.72	996.406	8.215	-489.173	4.48	0.9234	4.6144	414.025	4.6144	42.885	4.48	0.477
7.335	139.507	7.335	114.379	7.335	-533.189	8.23	1213.95	7.735	1008.88	8.23	-489.534	4.49	0.8922	4.6247	1101.14	4.6247	36.6372	4.49	0.4806
7.35	143.156	7.35	117.592	7.35	-533.379	8.245	1214.49	7.75	1021.11	8.245	-489.913	4.5	0.8628	4.635	2801.43	4.635	31.6824	4.5	0.4842
7.365	146.791	7.365	120.887	7.365	-533.527	8.26	1214.65	7.765	1033.08	8.26	-490.308	4.51	0.8346	4.6453	5151.09	4.6453	27.6822	4.51	0.4878
7.38	150.406	7.38	124.26	7.38	-533.632	8.275	1214.4	7.78	1044.79	8.275	-490.717	4.52	0.8082	4.6556	6000	4.6556	24.4044	4.52	0.492
7.395	153.998	7.395	127.706	7.395	-533.695	8.29	1213.76	7.795	1056.22	8.29	-491.14	4.53	0.783	4.6659	4430.95	4.6659	21.6816	4.53	0.4956
7.41	157.563	7.41	131.221	7.41	-533.717	8.305	1212.73	7.81	1067.37	8.305	-491.574	4.54	0.759	4.6762	2235.76	4.6762	19.3944	4.54	0.4998
7.425	161.097	7.425	134.798	7.425	-533.698	8.32	1211.31	7.825	1078.21	8.32	-492.018	4.55	0.7362	4.6865	936.964	4.6865	17.454	4.55	0.504
7.44	164.597	7.44	138.434	7.44	-533.639	8.335	1209.49	7.84	1088.74	8.335	-492.47	4.56	0.7146	4.6968	519.812	4.6968	15.792	4.56	0.5082
7.455	168.06	7.455	142.123	7.455	-533.541	8.35	1207.27	7.855	1098.96	8.35	-492.929	4.57	0.6936	4.7071	641.493	4.7071	14.3574	4.57	0.5124
7.47	171.482	7.47	145.86	7.47	-533.404	8.365	1204.67	7.87	1108.84	8.365	-493.393	4.58	0.6738	4.7174	1460.52	4.7174	13.1106	4.58	0.5166
7.485	174.862	7.485	149.64	7.485	-533.23	8.38	1201.68	7.885	1118.38	8.38	-493.86	4.59	0.6552	4.7277	3301.53	4.7277	12.0198	4.59	0.522
7.5	178.196	7.5	153.457	7.5	-533.02	8.395	1198.31	7.9	1127.57	8.395	-494.329	4.6	0.6372	4.738	5318.68	4.738	11.0592	4.6	0.5268
7.515	181.482	7.515	157.307	7.515	-532.774	8.41	1194.55	7.915	1136.41	8.41	-494.797	4.61	0.6204	4.7483	5384.65	4.7483	10.2096	4.61	0.5322
7.53	184.717	7.53	161.184	7.53	-532.495	8.425	1190.41	7.93	1144.88	8.425	-495.264	4.62	0.6042	4.7586	3520.49	4.7586	9.4542	4.62	0.537
7.545	187.9	7.545	165.083	7.545	-532.184	8.44	1185.9	7.945	1152.97	8.44	-495.727	4.63	0.5886	4.7689	1598.87	4.7689	8.7798	4.63	0.543
7.56	191.029	7.56	168.998	7.56	-531.841	8.455	1181.01	7.96	1160.68	8.455	-496.186	4.64	0.5736	4.7792	601.554	4.7792	8.1744	4.64	0.5484
7.575	194.101	7.575	172.925	7.575	-531.469	8.47	1175.75	7.975	1168	8.47	-496.637	4.65	0.5598	4.7895	259.975	4.7895	7.6302	4.65	0.5544
7.59	197.115	7.59	176.858	7.59	-531.069	8.485	1170.13	7.99	1174.93	8.485	-497.081	4.66	0.546	4.7998	156.533	4.7998	7.1376	4.66	0.5604
7.605	200.069	7.605	180.792	7.605	-530.643	8.5	1164.16	8.005	1181.45	8.5	-497.514	4.67	0.5334	4.8101	113.279	4.8101	6.6918	4.67	0.567
7.62	202.962	7.62	184.721	7.62	-530.192	8.515	1157.83	8.02	1187.56	8.515	-497.937	4.68	0.5208	4.8204	87.3954	4.8204	6.2904	4.68	0.5736
7.635	205.792	7.635	188.641	7.635	-529.717	8.53	1151.15	8.035	1193.26	8.53	-498.347	4.69	0.5088	4.8307	69.717	4.8307	5.9208	4.69	0.5808
7.65	208.558	7.65	192.546	7.65	-529.222	8.545	1144.13	8.05	1198.54	8.545	-498.743	4.7	0.498	4.841	57.0084	4.841	5.583	4.7	0.5874
7.665	211.258	7.665	196.43	7.665	-528.706	8.56	1136.78	8.065	1203.4	8.56	-499.123	4.71	0.4872	4.8513	47.547	4.8513	5.2734	4.71	0.5952
7.68	213.892	7.68	200.29	7.68	-528.173	8.575	1129.1	8.08	1207.83	8.575	-499.488	4.72	0.477	4.8616	40.3014	4.8616	4.989	4.72	0.6024
7.695	216.459	7.695	204.119	7.695	-527.624	8.59	1121.1	8.095	1211.83	8.59	-499.835	4.73	0.4674	4.8719	34.6224	4.8719	4.7274	4.73	0.6108
7.71	218.957	7.71	207.913	7.71	-527.06	8.605	1112.79	8.11	1215.39	8.605	-500.163	4.74	0.4578	4.8822	30.0828	4.8822	4.4856	4.74	0.6186
7.725	221.386	7.725	211.667	7.725	-526.483	8.62	1104.17	8.125	1218.52	8.62	-500.472	4.75	0.4488	4.8925	26.394	4.8925	4.2624	4.75	0.6276
7.74	223.744	7.74	215.376	7.74	-525.895	8.635	1095.25	8.14	1221.22	8.635	-500.76	4.76	0.4404	4.9028	23.3532	4.9028	4.056	4.76	0.6366
7.755	226.032	7.755	219.035	7.755	-525.298	8.65	1086.05	8.155	1223.47	8.65	-501.027	4.77	0.4326	4.9131	20.8152	4.9131	3.8646	4.77	0.6456
7.77	228.247	7.77	222.64	7.77	-524.694	8.665	1076.57	8.17	1225.29	8.665	-501.272	4.78	0.4248	4.9234	18.6738	4.9234	3.6864	4.78	0.6552
7.785	230.391	7.785	226.186	7.785	-524.083	8.68	1066.81	8.185	1226.66	8.68	-501.495	4.79	0.4176	4.9337	16.8498	4.9337	3.5208	4.79	0.6654
7.8	232.462	7.8	229.669	7.8	-523.469	8.695	1056.8	8.2	1227.6	8.695	-501.694	4.8	0.411	4.944	15.2832	4.944	3.3666	4.8	0.6762
7.815	234.459	7.815	233.084	7.815	-522.852	8.71	1046.53	8.215	1228.1	8.71	-501.87	4.81	0.4044	4.9543	13.9272	4.9543	3.2232	4.81	0.687
7.83	236.383	7.83	236.427	7.83	-522.234	8.725	1036.02	8.23	1228.16	8.725	-502.022	4.82	0.3978	4.9646	12.7452	4.9646	3.0888	4.82	0.6984
7.845	238.233	7.845	239.694	7.845	-521.618	8.74	1025.27	8.245	1227.78	8.74	-502.15	4.83	0.3924	4.9749	11.709	4.9749	2.9634	4.83	0.7104
7.86	240.008	7.86	242.881	7.86	-521.003	8.755	1014.31	8.26	1226.98	8.755	-502.254	4.84	0.387	4.9852	10.7952	4.9852	2.8458	4.84	0.723
7.875	241.708	7.875	245.984	7.875	-520.393	8.77	1003.13	8.275	1225.74	8.77	-502.334	4.85	0.3816	4.9955	9.9858	4.9955	2.736	4.85	0.7362
7.89	243.334	7.89	249	7.89	-519.787	8.785	991.749	8.29	1224.08	8.785	-502.389	4.86	0.3768	5.0058	9.2652	5.0058	2.6328	4.86	0.7494
7.905	244.884	7.905	251.926	7.905	-519.189	8.8	980.177	8.305	1222	8.8	-502.421	4.87	0.372	5.0161	8.6208	5.0161	2.5362	4.87	0.7638
7.92	246.359	7.92	254.757	7.92	-518.599	8.815	968.425	8.32	1219.5	8.815	-502.429	4.88	0.3678	5.0264	8.0424	5.0264	2.4456	4.88	0.7788
7.935	247.758	7.935	257.49	7.935	-518.018	8.83	956.501	8.335	1216.58	8.83	-502.413	4.89	0.3642	5.0367	7.5216	5.0367	2.3604	4.89	0.795
7.95	249.082	7.95	260.123	7.95	-517.449	8.845	944.419	8.35	1213.26	8.845	-502.375	4.9	0.3606	5.047	7.0506	5.047	2.2806	4.9	0.8112
7.965	250.331	7.965	262.653	7.965	-516.891	8.86	932.188	8.365	1209.53	8.86	-502.313	4.91	0.357	5.0573	6.624	5.0573	2.2056	4.91	0.8286
7.98	251.504	7.98	265.076	7.98	-516.347	8.875	919.82	8.38	1205.41	8.875	-502.23	4.92	0.354	5.0676	6.2364	5.0676	2.1354	4.92	0.8472
7.995	252.601	7.995	267.391	7.995	-515.817	8.89	907.325	8.395	1200.9	8.89	-502.126	4.93	0.3516	5.0779	5.8836	5.0779	2.0688	4.93	0.8664
8.01	253.624	8.01	269.596	8.01	-515.302	8.905	894.715	8.41	1196.01	8.905	-502	4.94	0.3492	5.0882	5.5608	5.0882	2.0064	4.94	0.8868
8.025	254.571	8.025	271.687	8.025	-514.805	8.92	882	8.425	1190.74	8.92	-501.855	4.95	0.3468	5.0985	5.2656	5.0985	1.9482	4.95	0.9078
8.04	255.442	8.04	273.662	8.04	-514.324	8.935	869.193	8.44	1185.1	8.935	-501.691	4.96	0.3456	5.1088	4.995	5.1088	1.893	4.96	0.9306
8.055	256.239	8.055	275.521	8.055	-513.862	8.95	856.303	8.455	1179.11	8.95	-501.509	4.97	0.3438	5.1191	4.7466	5.1191	1.842	4.97	0.9546
8.07	256.962	8.07	277.262	8.07	-513.419	8.965	843.342	8.47	1172.76	8.965	-501.309	4.98	0.3432	5.1294	4.5174	5.1294	1.794	4.98	0.9798
8.085	257.61	8.085	278.882	8.085	-512.996	8.98	830.32	8.485	1166.06	8.98	-501.094	4.99	0.342	5.1397	4.3068	5.1397	1.749	4.99	1.0068
8.1	258.183	8.1	280.381	8.1	-512.593	8.995	817.25	8.5	1159.04	8.995	-500.863	5	0.342	5.15	4.113	5.15	1.707	5	1.035
8.115	258.683	8.115	281.758	8.115	-512.212	9.01	804.14	8.515	1151.68	9.01	-500.618	5.01	0.342	5.1603	3.9336	5.1603	1.668	5.01	1.065
8.13	259.11	8.13	283.011	8.13	-511.852	9.025	791.003	8.53	1144.01	9.025	-500.36	5.02	0.3426	5.1706	3.7686	5.1706	1.6314	5.02	1.0974
8.145	259.463	8.145	284.14	8.145	-511.514	9.04	777.849	8.545	1136.04	9.04	-500.091	5.03	0.3432	5.1809	3.6156	5.1809	1.5984	5.03	1.1316
8.16	259.744	8.16	285.144	8.16	-511.2	9.055	764.688	8.56	1127.76	9.055	-499.81	5.04	0.3444	5.1912	3.4746	5.1912	1.5672	5.04	1.1682
8.175	259.953	8.175	286.023	8.175	-510.908	9.07	751.53	8.575	1119.2	9.07	-499.521	5.05	0.3462	5.2015	3.3444	5.2015	1.5396	5.05	1.2072
8.19	260.09	8.19	286.776	8.19	-510.639	9.085	738.386	8.59	1110.36	9.085	-499.223	5.06	0.3486	5.2118	3.2238	5.2118	1.5144	5.06	1.2486
8.205	260.155	8.205	287.404	8.205	-510.395	9.1	725.266	8.605	1101.25	9.1	-498.917	5.07	0.3516	5.2221	3.1134	5.2221	1.4916	5.07	1.2936
8.22	260.15	8.22	287.907	8.22	-510.173	9.115	712.179	8.62	1091.88	9.115	-498.606	5.08	0.3546	5.2324	3.0114	5.2324	1.4718	5.08	1.3416
8.235	260.074	8.235	288.284	8.235	-509.976	9.13	699.135	8.635	1082.27	9.13	-498.29	5.09	0.3588	5.2427	2.9178	5.2427	1.4544	5.09	1.3932
8.25	259.928	8.25	288.537	8.25	-509.803	9.145	686.143	8.65	1072.42	9.145	-497.971	5.1	0.3636	5.253	2.8326	5.253	1.4406	5.1	1.4484
8.265	259.714	8.265	288.665	8.265	-509.654	9.16	673.213	8.665	1062.34	9.16	-497.649	5.11	0.369	5.2633	2.7546	5.2633	1.4292	5.11	1.509
8.28	259.431	8.28	288.669	8.28	-509.529	9.175	660.354	8.68	1052.05	9.175	-497.326	5.12	0.375	5.2736	2.6844	5.2736	1.4208	5.12	1.5738
8.295	259.079	8.295	288.551	8.295	-509.428	9.19	647.574	8.695	1041.55	9.19	-497.003	5.13	0.3816	5.2839	2.6214	5.2839	1.4166	5.13	1.6446
8.31	258.661	8.31	288.311	8.31	-509.35	9.205	634.882	8.71	1030.86	9.205	-496.68	5.14	0.39	5.2942	2.5656	5.2942	1.4148	5.14	1.7214
8.325	258.176	8.325	287.949	8.325	-509.296	9.22	622.287	8.725	1019.98	9.22	-496.36	5.15	0.3984	5.3045	2.517	5.3045	1.4178	5.15	1.8048
8.34	257.625	8.34	287.469	8.34	-509.265	9.235	609.795	8.74	1008.93	9.235	-496.042	5.16	0.4086	5.3148	2.4762	5.3148	1.4244	5.16	1.896
8.355	257.008	8.355	286.87	8.355	-509.258	9.25	597.415	8.755	997.707	9.25	-495.729	5.17	0.42	5.3251	2.442	5.3251	1.4358	5.17	1.9962
8.37	256.327	8.37	286.154	8.37	-509.273	9.265	585.154	8.77	986.336	9.265	-495.42	5.18	0.4332	5.3354	2.4162	5.3354	1.4526	5.18	2.1066
8.385	255.583	8.385	285.322	8.385	-509.311	9.28	573.02	8.785	974.82	9.28	-495.118	5.19	0.4476	5.3457	2.3982	5.3457	1.4754	5.19	2.2284
8.4	254.775	8.4	284.377	8.4	-509.371	9.295	561.019	8.8	963.172	9.295	-494.822	5.2	0.4638	5.356	2.3886	5.356	1.5048	5.2	2.3628
8.415	253.905	8.415	283.32	8.415	-509.452	9.31	549.158	8.815	951.4	9.31	-494.534	5.21	0.4824	5.3663	2.3886	5.3663	1.542	5.21	2.5128
8.43	252.973	8.43	282.153	8.43	-509.554	9.325	537.443	8.83	939.514	9.325	-494.254	5.22	0.5034	5.3766	2.3994	5.3766	1.5882	5.22	2.6796
8.445	251.981	8.445	280.878	8.445	-509.678	9.34	525.881	8.845	927.525	9.34	-493.982	5.23	0.5268	5.3869	2.4258	5.3869	1.6458	5.23	2.8668
8.46	250.929	8.46	279.497	8.46	-509.821	9.355	514.476	8.86	915.443	9.355	-493.721	5.24	0.5538	5.3972	2.4612	5.3972	1.7154	5.24	3.0774
8.475	249.818	8.475	278.011	8.475	-509.984	9.37	503.235	8.875	903.276	9.37	-493.47	5.25	0.5844	5.4075	2.5116	5.4075	1.8012	5.25	3.3156
8.49	248.649	8.49	276.424	8.49	-510.166	9.385	492.162	8.89	891.035	9.385	-493.23	5.26	0.6198	5.4178	2.5806	5.4178	1.9068	5.26	3.5868
8.505	247.423	8.505	274.737	8.505	-510.367	9.4	481.262	8.905	878.728	9.4	-493.001	5.27	0.66	5.4281	2.6712	5.4281	2.0358	5.27	3.897
8.52	246.14	8.52	272.952	8.52	-510.585	9.415	470.541	8.92	866.365	9.415	-492.784	5.28	0.7068	5.4384	2.7882	5.4384	2.1954	5.28	4.2552
8.535	244.802	8.535	271.072	8.535	-510.821	9.43	460.001	8.935	853.955	9.43	-492.58	5.29	0.7614	5.4487	2.9376	5.4487	2.3946	5.29	4.6704
8.55	243.41	8.55	269.1	8.55	-511.073	9.445	449.647	8.95	841.506	9.445	-492.388	5.3	0.825	5.459	3.1278	5.459	2.6454	5.3	5.1558
8.565	241.963	8.565	267.037	8.565	-511.341	9.46	439.482	8.965	829.028	9.46	-492.209	5.31	0.9	5.4693	3.3708	5.4693	2.9652	5.31	5.7294
8.58	240.465	8.58	264.887	8.58	-511.625	9.475	429.511	8.98	816.529	9.475	-492.043	5.32	0.99	5.4796	3.6828	5.4796	3.3798	5.32	6.4128
8.595	238.915	8.595	262.651	8.595	-511.923	9.49	419.735	8.995	804.017	9.49	-491.891	5.33	1.0974	5.4899	4.0878	5.4899	3.9288	5.33	7.2372
8.61	237.314	8.61	260.333	8.61	-512.236	9.505	410.158	9.01	791.501	9.505	-491.753	5.34	1.2282	5.5002	4.62	5.5002	4.6734	5.34	8.2428
8.625	235.663	8.625	257.934	8.625	-512.561	9.52	400.781	9.025	778.988	9.52	-491.628	5.35	1.389	5.5105	5.334	5.5105	5.7156	5.35	9.489
8.64	233.964	8.64	255.459	8.64	-512.899	9.535	391.608	9.04	766.487	9.535	-491.517	5.36	1.59	5.5208	6.3138	5.5208	7.2342	5.36	11.0592
8.655	232.217	8.655	252.908	8.655	-513.249	9.55	382.641	9.055	754.005	9.55	-491.421	5.37	1.8456	5.5311	7.7016	5.5311	9.6288	5.37	13.0746
8.67	230.424	8.67	250.285	8.67	-513.61	9.565	373.88	9.07	741.549	9.565	-491.338	5.38	2.1768	5.5414	9.7542	5.5414	14.49	5.38	15.7224
8.685	228.586	8.685	247.594	8.685	-513.981	9.58	365.327	9.085	729.127	9.58	-491.269	5.39	2.6166	5.5517	13.107	5.5517	29.6022	5.39	19.2972
8.7	226.703	8.7	244.835	8.7	-514.362	9.595	356.983	9.1	716.745	9.595	-491.215	5.4	3.2184	5.562	20.5854	5.562	79.3146	5.4	24.2874
8.715	224.776	8.715	242.013	8.715	-514.752	9.61	348.849	9.115	704.412	9.61	-491.174	5.41	4.0716	5.5723	45.2616	5.5723	193.003	5.41	31.5756
8.73	222.808	8.73	239.13	8.73	-515.15	9.625	340.926	9.13	692.133	9.625	-491.147	5.42	5.352	5.5826	122.155	5.5826	335.03	5.42	43.3704
8.745	220.799	8.745	236.189	8.745	-515.555	9.64	333.215	9.145	679.915	9.64	-491.133	5.43	7.5996	5.5929	279.61	5.5929	370.804	5.43	69.1548
8.76	218.749	8.76	233.193	8.76	-515.967	9.655	325.714	9.16	667.765	9.655	-491.133	5.44	13.3638	5.6032	442.285	5.6032	272.31	5.44	150.377
8.775	216.661	8.775	230.144	8.775	-516.385	9.67	318.425	9.175	655.689	9.67	-491.146	5.45	32.2938	5.6135	444.346	5.6135	138.991	5.45	395.848
8.79	214.535	8.79	227.046	8.79	-516.808	9.685	311.346	9.19	643.692	9.685	-491.173	5.46	83.46	5.6238	300.649	5.6238	55.4334	5.46	907.133
8.805	212.372	8.805	223.902	8.805	-517.236	9.7	304.478	9.205	631.781	9.7	-491.212	5.47	171.619	5.6341	143.673	5.6341	22.2288	5.47	1493.78
8.82	210.174	8.82	220.713	8.82	-517.667	9.715	297.819	9.22	619.961	9.715	-491.263	5.48	243.588	5.6444	55.98	5.6444	11.892	5.48	1654.91
8.835	207.942	8.835	217.484	8.835	-518.101	9.73	291.37	9.235	608.238	9.73	-491.327	5.49	232.139	5.6547	23.5854	5.6547	8.1534	5.49	1254.14
8.85	205.678	8.85	214.218	8.85	-518.537	9.745	285.128	9.25	596.618	9.745	-491.402	5.5	153.617	5.665	13.557	5.665	6.1572	5.5	679.549
8.865	203.381	8.865	210.917	8.865	-518.974	9.76	279.092	9.265	585.104	9.76	-491.49	5.51	74.1576	5.6753	9.6114	5.6753	4.8546	5.51	285.406
8.88	201.054	8.88	207.584	8.88	-519.412	9.775	273.262	9.28	573.703	9.775	-491.588	5.52	29.5572	5.6856	7.365	5.6856	3.945	5.52	113.82
8.895	198.697	8.895	204.222	8.895	-519.849	9.79	267.635	9.295	562.419	9.79	-491.697	5.53	12.5568	5.6959	5.8668	5.6959	3.2844	5.53	56.9106
8.91	196.312	8.91	200.835	8.91	-520.285	9.805	262.21	9.31	551.256	9.805	-491.817	5.54	7.0974	5.7062	4.809	5.7062	2.7894	5.54	37.1358
8.925	193.901	8.925	197.425	8.925	-520.72	9.82	256.985	9.325	540.22	9.82	-491.946	5.55	4.9488	5.7165	4.0338	5.7165	2.409	5.55	27.3402
8.94	191.464	8.94	193.995	8.94	-521.152	9.835	251.958	9.34	529.314	9.835	-492.085	5.56	3.7422	5.7268	3.4488	5.7268	2.1102	5.56	21.1224
8.955	189.002	8.955	190.549	8.955	-521.58	9.85	247.127	9.355	518.542	9.85	-492.233	5.57	2.9412	5.7371	2.9952	5.7371	1.8708	5.57	16.8198
8.97	186.517	8.97	187.09	8.97	-522.004	9.865	242.489	9.37	507.909	9.865	-492.39	5.58	2.376	5.7474	2.637	5.7474	1.6764	5.58	13.7142
8.985	184.011	8.985	183.621	8.985	-522.423	9.88	238.043	9.385	497.417	9.88	-492.555	5.59	1.9626	5.7577	2.3484	5.7577	1.5156	5.59	11.4024
9	181.484	9	180.144	9	-522.837	9.895	233.787	9.4	487.072	9.895	-492.727	5.6	1.6512	5.768	2.112	5.768	1.3818	5.6	9.6354
9.015	178.938	9.015	176.663	9.015	-523.244	9.91	229.717	9.415	476.875	9.91	-492.907	5.61	1.4112	5.7783	1.9158	5.7783	1.2684	5.61	8.2554
9.03	176.374	9.03	173.181	9.03	-523.643	9.925	225.831	9.43	466.831	9.925	-493.093	5.62	1.2222	5.7886	1.7508	5.7886	1.1718	5.62	7.1586
9.045	173.793	9.045	169.702	9.045	-524.034	9.94	222.126	9.445	456.942	9.94	-493.285	5.63	1.0704	5.7989	1.6104	5.7989	1.089	5.63	6.2718
9.06	171.198	9.06	166.228	9.06	-524.416	9.955	218.6	9.46	447.21	9.955	-493.482	5.64	0.9474	5.8092	1.4904	5.8092	1.017	5.64	5.5458
9.075	168.588	9.075	162.762	9.075	-524.789	9.97	215.251	9.475	437.64	9.97	-493.684	5.65	0.8454	5.8195	1.3866	5.8195	0.954	5.65	4.9434
9.09	165.965	9.09	159.307	9.09	-525.151	9.985	212.074	9.49	428.233	9.985	-493.891	5.66	0.7608	5.8298	1.2954	5.8298	0.8982	5.66	4.4388
9.105	163.332	9.105	155.867	9.105	-525.502	10	209.069	9.505	418.991	10	-494.101	5.67	0.6894	5.8401	1.2156	5.8401	0.8496	5.67	4.0122
9.12	160.688	9.12	152.445	9.12	-525.841	10.015	206.231	9.52	409.916	10.015	-494.314	5.68	0.6288	5.8504	1.1448	5.8504	0.8058	5.68	3.648
9.135	158.036	9.135	149.043	9.135	-526.167	10.03	203.558	9.535	401.012	10.03	-494.529	5.69	0.5766	5.8607	1.0824	5.8607	0.7668	5.69	3.3348
9.15	155.376	9.15	145.665	9.15	-526.48	10.045	201.046	9.55	392.278	10.045	-494.746	5.7	0.5316	5.871	1.026	5.871	0.7314	5.7	3.0636
9.165	152.711	9.165	142.313	9.165	-526.779	10.06	198.695	9.565	383.717	10.06	-494.964	5.71	0.492	5.8813	0.975	5.8813	0.7002	5.71	2.8278
9.18	150.042	9.18	138.991	9.18	-527.063	10.075	196.499	9.58	375.331	10.075	-495.183	5.72	0.4578	5.8916	0.9288	5.8916	0.6714	5.72	2.6208
9.195	147.369	9.195	135.701	9.195	-527.331	10.09	194.457	9.595	367.12	10.09	-495.401	5.73	0.4278	5.9019	0.8874	5.9019	0.645	5.73	2.439
9.21	144.695	9.21	132.447	9.21	-527.584	10.105	192.565	9.61	359.085	10.105	-495.618	5.74	0.4008	5.9122	0.849	5.9122	0.621	5.74	2.2776
9.225	142.02	9.225	129.23	9.225	-527.819	10.12	190.822	9.625	351.228	10.12	-495.834	5.75	0.3774	5.9225	0.8142	5.9225	0.5994	5.75	2.1342
9.24	139.346	9.24	126.055	9.24	-528.038	10.135	189.223	9.64	343.549	10.135	-496.047	5.76	0.3564	5.9328	0.7824	5.9328	0.5796	5.76	2.0064
9.255	136.676	9.255	122.923	9.255	-528.239	10.15	187.767	9.655	336.048	10.15	-496.258	5.77	0.3372	5.9431	0.7524	5.9431	0.561	5.77	1.8924
9.27	134.009	9.27	119.836	9.27	-528.421	10.165	186.45	9.67	328.727	10.165	-496.465	5.78	0.3198	5.9534	0.7254	5.9534	0.5436	5.78	1.7892
9.285	131.347	9.285	116.799	9.285	-528.585	10.18	185.27	9.685	321.584	10.18	-496.667	5.79	0.3048	5.9637	0.7002	5.9637	0.528	5.79	1.6968
9.3	128.693	9.3	113.812	9.3	-528.73	10.195	184.224	9.7	314.622	10.195	-496.865	5.8	0.2904	5.974	0.6762	5.974	0.5136	5.8	1.6128
9.315	126.047	9.315	110.878	9.315	-528.855	10.21	183.31	9.715	307.838	10.21	-497.058	5.81	0.2778	5.9843	0.6546	5.9843	0.4998	5.81	1.5366
9.33	123.411	9.33	108	9.33	-528.96	10.225	182.525	9.73	301.234	10.225	-497.244	5.82	0.2664	5.9946	0.6336	5.9946	0.4872	5.82	1.4676
9.345	120.786	9.345	105.18	9.345	-529.045	10.24	181.866	9.745	294.809	10.24	-497.423	5.83	0.2556	6.0049	0.6144	6.0049	0.4752	5.83	1.4046
9.36	118.173	9.36	102.419	9.36	-529.11	10.255	181.332	9.76	288.563	10.255	-497.596	5.84	0.246	6.0152	0.5964	6.0152	0.4644	5.84	1.347
9.375	115.576	9.375	99.7203	9.375	-529.154	10.27	180.919	9.775	282.494	10.27	-497.76	5.85	0.237	6.0255	0.5796	6.0255	0.4542	5.85	1.2948
9.39	112.993	9.39	97.0847	9.39	-529.177	10.285	180.626	9.79	276.603	10.285	-497.917	5.86	0.2286	6.0358	0.5634	6.0358	0.4446	5.86	1.2462
9.405	110.429	9.405	94.5141	9.405	-529.179	10.3	180.45	9.805	270.888	10.3	-498.064	5.87	0.2214	6.0461	0.5484	6.0461	0.4356	5.87	1.2018
9.42	107.883	9.42	92.0102	9.42	-529.161	10.315	180.389	9.82	265.35	10.315	-498.202	5.88	0.2142	6.0564	0.534	6.0564	0.4272	5.88	1.1616
9.435	105.357	9.435	89.5743	9.435	-529.122	10.33	180.441	9.835	259.986	10.33	-498.331	5.89	0.2076	6.0667	0.5202	6.0667	0.4188	5.89	1.1238
9.45	102.854	9.45	87.2077	9.45	-529.062	10.345	180.604	9.85	254.796	10.345	-498.449	5.9	0.2016	6.077	0.5076	6.077	0.4116	5.9	1.089
9.465	100.373	9.465	84.9116	9.465	-528.982	10.36	180.876	9.865	249.779	10.36	-498.557	5.91	0.1962	6.0873	0.4956	6.0873	0.4044	5.91	1.0572
9.48	97.9183	9.48	82.687	9.48	-528.882	10.375	181.255	9.88	244.934	10.375	-498.654	5.92	0.1908	6.0976	0.4836	6.0976	0.3978	5.92	1.0278
9.495	95.4898	9.495	80.5346	9.495	-528.762	10.39	181.739	9.895	240.26	10.39	-498.74	5.93	0.186	6.1079	0.4728	6.1079	0.3918	5.93	1.0002
9.51	93.0897	9.51	78.4553	9.51	-528.622	10.405	182.326	9.91	235.755	10.405	-498.814	5.94	0.1812	6.1182	0.462	6.1182	0.3864	5.94	0.975
9.525	90.7193	9.525	76.4497	9.525	-528.464	10.42	183.016	9.925	231.418	10.42	-498.877	5.95	0.177	6.1285	0.4524	6.1285	0.381	5.95	0.9516
9.54	88.3805	9.54	74.518	9.54	-528.286	10.435	183.805	9.94	227.249	10.435	-498.928	5.96	0.1734	6.1388	0.4428	6.1388	0.3756	5.96	0.9294
9.555	86.0747	9.555	72.6606	9.555	-528.091	10.45	184.693	9.955	223.245	10.45	-498.967	5.97	0.1698	6.1491	0.4338	6.1491	0.3708	5.97	0.9096
9.57	83.8038	9.57	70.8776	9.57	-527.879	10.465	185.679	9.97	219.406	10.465	-498.993	5.98	0.1662	6.1594	0.4248	6.1594	0.3666	5.98	0.8904
9.585	81.5692	9.585	69.169	9.585	-527.65	10.48	186.76	9.985	215.729	10.48	-499.008	5.99	0.1632	6.1697	0.4164	6.1697	0.3624	5.99	0.873
9.6	79.3727	9.6	67.5346	9.6	-527.405	10.495	187.936	10	212.215	10.495	-499.01	6	0.1602	6.18	0.4086	6.18	0.3588	6	0.8568
9.615	77.2159	9.615	65.9741	9.615	-527.146	10.51	189.205	10.015	208.861	10.51	-499	6.01	0.1572	6.1903	0.4008	6.1903	0.3552	6.01	0.8418
9.63	75.1006	9.63	64.4871	9.63	-526.872	10.525	190.566	10.03	205.666	10.525	-498.977	6.02	0.1542	6.2006	0.3936	6.2006	0.3516	6.02	0.8274
9.645	73.0283	9.645	63.0729	9.645	-526.586	10.54	192.018	10.045	202.63	10.54	-498.943	6.03	0.1518	6.2109	0.3864	6.2109	0.3486	6.03	0.8148
9.66	71.0009	9.66	61.731	9.66	-526.288	10.555	193.56	10.06	199.749	10.555	-498.896	6.04	0.1494	6.2212	0.3798	6.2212	0.3456	6.04	0.8028
9.675	69.0199	9.675	60.4604	9.675	-525.979	10.57	195.192	10.075	197.025	10.57	-498.838	6.05	0.1476	6.2315	0.3732	6.2315	0.3432	6.05	0.7914
9.69	67.0871	9.69	59.2602	9.69	-525.66	10.585	196.911	10.09	194.454	10.585	-498.768	6.06	0.1452	6.2418	0.3666	6.2418	0.3408	6.06	0.7812
9.705	65.2042	9.705	58.1294	9.705	-525.332	10.6	198.717	10.105	192.036	10.6	-498.686	6.07	0.1434	6.2521	0.3606	6.2521	0.339	6.07	0.771
9.72	63.3729	9.72	57.0668	9.72	-524.998	10.615	200.61	10.12	189.77	10.615	-498.593	6.08	0.1416	6.2624	0.3552	6.2624	0.3372	6.08	0.7626
9.735	61.5949	9.735	56.0711	9.735	-524.657	10.63	202.588	10.135	187.655	10.63	-498.489	6.09	0.1398	6.2727	0.3492	6.2727	0.3354	6.09	0.7542
9.75	59.8717	9.75	55.1411	9.75	-524.312	10.645	204.651	10.15	185.689	10.645	-498.375	6.1	0.138	6.283	0.3438	6.283	0.3342	6.1	0.7464
9.765	58.2052	9.765	54.2753	9.765	-523.964	10.66	206.799	10.165	183.871	10.66	-498.25	6.11	0.1368	6.2933	0.339	6.2933	0.333	6.11	0.7392
9.78	56.597	9.78	53.4723	9.78	-523.613	10.675	209.03	10.18	182.2	10.675	-498.115	6.12	0.1356	6.3036	0.3336	6.3036	0.3318	6.12	0.7326
9.795	55.0488	9.795	52.7305	9.795	-523.262	10.69	211.344	10.195	180.675	10.69	-497.971	6.13	0.1338	6.3139	0.3288	6.3139	0.3312	6.13	0.7272
9.81	53.562	9.81	52.0483	9.81	-522.912	10.705	213.74	10.21	179.295	10.705	-497.817	6.14	0.1326	6.3242	0.3246	6.3242	0.3306	6.14	0.7218
9.825	52.1385	9.825	51.4242	9.825	-522.564	10.72	216.219	10.225	178.059	10.72	-497.655	6.15	0.1314	6.3345	0.3198	6.3345	0.3306	6.15	0.7164
9.84	50.7797	9.84	50.8564	9.84	-522.22	10.735	218.779	10.24	176.965	10.735	-497.485	6.16	0.1302	6.3448	0.3156	6.3448	0.3306	6.16	0.7122
9.855	49.4872	9.855	50.3435	9.855	-521.881	10.75	221.419	10.255	176.013	10.75	-497.307	6.17	0.1296	6.3551	0.3114	6.3551	0.3312	6.17	0.708
9.87	48.2626	9.87	49.8836	9.87	-521.548	10.765	224.141	10.27	175.202	10.765	-497.121	6.18	0.1284	6.3654	0.3078	6.3654	0.3318	6.18	0.7044
9.885	47.1072	9.885	49.4752	9.885	-521.223	10.78	226.942	10.285	174.53	10.78	-496.93	6.19	0.1278	6.3757	0.3036	6.3757	0.3324	6.19	0.7014
9.9	46.0225	9.9	49.1165	9.9	-520.907	10.795	229.823	10.3	173.997	10.795	-496.731	6.2	0.1266	6.386	0.3	6.386	0.3336	6.2	0.6984
9.915	45.01	9.915	48.8062	9.915	-520.601	10.81	232.783	10.315	173.601	10.81	-496.528	6.21	0.126	6.3963	0.2964	6.3963	0.3348	6.21	0.696
9.93	44.0709	9.93	48.5424	9.93	-520.307	10.825	235.821	10.33	173.342	10.825	-496.319	6.22	0.1254	6.4066	0.2928	6.4066	0.3366	6.22	0.6936
9.945	43.2065	9.945	48.3238	9.945	-520.026	10.84	238.939	10.345	173.218	10.84	-496.106	6.23	0.1248	6.4169	0.2898	6.4169	0.339	6.23	0.6918
9.96	42.4181	9.96	48.1489	9.96	-519.759	10.855	242.133	10.36	173.229	10.855	-495.889	6.24	0.1242	6.4272	0.2862	6.4272	0.3408	6.24	0.6906
9.975	41.7067	9.975	48.0163	9.975	-519.508	10.87	245.406	10.375	173.373	10.87	-495.669	6.25	0.1236	6.4375	0.2832	6.4375	0.3438	6.25	0.6894
9.99	41.0734	9.99	47.9246	9.99	-519.272	10.885	248.755	10.39	173.649	10.885	-495.446	6.26	0.123	6.4478	0.2802	6.4478	0.3468	6.26	0.6888
10.005	40.5193	10.005	47.8727	10.005	-519.053	10.9	252.181	10.405	174.056	10.9	-495.222	6.27	0.123	6.4581	0.2778	6.4581	0.3504	6.27	0.6882
10.02	40.0452	10.02	47.8593	10.02	-518.853	10.915	255.683	10.42	174.594	10.915	-494.996	6.28	0.1224	6.4684	0.2748	6.4684	0.3546	6.28	0.6882
10.035	39.652	10.035	47.8835	10.035	-518.671	10.93	259.261	10.435	175.26	10.93	-494.769	6.29	0.1218	6.4787	0.2724	6.4787	0.3588	6.29	0.6882
10.05	39.3403	10.05	47.9442	10.05	-518.509	10.945	262.913	10.45	176.054	10.945	-494.542	6.3	0.1218	6.489	0.2694	6.489	0.3636	6.3	0.6882
10.065	39.1107	10.065	48.0407	10.065	-518.367	10.96	266.64	10.465	176.975	10.96	-494.316	6.31	0.1218	6.4993	0.267	6.4993	0.369	6.31	0.6888
10.08	38.9639	10.08	48.1721	10.08	-518.246	10.975	270.44	10.48	178.022	10.975	-494.091	6.32	0.1212	6.5096	0.2646	6.5096	0.375	6.32	0.69
10.095	38.9001	10.095	48.3379	10.095	-518.146	10.99	274.314	10.495	179.192	10.99	-493.868	6.33	0.1212	6.5199	0.2628	6.5199	0.3816	6.33	0.6912
10.11	38.9197	10.11	48.5375	10.11	-518.068	11.005	278.26	10.51	180.486	11.005	-493.647	6.34	0.1212	6.5302	0.2604	6.5302	0.3888	6.34	0.6924
10.125	39.0228	10.125	48.7704	10.125	-518.011	11.02	282.277	10.525	181.901	11.02	-493.43	6.35	0.1212	6.5405	0.2586	6.5405	0.3972	6.35	0.6942
10.14	39.2096	10.14	49.0365	10.14	-517.977	11.035	286.365	10.54	183.436	11.035	-493.216	6.36	0.1212	6.5508	0.2562	6.5508	0.4062	6.36	0.696
10.155	39.4797	10.155	49.3355	10.155	-517.964	11.05	290.523	10.555	185.091	11.05	-493.006	6.37	0.1212	6.5611	0.2544	6.5611	0.4158	6.37	0.6984
10.17	39.8332	10.17	49.6673	10.17	-517.974	11.065	294.75	10.57	186.864	11.065	-492.801	6.38	0.1212	6.5714	0.2526	6.5714	0.4266	6.38	0.7008
10.185	40.2695	10.185	50.032	10.185	-518.005	11.08	299.045	10.585	188.753	11.08	-492.602	6.39	0.1212	6.5817	0.2514	6.5817	0.4386	6.39	0.7032
10.2	40.7883	10.2	50.4297	10.2	-518.058	11.095	303.407	10.6	190.757	11.095	-492.409	6.4	0.1212	6.592	0.2496	6.592	0.4518	6.4	0.7062
10.215	41.3889	10.215	50.8607	10.215	-518.131	11.11	307.834	10.615	192.875	11.11	-492.222	6.41	0.1218	6.6023	0.2478	6.6023	0.4662	6.41	0.7092
10.23	42.0704	10.23	51.3251	10.23	-518.226	11.125	312.325	10.63	195.105	11.125	-492.043	6.42	0.1218	6.6126	0.2466	6.6126	0.4824	6.42	0.7128
10.245	42.8321	10.245	51.8236	10.245	-518.34	11.14	316.88	10.645	197.446	11.14	-491.871	6.43	0.1224	6.6229	0.2454	6.6229	0.4998	6.43	0.7164
10.26	43.6729	10.26	52.3565	10.26	-518.474	11.155	321.496	10.66	199.895	11.155	-491.707	6.44	0.1224	6.6332	0.2442	6.6332	0.5202	6.44	0.72
10.275	44.5915	10.275	52.9245	10.275	-518.627	11.17	326.173	10.675	202.453	11.17	-491.552	6.45	0.123	6.6435	0.243	6.6435	0.5418	6.45	0.7242
10.29	45.5866	10.29	53.5281	10.29	-518.797	11.185	330.908	10.69	205.117	11.185	-491.406	6.46	0.123	6.6538	0.2418	6.6538	0.567	6.46	0.7284
10.305	46.6567	10.305	54.1681	10.305	-518.985	11.2	335.7	10.705	207.885	11.2	-491.269	6.47	0.1236	6.6641	0.2406	6.6641	0.5946	6.47	0.7332
10.32	47.8003	10.32	54.8451	10.32	-519.188	11.215	340.548	10.72	210.756	11.215	-491.142	6.48	0.1242	6.6744	0.2394	6.6744	0.6258	6.48	0.738
10.335	49.0156	10.335	55.56	10.335	-519.405	11.23	345.448	10.735	213.728	11.23	-491.025	6.49	0.1248	6.6847	0.2388	6.6847	0.6612	6.49	0.7434
10.35	50.3006	10.35	56.3137	10.35	-519.637	11.245	350.401	10.75	216.801	11.245	-490.918	6.5	0.1248	6.695	0.2382	6.695	0.7014	6.5	0.7482
10.365	51.6535	10.365	57.1069	10.365	-519.88	11.26	355.402	10.765	219.97	11.26	-490.823	6.51	0.1254	6.7053	0.2376	6.7053	0.747	6.51	0.7542
10.38	53.072	10.38	57.9404	10.38	-520.135	11.275	360.452	10.78	223.237	11.275	-490.738	6.52	0.1266	6.7156	0.237	6.7156	0.7992	6.52	0.7596
10.395	54.554	10.395	58.8152	10.395	-520.399	11.29	365.546	10.795	226.597	11.29	-490.664	6.53	0.1272	6.7259	0.2364	6.7259	0.8592	6.53	0.7656
10.41	56.097	10.41	59.7321	10.41	-520.671	11.305	370.683	10.81	230.051	11.305	-490.602	6.54	0.1278	6.7362	0.2358	6.7362	0.9294	6.54	0.7722
10.425	57.6986	10.425	60.692	10.425	-520.951	11.32	375.86	10.825	233.595	11.32	-490.551	6.55	0.1284	6.7465	0.2352	6.7465	1.011	6.55	0.7788
10.44	59.3564	10.44	61.6956	10.44	-521.235	11.335	381.075	10.84	237.228	11.335	-490.512	6.56	0.129	6.7568	0.2352	6.7568	1.1076	6.56	0.7854
10.455	61.0675	10.455	62.7437	10.455	-521.524	11.35	386.326	10.855	240.948	11.35	-490.485	6.57	0.1302	6.7671	0.2352	6.7671	1.2222	6.57	0.7926
10.47	62.8294	10.47	63.8372	10.47	-521.815	11.365	391.609	10.87	244.754	11.365	-490.469	6.58	0.129	6.7774	0.2352	6.7774	1.3602	6.58	0.7998
10.485	64.6393	10.485	64.9766	10.485	-522.107	11.38	396.922	10.885	248.642	11.38	-490.465	6.59	0.1278	6.7877	0.2352	6.7877	1.5276	6.59	0.8076
10.5	66.4942	10.5	66.1627	10.5	-522.398	11.395	402.261	10.9	252.612	11.395	-490.472	6.6	0.129	6.798	0.2352	6.798	1.734	6.6	0.816
10.515	68.3915	10.515	67.3961	10.515	-522.687	11.41	407.624	10.915	256.662	11.41	-490.491	6.61	0.1296	6.8083	0.2352	6.8083	1.992	6.61	0.8238
10.53	70.328	10.53	68.6773	10.53	-522.972	11.425	413.008	10.93	260.788	11.425	-490.521	6.62	0.1308	6.8186	0.2358	6.8186	2.3208	6.62	0.8328
10.545	72.3011	10.545	70.0067	10.545	-523.252	11.44	418.41	10.945	264.99	11.44	-490.562	6.63	0.132	6.8289	0.2364	6.8289	2.7492	6.63	0.8412
10.56	74.3076	10.56	71.3848	10.56	-523.525	11.455	423.826	10.96	269.264	11.455	-490.614	6.64	0.1332	6.8392	0.237	6.8392	3.3198	6.64	0.8508
10.575	76.3446	10.575	72.8118	10.575	-523.791	11.47	429.252	10.975	273.61	11.47	-490.677	6.65	0.1344	6.8495	0.2376	6.8495	4.1046	6.65	0.8604
10.59	78.4093	10.59	74.2879	10.59	-524.047	11.485	434.686	10.99	278.024	11.485	-490.75	6.66	0.1362	6.8598	0.2382	6.8598	5.2236	6.66	0.87
10.605	80.4988	10.605	75.8134	10.605	-524.292	11.5	440.124	11.005	282.504	11.5	-490.833	6.67	0.1374	6.8701	0.2394	6.8701	6.918	6.67	0.8802
10.62	82.6101	10.62	77.3882	10.62	-524.526	11.515	445.562	11.02	287.049	11.515	-490.925	6.68	0.1386	6.8804	0.24	6.8804	9.9462	6.68	0.891
10.635	84.7406	10.635	79.0123	10.635	-524.746	11.53	450.997	11.035	291.655	11.53	-491.028	6.69	0.1404	6.8907	0.2412	6.8907	17.9424	6.69	0.9018
10.65	86.8875	10.65	80.6856	10.65	-524.952	11.545	456.424	11.05	296.321	11.545	-491.139	6.7	0.1416	6.901	0.2424	6.901	44.1216	6.7	0.9132
10.665	89.0482	10.665	82.4078	10.665	-525.143	11.56	461.841	11.065	301.043	11.56	-491.258	6.71	0.1434	6.9113	0.2442	6.9113	111.281	6.71	0.9246
10.68	91.22	10.68	84.1786	10.68	-525.318	11.575	467.242	11.08	305.821	11.575	-491.386	6.72	0.1452	6.9216	0.246	6.9216	215.428	6.72	0.9366
10.695	93.4007	10.695	85.9976	10.695	-525.475	11.59	472.624	11.095	310.65	11.59	-491.521	6.73	0.147	6.9319	0.2472	6.9319	276.812	6.73	0.9492
10.71	95.5878	10.71	87.8644	10.71	-525.615	11.605	477.983	11.11	315.53	11.605	-491.663	6.74	0.1488	6.9422	0.2496	6.9422	240.594	6.74	0.9618
10.725	97.7792	10.725	89.7782	10.725	-525.735	11.62	483.315	11.125	320.456	11.62	-491.811	6.75	0.1506	6.9525	0.2514	6.9525	153.979	6.75	0.9756
10.74	99.9727	10.74	91.7384	10.74	-525.837	11.635	488.616	11.14	325.427	11.635	-491.966	6.76	0.1524	6.9628	0.2538	6.9628	73.4868	6.76	0.9894
10.755	102.167	10.755	93.7443	10.755	-525.919	11.65	493.881	11.155	330.44	11.65	-492.126	6.77	0.1542	6.9731	0.2562	6.9731	29.9736	6.77	1.0038
10.77	104.359	10.77	95.795	10.77	-525.98	11.665	499.107	11.17	335.493	11.665	-492.292	6.78	0.1566	6.9834	0.2592	6.9834	13.548	6.78	1.0182
10.785	106.548	10.785	97.8896	10.785	-526.022	11.68	504.288	11.185	340.582	11.68	-492.461	6.79	0.1584	6.9937	0.2622	6.9937	8.1192	6.79	1.0338
10.8	108.733	10.8	100.027	10.8	-526.042	11.695	509.421	11.2	345.706	11.695	-492.635	6.8	0.1608	7.004	0.2652	7.004	5.8038	6.8	1.0494
10.815	110.912	10.815	102.206	10.815	-526.042	11.71	514.502	11.215	350.861	11.71	-492.812	6.81	0.1632	7.0143	0.2688	7.0143	4.4352	6.81	1.0656
10.83	113.085	10.83	104.426	10.83	-526.022	11.725	519.526	11.23	356.045	11.725	-492.992	6.82	0.1656	7.0246	0.2724	7.0246	3.5124	6.82	1.0824
10.845	115.25	10.845	106.686	10.845	-525.981	11.74	524.489	11.245	361.255	11.74	-493.175	6.83	0.168	7.0349	0.276	7.0349	2.856	6.83	1.0998
10.86	117.407	10.86	108.983	10.86	-525.919	11.755	529.386	11.26	366.489	11.755	-493.359	6.84	0.1704	7.0452	0.2766	7.0452	2.3736	6.84	1.1184
10.875	119.555	10.875	111.318	10.875	-525.838	11.77	534.213	11.275	371.743	11.77	-493.545	6.85	0.1728	7.0555	0.2808	7.0555	2.0088	6.85	1.137
10.89	121.694	10.89	113.688	10.89	-525.738	11.785	538.966	11.29	377.015	11.785	-493.731	6.86	0.1758	7.0658	0.2862	7.0658	1.7262	6.86	1.1562
10.905	123.824	10.905	116.092	10.905	-525.618	11.8	543.641	11.305	382.303	11.8	-493.919	6.87	0.1788	7.0761	0.2916	7.0761	1.503	6.87	1.1766
10.92	125.945	10.92	118.529	10.92	-525.481	11.815	548.232	11.32	387.603	11.815	-494.106	6.88	0.1812	7.0864	0.2976	7.0864	1.3236	6.88	1.1976
10.935	128.057	10.935	120.997	10.935	-525.326	11.83	552.737	11.335	392.913	11.83	-494.292	6.89	0.1848	7.0967	0.3042	7.0967	1.1778	6.89	1.2192
10.95	130.161	10.95	123.495	10.95	-525.155	11.845	557.151	11.35	398.23	11.845	-494.478	6.9	0.1878	7.107	0.3108	7.107	1.0572	6.9	1.2414
10.965	132.258	10.965	126.021	10.965	-524.968	11.86	561.469	11.365	403.552	11.86	-494.663	6.91	0.1908	7.1173	0.318	7.1173	0.9564	6.91	1.2648
10.98	134.349	10.98	128.574	10.98	-524.766	11.875	565.687	11.38	408.875	11.875	-494.846	6.92	0.1944	7.1276	0.3264	7.1276	0.8718	6.92	1.2888
10.995	136.433	10.995	131.152	10.995	-524.552	11.89	569.802	11.395	414.197	11.89	-495.026	6.93	0.1956	7.1379	0.3348	7.1379	0.7998	6.93	1.3134
11.01	138.514	11.01	133.754	11.01	-524.325	11.905	573.809	11.41	419.515	11.905	-495.205	6.94	0.1992	7.1482	0.3444	7.1482	0.738	6.94	1.3392
11.025	140.591	11.025	136.377	11.025	-524.087	11.92	577.704	11.425	424.826	11.92	-495.381	6.95	0.201	7.1585	0.3546	7.1585	0.6846	6.95	1.3662
11.04	142.666	11.04	139.021	11.04	-523.84	11.935	581.484	11.44	430.128	11.935	-495.554	6.96	0.2052	7.1688	0.366	7.1688	0.6384	6.96	1.3944
11.055	144.742	11.055	141.684	11.055	-523.584	11.95	585.145	11.455	435.418	11.95	-495.724	6.97	0.2094	7.1791	0.378	7.1791	0.5976	6.97	1.4232
11.07	146.819	11.07	144.364	11.07	-523.322	11.965	588.683	11.47	440.692	11.965	-495.89	6.98	0.2136	7.1894	0.3912	7.1894	0.5622	6.98	1.4538
11.085	148.9	11.085	147.06	11.085	-523.054	11.98	592.094	11.485	445.949	11.98	-496.053	6.99	0.2184	7.1997	0.4056	7.1997	0.531	6.99	1.485
11.1	150.986	11.1	149.77	11.1	-522.782	11.995	595.376	11.5	451.186	11.995	-496.212	7	0.2232	7.21	0.4218	7.21	0.5028	7	1.5174
11.115	153.079	11.115	152.493	11.115	-522.508	12.01	598.524	11.515	456.399	12.01	-496.367	7.01	0.228	7.2203	0.4392	7.2203	0.4782	7.01	1.5516
11.13	155.181	11.13	155.227	11.13	-522.233	12.025	601.535	11.53	461.587	12.025	-496.517	7.02	0.2286	7.2306	0.4584	7.2306	0.456	7.02	1.587
11.145	157.295	11.145	157.972	11.145	-521.959	12.04	604.407	11.545	466.745	12.04	-496.663	7.03	0.234	7.2409	0.4794	7.2409	0.4362	7.03	1.6242
11.16	159.421	11.16	160.724	11.16	-521.687	12.055	607.136	11.56	471.872	12.055	-496.804	7.04	0.2394	7.2512	0.5028	7.2512	0.4188	7.04	1.6626
11.175	161.563	11.175	163.483	11.175	-521.418	12.07	609.719	11.575	476.964	12.07	-496.941	7.05	0.2454	7.2615	0.5292	7.2615	0.4026	7.05	1.7028
11.19	163.723	11.19	166.248	11.19	-521.154	12.085	612.154	11.59	482.019	12.085	-497.073	7.06	0.2514	7.2718	0.558	7.2718	0.3882	7.06	1.7442
11.205	165.901	11.205	169.018	11.205	-520.897	12.1	614.438	11.605	487.034	12.1	-497.199	7.07	0.258	7.2821	0.591	7.2821	0.375	7.07	1.788
11.22	168.1	11.22	171.79	11.22	-520.648	12.115	616.569	11.62	492.006	12.115	-497.321	7.08	0.2646	7.2924	0.6276	7.2924	0.363	7.08	1.8336
11.235	170.323	11.235	174.564	11.235	-520.408	12.13	618.544	11.635	496.932	12.13	-497.438	7.09	0.2712	7.3027	0.669	7.3027	0.348	7.09	1.8816
11.25	172.569	11.25	177.338	11.25	-520.178	12.145	620.361	11.65	501.809	12.145	-497.549	7.1	0.2784	7.313	0.7158	7.313	0.3378	7.1	1.9314
11.265	174.842	11.265	180.111	11.265	-519.961	12.16	622.018	11.665	506.634	12.16	-497.654	7.11	0.2862	7.3233	0.7698	7.3233	0.3288	7.11	1.9836
11.28	177.143	11.28	182.882	11.28	-519.756	12.175	623.514	11.68	511.405	12.175	-497.755	7.12	0.294	7.3336	0.8316	7.3336	0.321	7.12	2.0382
11.295	179.473	11.295	185.65	11.295	-519.565	12.19	624.846	11.695	516.117	12.19	-497.85	7.13	0.3024	7.3439	0.903	7.3439	0.3132	7.13	2.0958
11.31	181.833	11.31	188.414	11.31	-519.389	12.205	626.014	11.71	520.769	12.205	-497.939	7.14	0.3108	7.3542	0.9864	7.3542	0.3066	7.14	2.1558
11.325	184.224	11.325	191.172	11.325	-519.229	12.22	627.016	11.725	525.357	12.22	-498.022	7.15	0.3198	7.3645	1.0836	7.3645	0.3006	7.15	2.2188
11.34	186.646	11.34	193.924	11.34	-519.086	12.235	627.851	11.74	529.878	12.235	-498.1	7.16	0.3294	7.3748	1.1994	7.3748	0.2946	7.16	2.2854
11.355	189.102	11.355	196.668	11.355	-518.961	12.25	628.518	11.755	534.328	12.25	-498.172	7.17	0.3396	7.3851	1.3386	7.3851	0.2898	7.17	2.355
11.37	191.59	11.37	199.403	11.37	-518.853	12.265	629.016	11.77	538.706	12.265	-498.239	7.18	0.3504	7.3954	1.5066	7.3954	0.285	7.18	2.4288
11.385	194.112	11.385	202.129	11.385	-518.764	12.28	629.345	11.785	543.007	12.28	-498.299	7.19	0.3612	7.4057	1.7124	7.4057	0.2808	7.19	2.5056
11.4	196.666	11.4	204.844	11.4	-518.694	12.295	629.505	11.8	547.228	12.295	-498.354	7.2	0.3732	7.416	1.9698	7.416	0.2766	7.2	2.5872
11.415	199.253	11.415	207.548	11.415	-518.644	12.31	629.494	11.815	551.367	12.31	-498.402	7.21	0.3852	7.4263	2.2956	7.4263	0.273	7.21	2.6736
11.43	201.872	11.43	210.239	11.43	-518.612	12.325	629.314	11.83	555.419	12.325	-498.445	7.22	0.3984	7.4366	2.7168	7.4366	0.27	7.22	2.7642
11.445	204.523	11.445	212.916	11.445	-518.601	12.34	628.964	11.845	559.383	12.34	-498.482	7.23	0.4122	7.4469	3.276	7.4469	0.267	7.23	2.8602
11.46	207.204	11.46	215.579	11.46	-518.609	12.355	628.445	11.86	563.254	12.355	-498.512	7.24	0.4266	7.4572	4.038	7.4572	0.2646	7.24	2.9622
11.475	209.914	11.475	218.227	11.475	-518.636	12.37	627.757	11.875	567.029	12.37	-498.537	7.25	0.4422	7.4675	5.1162	7.4675	0.2622	7.25	3.0696
11.49	212.651	11.49	220.858	11.49	-518.682	12.385	626.902	11.89	570.706	12.385	-498.556	7.26	0.4584	7.4778	6.7206	7.4778	0.2598	7.26	3.1842
11.505	215.414	11.505	223.472	11.505	-518.747	12.4	625.879	11.905	574.28	12.4	-498.568	7.27	0.4752	7.4881	9.4434	7.4881	0.258	7.27	3.3054
11.52	218.201	11.52	226.068	11.52	-518.83	12.415	624.691	11.92	577.749	12.415	-498.575	7.28	0.4938	7.4984	15.963	7.4984	0.2562	7.28	3.4344
11.535	221.008	11.535	228.644	11.535	-518.93	12.43	623.338	11.935	581.11	12.43	-498.576	7.29	0.5136	7.5087	36.8496	7.5087	0.255	7.29	3.5718
11.55	223.835	11.55	231.201	11.55	-519.048	12.445	621.822	11.95	584.36	12.445	-498.57	7.3	0.534	7.519	93.726	7.519	0.2538	7.3	3.7182
11.565	226.677	11.565	233.736	11.565	-519.181	12.46	620.145	11.965	587.494	12.46	-498.559	7.31	0.5562	7.5293	191.932	7.5293	0.2526	7.31	3.8748
11.58	229.533	11.58	236.249	11.58	-519.33	12.475	618.308	11.98	590.512	12.475	-498.542	7.32	0.5802	7.5396	267.97	7.5396	0.2514	7.32	4.0422
11.595	232.398	11.595	238.74	11.595	-519.493	12.49	616.314	11.995	593.408	12.49	-498.519	7.33	0.6054	7.5499	249.968	7.5499	0.2508	7.33	4.2216
11.61	235.269	11.61	241.206	11.61	-519.67	12.505	614.164	12.01	596.182	12.505	-498.49	7.34	0.6324	7.5602	177.774	7.5602	0.2502	7.34	4.4136
11.625	238.143	11.625	243.646	11.625	-519.859	12.52	611.862	12.025	598.829	12.52	-498.456	7.35	0.6618	7.5705	94.6158	7.5705	0.2496	7.35	4.6206
11.64	241.017	11.64	246.061	11.64	-520.058	12.535	609.408	12.04	601.347	12.535	-498.416	7.36	0.693	7.5808	40.8312	7.5808	0.2496	7.36	4.8426
11.655	243.885	11.655	248.448	11.655	-520.268	12.55	606.807	12.055	603.734	12.55	-498.37	7.37	0.7266	7.5911	17.5722	7.5911	0.2496	7.37	5.0826
11.67	246.745	11.67	250.807	11.67	-520.486	12.565	604.061	12.07	605.986	12.565	-498.32	7.38	0.7632	7.6014	9.6378	7.6014	0.2496	7.38	5.3424
11.685	249.592	11.685	253.135	11.685	-520.711	12.58	601.173	12.085	608.102	12.58	-498.264	7.39	0.8022	7.6117	6.606	7.6117	0.2496	7.39	5.6232
11.7	252.421	11.7	255.434	11.7	-520.943	12.595	598.146	12.1	610.079	12.595	-498.203	7.4	0.8448	7.622	4.9656	7.622	0.2502	7.4	5.9286
11.715	255.229	11.715	257.7	11.715	-521.178	12.61	594.982	12.115	611.915	12.61	-498.137	7.41	0.891	7.6323	3.8898	7.6323	0.2508	7.41	6.2604
11.73	258.012	11.73	259.932	11.73	-521.418	12.625	591.687	12.13	613.608	12.625	-498.067	7.42	0.9414	7.6426	3.1356	7.6426	0.2508	7.42	6.6222
11.745	260.764	11.745	262.131	11.745	-521.659	12.64	588.262	12.145	615.156	12.64	-497.992	7.43	0.9966	7.6529	2.586	7.6529	0.252	7.43	7.0182
11.76	263.481	11.76	264.293	11.76	-521.9	12.655	584.711	12.16	616.557	12.655	-497.913	7.44	1.0566	7.6632	2.1732	7.6632	0.2526	7.44	7.4526
11.775	266.159	11.775	266.418	11.775	-522.141	12.67	581.039	12.175	617.81	12.67	-497.83	7.45	1.1226	7.6735	1.8558	7.6735	0.2538	7.45	7.9308
11.79	268.794	11.79	268.505	11.79	-522.379	12.685	577.249	12.19	618.913	12.685	-497.743	7.46	1.1952	7.6838	1.6068	7.6838	0.2544	7.46	8.4582
11.805	271.38	11.805	270.551	11.805	-522.614	12.7	573.345	12.205	619.865	12.7	-497.653	7.47	1.2756	7.6941	1.4076	7.6941	0.2562	7.47	9.0426
11.82	273.915	11.82	272.557	11.82	-522.845	12.715	569.33	12.22	620.664	12.715	-497.559	7.48	1.3644	7.7044	1.2456	7.7044	0.2574	7.48	9.6924
11.835	276.394	11.835	274.519	11.835	-523.069	12.73	565.209	12.235	621.311	12.73	-497.463	7.49	1.4634	7.7147	1.113	7.7147	0.2586	7.49	10.4172
11.85	278.812	11.85	276.438	11.85	-523.286	12.745	560.986	12.25	621.803	12.745	-497.363	7.5	1.5738	7.725	1.002	7.725	0.2604	7.5	11.229
11.865	281.165	11.865	278.311	11.865	-523.495	12.76	556.665	12.265	622.14	12.76	-497.262	7.51	1.6974	7.7353	0.9096	7.7353	0.2622	7.51	12.144
11.88	283.451	11.88	280.138	11.88	-523.695	12.775	552.251	12.28	622.323	12.775	-497.158	7.52	1.8366	7.7456	0.8304	7.7456	0.264	7.52	13.179
11.895	285.664	11.895	281.916	11.895	-523.885	12.79	547.747	12.295	622.35	12.79	-497.053	7.53	1.995	7.7559	0.7632	7.7559	0.2658	7.53	14.3562
11.91	287.802	11.91	283.644	11.91	-524.063	12.805	543.158	12.31	622.222	12.805	-496.946	7.54	2.175	7.7662	0.705	7.7662	0.2676	7.54	15.7032
11.925	289.861	11.925	285.321	11.925	-524.23	12.82	538.488	12.325	621.938	12.82	-496.838	7.55	2.3814	7.7765	0.6552	7.7765	0.27	7.55	17.2548
11.94	291.839	11.94	286.945	11.94	-524.383	12.835	533.742	12.34	621.5	12.835	-496.729	7.56	2.619	7.7868	0.6114	7.7868	0.2676	7.56	19.0548
11.955	293.731	11.955	288.515	11.955	-524.523	12.85	528.924	12.355	620.906	12.85	-496.62	7.57	2.8944	7.7971	0.573	7.7971	0.2706	7.57	21.1596
11.97	295.537	11.97	290.03	11.97	-524.65	12.865	524.038	12.37	620.159	12.865	-496.51	7.58	3.2172	7.8074	0.5388	7.8074	0.273	7.58	23.6412
11.985	297.252	11.985	291.489	11.985	-524.762	12.88	519.09	12.385	619.258	12.88	-496.401	7.59	3.5976	7.8177	0.5094	7.8177	0.2754	7.59	26.5962
12	298.875	12	292.889	12	-524.859	12.895	514.082	12.4	618.205	12.895	-496.292	7.6	4.0518	7.828	0.4824	7.828	0.2784	7.6	30.1536
12.015	300.404	12.015	294.23	12.015	-524.94	12.91	509.021	12.415	617	12.91	-496.184	7.61	4.599	7.8383	0.459	7.8383	0.2814	7.61	34.4898
12.03	301.837	12.03	295.51	12.03	-525.007	12.925	503.909	12.43	615.646	12.925	-496.077	7.62	5.2674	7.8486	0.4374	7.8486	0.2802	7.62	39.8502
12.045	303.173	12.045	296.729	12.045	-525.058	12.94	498.753	12.445	614.143	12.94	-495.972	7.63	6.0948	7.8589	0.4188	7.8589	0.2838	7.63	46.584
12.06	304.41	12.06	297.885	12.06	-525.093	12.955	493.555	12.46	612.493	12.955	-495.868	7.64	7.137	7.8692	0.4014	7.8692	0.2874	7.64	55.2048
12.075	305.547	12.075	298.976	12.075	-525.113	12.97	488.32	12.475	610.698	12.97	-495.766	7.65	8.4744	7.8795	0.3864	7.8795	0.291	7.65	66.4884
12.09	306.585	12.09	300.003	12.09	-525.118	12.985	483.053	12.49	608.759	12.985	-495.666	7.66	10.2306	7.8898	0.3726	7.8898	0.2946	7.66	81.6504
12.105	307.521	12.105	300.964	12.105	-525.107	13	477.757	12.505	606.679	13	-495.569	7.67	12.5988	7.9001	0.36	7.9001	0.2988	7.67	102.686
12.12	308.357	12.12	301.858	12.12	-525.082	13.015	472.437	12.52	604.46	13.015	-495.475	7.68	15.9	7.9104	0.3486	7.9104	0.303	7.68	133.1
12.135	309.092	12.135	302.685	12.135	-525.042	13.03	467.097	12.535	602.104	13.03	-495.384	7.69	20.7042	7.9207	0.3378	7.9207	0.3072	7.69	180.611
12.15	309.727	12.15	303.443	12.15	-524.988	13.045	461.742	12.55	599.612	13.045	-495.296	7.7	28.3368	7.931	0.3288	7.931	0.3114	7.7	274.027
12.165	310.262	12.165	304.132	12.165	-524.921	13.06	456.374	12.565	596.989	13.06	-495.211	7.71	44.052	7.9413	0.3198	7.9413	0.3162	7.71	543.076
12.18	310.697	12.18	304.751	12.18	-524.841	13.075	450.998	12.58	594.236	13.075	-495.131	7.72	90.906	7.9516	0.312	7.9516	0.321	7.72	1366.58
12.195	311.034	12.195	305.299	12.195	-524.749	13.09	445.618	12.595	591.356	13.09	-495.054	7.73	230.71	7.9619	0.3054	7.9619	0.3258	7.73	3167.77
12.21	311.274	12.21	305.777	12.21	-524.646	13.105	440.237	12.61	588.352	13.105	-494.981	7.74	518.944	7.9722	0.2988	7.9722	0.3312	7.74	5382.02
12.225	311.418	12.225	306.184	12.225	-524.531	13.12	434.859	12.625	585.227	13.12	-494.913	7.75	838.874	7.9825	0.2928	7.9825	0.3372	7.75	6000
12.24	311.468	12.24	306.52	12.24	-524.407	13.135	429.488	12.64	581.983	13.135	-494.849	7.76	888.748	7.9928	0.2874	7.9928	0.3432	7.76	4911.46
12.255	311.426	12.255	306.784	12.255	-524.274	13.15	424.126	12.655	578.625	13.15	-494.789	7.77	706.998	8.0031	0.2826	8.0031	0.3492	7.77	3137.06
12.27	311.293	12.27	306.976	12.27	-524.132	13.165	418.778	12.67	575.154	13.165	-494.734	7.78	435.635	8.0134	0.2784	8.0134	0.3558	7.78	1533.32
12.285	311.071	12.285	307.096	12.285	-523.984	13.18	413.447	12.685	571.574	13.18	-494.684	7.79	207.227	8.0237	0.2742	8.0237	0.3618	7.79	649.062
12.3	310.763	12.3	307.144	12.3	-523.828	13.195	408.135	12.7	567.888	13.195	-494.638	7.8	87.4692	8.034	0.2706	8.034	0.3684	7.8	303.83
12.315	310.371	12.315	307.121	12.315	-523.668	13.21	402.846	12.715	564.1	13.21	-494.597	7.81	42.2172	8.0443	0.2676	8.0443	0.3756	7.81	184.88
12.33	309.897	12.33	307.026	12.33	-523.503	13.225	397.582	12.73	560.213	13.225	-494.561	7.82	26.4438	8.0546	0.2646	8.0546	0.3828	7.82	132.36
12.345	309.343	12.345	306.86	12.345	-523.334	13.24	392.347	12.745	556.23	13.24	-494.53	7.83	19.1508	8.0649	0.2616	8.0649	0.3906	7.83	100.884
12.36	308.712	12.36	306.623	12.36	-523.162	13.255	387.143	12.76	552.155	13.255	-494.504	7.84	14.6658	8.0752	0.2592	8.0752	0.3984	7.84	79.5012
12.375	308.007	12.375	306.316	12.375	-522.99	13.27	381.972	12.775	547.992	13.27	-494.483	7.85	11.5962	8.0855	0.2574	8.0855	0.4068	7.85	64.2276
12.39	307.231	12.39	305.938	12.39	-522.816	13.285	376.837	12.79	543.743	13.285	-494.466	7.86	9.3936	8.0958	0.2556	8.0958	0.4152	7.86	52.941
12.405	306.385	12.405	305.491	12.405	-522.642	13.3	371.741	12.805	539.413	13.3	-494.455	7.87	7.7592	8.1061	0.2538	8.1061	0.4242	7.87	44.3694
12.42	305.472	12.42	304.975	12.42	-522.47	13.315	366.685	12.82	535.004	13.315	-494.447	7.88	6.5148	8.1164	0.249	8.1164	0.4332	7.88	37.7088
12.435	304.496	12.435	304.391	12.435	-522.299	13.33	361.672	12.835	530.522	13.33	-494.445	7.89	5.5446	8.1267	0.2478	8.1267	0.4434	7.89	32.4324
12.45	303.459	12.45	303.739	12.45	-522.132	13.345	356.703	12.85	525.969	13.345	-494.447	7.9	4.7748	8.137	0.2478	8.137	0.4536	7.9	28.182
12.465	302.363	12.465	303.02	12.465	-521.967	13.36	351.78	12.865	521.348	13.36	-494.453	7.91	4.1532	8.1473	0.2466	8.1473	0.4638	7.91	24.7092
12.48	301.211	12.48	302.235	12.48	-521.808	13.375	346.905	12.88	516.664	13.375	-494.463	7.92	3.6444	8.1576	0.2424	8.1576	0.4752	7.92	21.8352
12.495	300.006	12.495	301.385	12.495	-521.653	13.39	342.08	12.895	511.921	13.39	-494.477	7.93	3.2232	8.1679	0.2418	8.1679	0.4866	7.93	19.4304
12.51	298.75	12.51	300.471	12.51	-521.504	13.405	337.306	12.91	507.121	13.405	-494.496	7.94	2.8698	8.1782	0.2418	8.1782	0.4992	7.94	17.3982
12.525	297.445	12.525	299.493	12.525	-521.362	13.42	332.584	12.925	502.268	13.42	-494.517	7.95	2.571	8.1885	0.2418	8.1885	0.5118	7.95	15.666
12.54	296.094	12.54	298.453	12.54	-521.227	13.435	327.915	12.94	497.367	13.435	-494.542	7.96	2.316	8.1988	0.2424	8.1988	0.5208	7.96	14.1774
12.555	294.7	12.555	297.352	12.555	-521.099	13.45	323.302	12.955	492.421	13.45	-494.57	7.97	2.097	8.2091	0.2424	8.2091	0.5352	7.97	12.8892
12.57	293.264	12.57	296.19	12.57	-520.98	13.465	318.744	12.97	487.433	13.465	-494.602	7.98	1.9074	8.2194	0.243	8.2194	0.5496	7.98	11.7672
12.585	291.788	12.585	294.969	12.585	-520.869	13.48	314.243	12.985	482.407	13.48	-494.635	7.99	1.7418	8.2297	0.2442	8.2297	0.5652	7.99	10.7838
12.6	290.276	12.6	293.69	12.6	-520.768	13.495	309.799	13	477.346	13.495	-494.672	8	1.5966	8.24	0.2448	8.24	0.5814	8	9.9168
12.615	288.727	12.615	292.353	12.615	-520.675	13.51	305.413	13.015	472.255	13.51	-494.71	8.01	1.4682	8.2503	0.246	8.2503	0.5988	8.01	9.1494
12.63	287.145	12.63	290.961	12.63	-520.593	13.525	301.086	13.03	467.136	13.525	-494.75	8.02	1.3548	8.2606	0.2472	8.2606	0.6168	8.02	8.4666
12.645	285.531	12.645	289.514	12.645	-520.52	13.54	296.818	13.045	461.993	13.54	-494.792	8.03	1.254	8.2709	0.2484	8.2709	0.6354	8.03	7.857
12.66	283.887	12.66	288.014	12.66	-520.458	13.555	292.609	13.06	456.83	13.555	-494.836	8.04	1.164	8.2812	0.2502	8.2812	0.6558	8.04	7.3092
12.675	282.215	12.675	286.461	12.675	-520.406	13.57	288.46	13.075	451.649	13.57	-494.88	8.05	1.083	8.2915	0.2514	8.2915	0.6768	8.05	6.8166
12.69	280.515	12.69	284.857	12.69	-520.364	13.585	284.372	13.09	446.455	13.585	-494.925	8.06	1.0098	8.3018	0.2532	8.3018	0.699	8.06	6.3714
12.705	278.789	12.705	283.203	12.705	-520.333	13.6	280.343	13.105	441.251	13.6	-494.971	8.07	0.9444	8.3121	0.2556	8.3121	0.7224	8.07	5.9682
12.72	277.039	12.72	281.501	12.72	-520.312	13.615	276.375	13.12	436.039	13.615	-495.017	8.08	0.8844	8.3224	0.2574	8.3224	0.7476	8.08	5.601
12.735	275.266	12.735	279.751	12.735	-520.301	13.63	272.467	13.135	430.823	13.63	-495.062	8.09	0.8304	8.3327	0.2598	8.3327	0.774	8.09	5.2668
12.75	273.47	12.75	277.955	12.75	-520.301	13.645	268.619	13.15	425.606	13.645	-495.108	8.1	0.7806	8.343	0.2622	8.343	0.8016	8.1	4.9608
12.765	271.652	12.765	276.115	12.765	-520.311	13.66	264.832	13.165	420.391	13.66	-495.153	8.11	0.7356	8.3533	0.2646	8.3533	0.8316	8.11	4.6806
12.78	269.814	12.78	274.231	12.78	-520.331	13.675	261.104	13.18	415.181	13.675	-495.197	8.12	0.6942	8.3636	0.267	8.3636	0.8628	8.12	4.4226
12.795	267.957	12.795	272.306	12.795	-520.361	13.69	257.435	13.195	409.98	13.69	-495.24	8.13	0.6558	8.3739	0.27	8.3739	0.897	8.13	4.1856
12.81	266.08	12.81	270.339	12.81	-520.4	13.705	253.826	13.21	404.789	13.705	-495.281	8.14	0.621	8.3842	0.273	8.3842	0.9324	8.14	3.9672
12.825	264.185	12.825	268.334	12.825	-520.448	13.72	250.276	13.225	399.613	13.72	-495.321	8.15	0.5886	8.3945	0.276	8.3945	0.9708	8.15	3.7644
12.84	262.272	12.84	266.29	12.84	-520.505	13.735	246.784	13.24	394.453	13.735	-495.36	8.16	0.5586	8.4048	0.2796	8.4048	1.0122	8.16	3.5772
12.855	260.342	12.855	264.21	12.855	-520.57	13.75	243.35	13.255	389.312	13.75	-495.396	8.17	0.531	8.4151	0.2832	8.4151	1.056	8.17	3.4032
12.87	258.395	12.87	262.095	12.87	-520.643	13.765	239.973	13.27	384.193	13.765	-495.431	8.18	0.5052	8.4254	0.2868	8.4254	1.1034	8.18	3.2412
12.885	256.431	12.885	259.947	12.885	-520.723	13.78	236.653	13.285	379.098	13.78	-495.463	8.19	0.4818	8.4357	0.2904	8.4357	1.1538	8.19	3.0906
12.9	254.451	12.9	257.766	12.9	-520.811	13.795	233.39	13.3	374.03	13.795	-495.493	8.2	0.4596	8.446	0.2946	8.446	1.209	8.2	2.9502
12.915	252.455	12.915	255.555	12.915	-520.905	13.81	230.182	13.315	368.992	13.81	-495.52	8.21	0.4386	8.4563	0.2988	8.4563	1.2678	8.21	2.8188
12.93	250.444	12.93	253.314	12.93	-521.004	13.825	227.03	13.33	363.984	13.825	-495.545	8.22	0.4194	8.4666	0.303	8.4666	1.332	8.22	2.6964
12.945	248.417	12.945	251.046	12.945	-521.109	13.84	223.932	13.345	359.011	13.84	-495.567	8.23	0.4014	8.4769	0.3078	8.4769	1.4016	8.23	2.5812
12.96	246.375	12.96	248.751	12.96	-521.219	13.855	220.887	13.36	354.073	13.855	-495.586	8.24	0.3846	8.4872	0.3126	8.4872	1.4772	8.24	2.4732
12.975	244.317	12.975	246.432	12.975	-521.333	13.87	217.896	13.375	349.174	13.87	-495.603	8.25	0.369	8.4975	0.318	8.4975	1.5594	8.25	2.3718
12.99	242.245	12.99	244.09	12.99	-521.451	13.885	214.958	13.39	344.314	13.885	-495.616	8.26	0.354	8.5078	0.3228	8.5078	1.6494	8.26	2.2764
13.005	240.158	13.005	241.726	13.005	-521.571	13.9	212.071	13.405	339.496	13.9	-495.627	8.27	0.3402	8.5181	0.3282	8.5181	1.7484	8.27	2.1864
13.02	238.056	13.02	239.342	13.02	-521.694	13.915	209.236	13.42	334.721	13.915	-495.636	8.28	0.3276	8.5284	0.3342	8.5284	1.8576	8.28	2.1018
13.035	235.939	13.035	236.939	13.035	-521.818	13.93	206.451	13.435	329.992	13.93	-495.641	8.29	0.3156	8.5387	0.3402	8.5387	1.9782	8.29	2.022
13.05	233.807	13.05	234.52	13.05	-521.943	13.945	203.716	13.45	325.31	13.945	-495.644	8.3	0.3042	8.549	0.3462	8.549	2.112	8.3	1.947
13.065	231.661	13.065	232.085	13.065	-522.069	13.96	201.03	13.465	320.677	13.96	-495.644	8.31	0.2934	8.5593	0.3528	8.5593	2.2608	8.31	1.8756
13.08	229.501	13.08	229.636	13.08	-522.195	13.975	198.393	13.48	316.094	13.975	-495.641	8.32	0.2832	8.5696	0.36	8.5696	2.427	8.32	1.8078
13.095	227.326	13.095	227.174	13.095	-522.319	13.99	195.804	13.495	311.562	13.99	-495.637	8.33	0.2742	8.5799	0.3672	8.5799	2.6148	8.33	1.7412
13.11	225.137	13.11	224.702	13.11	-522.443	14.005	193.262	13.51	307.083	14.005	-495.63	8.34	0.2652	8.5902	0.3744	8.5902	2.8266	8.34	1.6782
13.125	222.934	13.125	222.22	13.125	-522.564	14.02	190.767	13.525	302.658	14.02	-495.62	8.35	0.2568	8.6005	0.3822	8.6005	3.0678	8.35	1.6206
13.14	220.717	13.14	219.73	13.14	-522.683	14.035	188.319	13.54	298.289	14.035	-495.609	8.36	0.249	8.6108	0.3906	8.6108	3.339	8.36	1.566
13.155	218.486	13.155	217.234	13.155	-522.799	14.05	185.915	13.555	293.975	14.05	-495.596	8.37	0.2418	8.6211	0.399	8.6211	3.6576	8.37	1.5144
13.17	216.242	13.17	214.733	13.17	-522.91	14.065	183.558	13.57	289.719	14.065	-495.581	8.38	0.2352	8.6314	0.408	8.6314	4.0278	8.38	1.4646
13.185	213.985	13.185	212.228	13.185	-523.018	14.08	181.244	13.585	285.521	14.08	-495.565	8.39	0.2292	8.6417	0.417	8.6417	4.4622	8.39	1.4178
13.2	211.715	13.2	209.721	13.2	-523.121	14.095	178.975	13.6	281.382	14.095	-495.548	8.4	0.2232	8.652	0.4266	8.652	4.9764	8.4	1.3728
13.215	209.433	13.215	207.213	13.215	-523.219	14.11	176.75	13.615	277.303	14.11	-495.529	8.41	0.2178	8.6623	0.4368	8.6623	5.5932	8.41	1.3302
13.23	207.138	13.23	204.706	13.23	-523.312	14.125	174.568	13.63	273.285	14.125	-495.509	8.42	0.213	8.6726	0.4476	8.6726	6.3372	8.42	1.2894
13.245	204.832	13.245	202.201	13.245	-523.398	14.14	172.428	13.645	269.327	14.14	-495.489	8.43	0.2088	8.6829	0.459	8.6829	7.26	8.43	1.2504
13.26	202.514	13.26	199.7	13.26	-523.478	14.155	170.332	13.66	265.43	14.155	-495.469	8.44	0.2046	8.6932	0.4704	8.6932	8.4162	8.44	1.2132
13.275	200.186	13.275	197.202	13.275	-523.552	14.17	168.277	13.675	261.596	14.17	-495.448	8.45	0.2016	8.7035	0.483	8.7035	9.8952	8.45	1.1778
13.29	197.847	13.29	194.711	13.29	-523.618	14.185	166.264	13.69	257.823	14.185	-495.427	8.46	0.1986	8.7138	0.4956	8.7138	11.8326	8.46	1.1436
13.305	195.499	13.305	192.227	13.305	-523.678	14.2	164.293	13.705	254.113	14.2	-495.406	8.47	0.1968	8.7241	0.5094	8.7241	14.4432	8.47	1.1112
13.32	193.142	13.32	189.75	13.32	-523.73	14.215	162.363	13.72	250.466	14.215	-495.386	8.48	0.195	8.7344	0.5238	8.7344	18.0828	8.48	1.08
13.335	190.777	13.335	187.283	13.335	-523.774	14.23	160.474	13.735	246.88	14.23	-495.366	8.49	0.1944	8.7447	0.5388	8.7447	23.421	8.49	1.05
13.35	188.404	13.35	184.826	13.35	-523.81	14.245	158.626	13.75	243.358	14.245	-495.346	8.5	0.195	8.755	0.5544	8.755	32.1672	8.5	1.0218
13.365	186.024	13.365	182.38	13.365	-523.839	14.26	156.819	13.765	239.898	14.26	-495.328	8.51	0.1962	8.7653	0.5712	8.7653	51.5856	8.51	0.9942
13.38	183.639	13.38	179.947	13.38	-523.86	14.275	155.052	13.78	236.5	14.275	-495.311	8.52	0.1986	8.7756	0.5886	8.7756	110.569	8.52	0.9678
13.395	181.249	13.395	177.527	13.395	-523.873	14.29	153.325	13.795	233.165	14.29	-495.295	8.53	0.2028	8.7859	0.6072	8.7859	272.401	8.53	0.9426
13.41	178.855	13.41	175.121	13.41	-523.878	14.305	151.638	13.81	229.891	14.305	-495.281	8.54	0.2088	8.7962	0.6264	8.7962	564.584	8.54	0.918
13.425	176.458	13.425	172.73	13.425	-523.876	14.32	149.992	13.825	226.678	14.32	-495.268	8.55	0.2172	8.8065	0.6474	8.8065	818.717	8.55	0.8946
13.44	174.059	13.44	170.355	13.44	-523.866	14.335	148.385	13.84	223.527	14.335	-495.256	8.56	0.2292	8.8168	0.669	8.8168	791.939	8.56	0.8724
13.455	171.659	13.455	167.996	13.455	-523.848	14.35	146.818	13.855	220.436	14.35	-495.247	8.57	0.246	8.8271	0.6924	8.8271	620.266	8.57	0.8508
13.47	169.26	13.47	165.654	13.47	-523.823	14.365	145.291	13.87	217.405	14.365	-495.239	8.58	0.2694	8.8374	0.717	8.8374	388.458	8.58	0.8304
13.485	166.862	13.485	163.33	13.485	-523.79	14.38	143.804	13.885	214.433	14.38	-495.233	8.59	0.303	8.8477	0.7428	8.8477	191.004	8.59	0.8106
13.5	164.466	13.5	161.024	13.5	-523.751	14.395	142.357	13.9	211.52	14.395	-495.229	8.6	0.3516	8.858	0.771	8.858	85.5228	8.6	0.792
13.515	162.075	13.515	158.738	13.515	-523.706	14.41	140.949	13.915	208.665	14.41	-495.227	8.61	0.4272	8.8683	0.8004	8.8683	45.2328	8.61	0.7746
13.53	159.689	13.53	156.471	13.53	-523.654	14.425	139.58	13.93	205.867	14.425	-495.227	8.62	0.5634	8.8786	0.8274	8.8786	31.4058	8.62	0.7602
13.545	157.309	13.545	154.224	13.545	-523.596	14.44	138.252	13.945	203.125	14.44	-495.23	8.63	0.9072	8.8889	0.8616	8.8889	25.5342	8.63	0.7524
13.56	154.937	13.56	151.997	13.56	-523.533	14.455	136.962	13.96	200.439	14.455	-495.234	8.64	1.9236	8.8992	0.8976	8.8992	22.602	8.64	0.7578
13.575	152.575	13.575	149.792	13.575	-523.465	14.47	135.712	13.975	197.808	14.47	-495.24	8.65	4.3476	8.9095	0.936	8.9095	21.4494	8.65	0.7704
13.59	150.222	13.59	147.607	13.59	-523.392	14.485	134.502	13.99	195.23	14.485	-495.249	8.66	8.0748	8.9198	0.9774	8.9198	21.7764	8.66	0.7668
13.605	147.882	13.605	145.444	13.605	-523.315	14.5	133.331	14.005	192.706	14.5	-495.259	8.67	10.7586	8.9301	1.0218	8.9301	23.664	8.67	0.7422
13.62	145.556	13.62	143.302	13.62	-523.234	14.515	132.199	14.02	190.233	14.515	-495.271	8.68	10.4934	8.9404	1.0698	8.9404	27.63	8.68	0.708
13.635	143.244	13.635	141.183	13.635	-523.15	14.53	131.106	14.035	187.811	14.53	-495.285	8.69	8.1624	8.9507	1.1214	8.9507	35.5188	8.69	0.672
13.65	140.948	13.65	139.085	13.65	-523.064	14.545	130.052	14.05	185.44	14.545	-495.3	8.7	5.2236	8.961	1.1778	8.961	55.827	8.7	0.6432
13.665	138.669	13.665	137.01	13.665	-522.975	14.56	129.038	14.065	183.118	14.56	-495.317	8.71	2.6988	8.9713	1.2384	8.9713	120.069	8.71	0.6228
13.68	136.41	13.68	134.958	13.68	-522.885	14.575	128.062	14.08	180.844	14.575	-495.335	8.72	1.2594	8.9816	1.3044	8.9816	287.413	8.72	0.6072
13.695	134.17	13.695	132.928	13.695	-522.794	14.59	127.124	14.095	178.617	14.59	-495.355	8.73	0.6582	8.9919	1.3758	8.9919	562.414	8.73	0.5934
13.71	131.952	13.71	130.92	13.71	-522.703	14.605	126.225	14.11	176.437	14.605	-495.375	8.74	0.4356	9.0022	1.4544	9.0022	755.246	8.74	0.5808
13.725	129.757	13.725	128.935	13.725	-522.611	14.62	125.365	14.125	174.302	14.62	-495.397	8.75	0.3342	9.0125	1.5402	9.0125	693.361	8.75	0.5688
13.74	127.586	13.74	126.973	13.74	-522.52	14.635	124.542	14.14	172.211	14.635	-495.419	8.76	0.273	9.0228	1.635	9.0228	531.866	8.76	0.5574
13.755	125.44	13.755	125.033	13.755	-522.431	14.65	123.757	14.155	170.165	14.65	-495.442	8.77	0.2304	9.0331	1.7346	9.0331	323.521	8.77	0.5466
13.77	123.321	13.77	123.115	13.77	-522.343	14.665	123.01	14.17	168.161	14.665	-495.465	8.78	0.1998	9.0434	1.8498	9.0434	155.521	8.78	0.5358
13.785	121.228	13.785	121.22	13.785	-522.257	14.68	122.3	14.185	166.199	14.68	-495.489	8.79	0.1764	9.0537	1.9782	9.0537	68.8608	8.79	0.5256
13.8	119.165	13.8	119.348	13.8	-522.174	14.695	121.626	14.2	164.278	14.695	-495.512	8.8	0.1584	9.064	2.1216	9.064	36.018	8.8	0.5154
13.815	117.13	13.815	117.497	13.815	-522.094	14.71	120.989	14.215	162.397	14.71	-495.535	8.81	0.144	9.0743	2.2788	9.0743	23.9484	8.81	0.5058
13.83	115.126	13.83	115.669	13.83	-522.017	14.725	120.388	14.23	160.557	14.725	-495.558	8.82	0.132	9.0846	2.4606	9.0846	17.9784	8.82	0.4962
13.845	113.153	13.845	113.862	13.845	-521.945	14.74	119.822	14.245	158.755	14.74	-495.58	8.83	0.1224	9.0949	2.667	9.0949	14.2296	8.83	0.4872
13.86	111.212	13.86	112.077	13.86	-521.877	14.755	119.292	14.26	156.992	14.755	-495.602	8.84	0.114	9.1052	2.9052	9.1052	11.7636	8.84	0.4782
13.875	109.303	13.875	110.313	13.875	-521.814	14.77	118.795	14.275	155.266	14.77	-495.622	8.85	0.1074	9.1155	3.1872	9.1155	10.4634	8.85	0.4698
13.89	107.428	13.89	108.57	13.89	-521.756	14.785	118.333	14.29	153.578	14.785	-495.642	8.86	0.1014	9.1258	3.5388	9.1258	10.6122	8.86	0.4614
13.905	105.585	13.905	106.849	13.905	-521.704	14.8	117.904	14.305	151.927	14.8	-495.66	8.87	0.096	9.1361	3.9888	9.1361	11.9538	8.87	0.4536
13.92	103.776	13.92	105.148	13.92	-521.657	14.815	117.507	14.32	150.312	14.815	-495.676	8.88	0.0912	9.1464	4.515	9.1464	12.507	8.88	0.4458
13.935	102.001	13.935	103.467	13.935	-521.616	14.83	117.142	14.335	148.733	14.83	-495.691	8.89	0.087	9.1567	5.0394	9.1567	11.049	8.89	0.438
13.95	100.26	13.95	101.806	13.95	-521.581	14.845	116.808	14.35	147.189	14.845	-495.704	8.9	0.0834	9.167	5.5998	9.167	9.0042	8.9	0.4302
13.965	98.5532	13.965	100.165	13.965	-521.552	14.86	116.504	14.365	145.681	14.86	-495.715	8.91	0.0798	9.1773	6.2706	9.1773	6.6888	8.91	0.423
13.98	96.8801	13.98	98.5439	13.98	-521.529	14.875	116.23	14.38	144.208	14.875	-495.724	8.92	0.0768	9.1876	7.1118	9.1876	4.857	8.92	0.4164
13.995	95.2406	13.995	96.9416	13.995	-521.513	14.89	115.984	14.395	142.77	14.89	-495.731	8.93	0.0744	9.1979	8.2218	9.1979	3.7926	8.93	0.4092
14.01	93.6345	14.01	95.3581	14.01	-521.503	14.905	115.766	14.41	141.366	14.905	-495.736	8.94	0.0714	9.2082	9.696	9.2082	3.2262	8.94	0.4026
14.025	92.0613	14.025	93.7932	14.025	-521.5	14.92	115.574	14.425	139.998	14.92	-495.738	8.95	0.069	9.2185	11.6664	9.2185	2.868	8.95	0.396
14.04	90.5204	14.04	92.2464	14.04	-521.502	14.935	115.409	14.44	138.663	14.935	-495.738	8.96	0.0672	9.2288	14.3634	9.2288	2.5926	8.96	0.39
14.055	89.0113	14.055	90.7176	14.055	-521.511	14.95	115.268	14.455	137.364	14.95	-495.736	8.97	0.0648	9.2391	18.2034	9.2391	2.3634	8.97	0.384
14.07	87.5331	14.07	89.2062	14.07	-521.525	14.965	115.151	14.47	136.099	14.965	-495.731	8.98	0.063	9.2494	24.0924	9.2494	2.1672	8.98	0.378
14.085	86.0852	14.085	87.7122	14.085	-521.545	14.98	115.056	14.485	134.868	14.98	-495.723	8.99	0.0612	9.2597	34.8828	9.2597	1.9968	8.99	0.372
14.1	84.6664	14.1	86.235	14.1	-521.571	14.995	114.983	14.5	133.672	14.995	-495.713	9	0.0594	9.27	62.0028	9.27	1.848	9	0.3666
14.115	83.2759	14.115	84.7746	14.115	-521.601	15.01	114.93	14.515	132.511	15.01	-495.701	9.01	0.0582	9.2803	141.235	9.2803	1.7154	9.01	0.3606
14.13	81.9126	14.13	83.3304	14.13	-521.636	15.025	114.897	14.53	131.385	15.025	-495.686	9.02	0.0564	9.2906	325.922	9.2906	1.5978	9.02	0.3552
14.145	80.5752	14.145	81.9024	14.145	-521.676	15.04	114.882	14.545	130.294	15.04	-495.669	9.03	0.0552	9.3009	593.45	9.3009	1.4928	9.03	0.3504
14.16	79.2627	14.16	80.4902	14.16	-521.719	15.055	114.883	14.56	129.238	15.055	-495.649	9.04	0.0534	9.3112	731.275	9.3112	1.398	9.04	0.345
14.175	77.9737	14.175	79.0936	14.175	-521.766	15.07	114.9	14.575	128.218	15.07	-495.627	9.05	0.0522	9.3215	640.914	9.3215	1.3122	9.05	0.3402
14.19	76.707	14.19	77.7123	14.19	-521.816	15.085	114.932	14.59	127.233	15.085	-495.603	9.06	0.051	9.3318	484.851	9.3318	1.2342	9.06	0.3354
14.205	75.4612	14.205	76.3462	14.205	-521.868	15.1	114.976	14.605	126.285	15.1	-495.577	9.07	0.0498	9.3421	290.517	9.3421	1.1628	9.07	0.3306
14.22	74.2349	14.22	74.995	14.22	-521.923	15.115	115.033	14.62	125.372	15.115	-495.55	9.08	0.0486	9.3524	140.169	9.3524	1.098	9.08	0.3258
14.235	73.0269	14.235	73.6587	14.235	-521.979	15.13	115.1	14.635	124.495	15.13	-495.52	9.09	0.0474	9.3627	65.1066	9.3627	1.0386	9.09	0.321
14.25	71.8358	14.25	72.3369	14.25	-522.035	15.145	115.177	14.65	123.655	15.145	-495.489	9.1	0.0468	9.373	37.5972	9.373	0.984	9.1	0.3168
14.265	70.6602	14.265	71.0297	14.265	-522.093	15.16	115.262	14.665	122.851	15.16	-495.457	9.11	0.0456	9.3833	28.02	9.3833	0.9336	9.11	0.3126
14.28	69.4987	14.28	69.7368	14.28	-522.15	15.175	115.353	14.68	122.085	15.175	-495.424	9.12	0.0444	9.3936	23.9934	9.3936	0.8868	9.12	0.3084
14.295	68.3502	14.295	68.4583	14.295	-522.206	15.19	115.451	14.695	121.354	15.19	-495.39	9.13	0.0438	9.4039	22.4244	9.4039	0.8436	9.13	0.3042
14.31	67.2134	14.31	67.194	14.31	-522.262	15.205	115.552	14.71	120.661	15.205	-495.354	9.14	0.0426	9.4142	22.6872	9.4142	0.8034	9.14	0.3
14.325	66.087	14.325	65.9439	14.325	-522.316	15.22	115.657	14.725	120.004	15.22	-495.319	9.15	0.042	9.4245	24.8754	9.4245	0.7662	9.15	0.2964
14.34	64.97	14.34	64.708	14.34	-522.367	15.235	115.764	14.74	119.385	15.235	-495.283	9.16	0.0414	9.4348	29.9508	9.4348	0.7314	9.16	0.2922
14.355	63.8614	14.355	63.4864	14.355	-522.417	15.25	115.872	14.755	118.802	15.25	-495.247	9.17	0.0402	9.4451	42.5406	9.4451	0.6984	9.17	0.2886
14.37	62.7601	14.37	62.2789	14.37	-522.463	15.265	115.979	14.77	118.256	15.265	-495.212	9.18	0.0396	9.4554	81.8562	9.4554	0.6684	9.18	0.285
14.385	61.6653	14.385	61.0858	14.385	-522.506	15.28	116.084	14.785	117.747	15.28	-495.176	9.19	0.039	9.4657	193.176	9.4657	0.6402	9.19	0.2814
14.4	60.5763	14.4	59.907	14.4	-522.545	15.295	116.187	14.8	117.274	15.295	-495.142	9.2	0.0378	9.476	404.413	9.476	0.6132	9.2	0.2778
14.415	59.4924	14.415	58.7427	14.415	-522.58	15.31	116.286	14.815	116.837	15.31	-495.108	9.21	0.0372	9.4863	607.964	9.4863	0.588	9.21	0.2748
14.43	58.4131	14.43	57.593	14.43	-522.61	15.325	116.381	14.83	116.436	15.325	-495.075	9.22	0.0366	9.4966	605.107	9.4966	0.5646	9.22	0.2712
14.445	57.338	14.445	56.4579	14.445	-522.636	15.34	116.469	14.845	116.07	15.34	-495.044	9.23	0.036	9.5069	490.161	9.5069	0.5436	9.23	0.2682
14.46	56.2667	14.46	55.3378	14.46	-522.658	15.355	116.55	14.86	115.739	15.355	-495.015	9.24	0.0354	9.5172	336.838	9.5172	0.5226	9.24	0.2646
14.475	55.1993	14.475	54.2326	14.475	-522.674	15.37	116.624	14.875	115.443	15.37	-494.987	9.25	0.0348	9.5275	178.973	9.5275	0.5034	9.25	0.2616
14.49	54.1356	14.49	53.1427	14.49	-522.686	15.385	116.689	14.89	115.181	15.385	-494.961	9.26	0.0342	9.5378	81.0108	9.5378	0.4848	9.26	0.2586
14.505	53.0757	14.505	52.0681	14.505	-522.692	15.4	116.744	14.905	114.951	15.4	-494.937	9.27	0.0336	9.5481	39.033	9.5481	0.4668	9.27	0.2556
14.52	52.02	14.52	51.0091	14.52	-522.693	15.415	116.789	14.92	114.754	15.415	-494.916	9.28	0.033	9.5584	23.9124	9.5584	0.4506	9.28	0.2526
14.535	50.9687	14.535	49.9659	14.535	-522.69	15.43	116.823	14.935	114.589	15.43	-494.898	9.29	0.0324	9.5687	17.322	9.5687	0.4344	9.29	0.2496
14.55	49.9224	14.55	48.9388	14.55	-522.681	15.445	116.845	14.95	114.454	15.445	-494.882	9.3	0.0318	9.579	13.4184	9.579	0.4194	9.3	0.2472
14.565	48.8817	14.565	47.9278	14.565	-522.669	15.46	116.854	14.965	114.349	15.46	-494.869	9.31	0.0312	9.5893	10.7568	9.5893	0.4056	9.31	0.2442
14.58	47.8473	14.58	46.9334	14.58	-522.651	15.475	116.85	14.98	114.273	15.475	-494.858	9.32	0.0306	9.5996	8.8392	9.5996	0.3918	9.32	0.2418
14.595	46.8201	14.595	45.9557	14.595	-522.63	15.49	116.833	14.995	114.224	15.49	-494.851	9.33	0.03	9.6099	7.4082	9.6099	0.3786	9.33	0.2388
14.61	45.801	14.61	44.9949	14.61	-522.604	15.505	116.801	15.01	114.201	15.505	-494.848	9.34	0.03	9.6202	6.3102	9.6202	0.3666	9.34	0.2364
14.625	44.7911	14.625	44.0513	14.625	-522.575	15.52	116.755	15.025	114.204	15.52	-494.847	9.35	0.0294	9.6305	5.4474	9.6305	0.3552	9.35	0.234
14.64	43.7915	14.64	43.1251	14.64	-522.543	15.535	116.694	15.04	114.23	15.535	-494.849	9.36	0.0288	9.6408	4.7562	9.6408	0.3438	9.36	0.2316
14.655	42.8033	14.655	42.2165	14.655	-522.509	15.55	116.618	15.055	114.279	15.55	-494.855	9.37	0.0282	9.6511	4.1934	9.6511	0.3336	9.37	0.2292
14.67	41.8278	14.67	41.3259	14.67	-522.472	15.565	116.527	15.07	114.349	15.565	-494.864	9.38	0.0282	9.6614	3.7278	9.6614	0.3234	9.38	0.2268
14.685	40.8664	14.685	40.4533	14.685	-522.433	15.58	116.419	15.085	114.439	15.58	-494.877	9.39	0.0276	9.6717	3.3384	9.6717	0.3132	9.39	0.2244
14.7	39.9203	14.7	39.5991	14.7	-522.393	15.595	116.296	15.1	114.546	15.595	-494.892	9.4	0.027	9.682	3.009	9.682	0.3042	9.4	0.222
14.715	38.9908	14.715	38.7634	14.715	-522.352	15.61	116.157	15.115	114.67	15.61	-494.911	9.41	0.0264	9.6923	2.7276	9.6923	0.2952	9.41	0.2202
14.73	38.0794	14.73	37.9464	14.73	-522.311	15.625	116.003	15.13	114.808	15.625	-494.932	9.42	0.0264	9.7026	2.4852	9.7026	0.2868	9.42	0.2178
14.745	37.1873	14.745	37.1484	14.745	-522.27	15.64	115.832	15.145	114.959	15.64	-494.957	9.43	0.0258	9.7129	2.274	9.7129	0.2784	9.43	0.2154
14.76	36.3158	14.76	36.3696	14.76	-522.23	15.655	115.646	15.16	115.122	15.655	-494.984	9.44	0.0252	9.7232	2.0898	9.7232	0.2706	9.44	0.2136
14.775	35.4663	14.775	35.6101	14.775	-522.191	15.67	115.445	15.175	115.295	15.67	-495.014	9.45	0.0252	9.7335	1.9278	9.7335	0.2634	9.45	0.2118
14.79	34.6401	14.79	34.8701	14.79	-522.153	15.685	115.228	15.19	115.475	15.685	-495.047	9.46	0.0246	9.7438	1.7838	9.7438	0.2562	9.46	0.2094
14.805	33.8381	14.805	34.1498	14.805	-522.118	15.7	114.997	15.205	115.662	15.7	-495.081	9.47	0.0246	9.7541	1.656	9.7541	0.2496	9.47	0.2076
14.82	33.0616	14.82	33.4493	14.82	-522.085	15.715	114.751	15.22	115.853	15.715	-495.118	9.48	0.024	9.7644	1.5414	9.7644	0.2424	9.48	0.2058
14.835	32.3115	14.835	32.7689	14.835	-522.054	15.73	114.491	15.235	116.047	15.73	-495.157	9.49	0.0234	9.7747	1.4388	9.7747	0.2364	9.49	0.204
14.85	31.5888	14.85	32.1087	14.85	-522.027	15.745	114.217	15.25	116.241	15.745	-495.197	9.5	0.0234	9.785	1.3464	9.785	0.2304	9.5	0.2022
14.865	30.8942	14.865	31.4687	14.865	-522.003	15.76	113.931	15.265	116.435	15.76	-495.238	9.51	0.0228	9.7953	1.2624	9.7953	0.2244	9.51	0.2004
14.88	30.2286	14.88	30.8493	14.88	-521.983	15.775	113.632	15.28	116.626	15.775	-495.281	9.52	0.0228	9.8056	1.1868	9.8056	0.2184	9.52	0.1986
14.895	29.5923	14.895	30.2504	14.895	-521.967	15.79	113.32	15.295	116.812	15.79	-495.324	9.53	0.0222	9.8159	1.1172	9.8159	0.213	9.53	0.1968
14.91	28.986	14.91	29.6722	14.91	-521.955	15.805	112.998	15.31	116.993	15.805	-495.368	9.54	0.0222	9.8262	1.0536	9.8262	0.2082	9.54	0.195
14.925	28.4099	14.925	29.1148	14.925	-521.947	15.82	112.665	15.325	117.166	15.82	-495.412	9.55	0.021	9.8365	0.9954	9.8365	0.2028	9.55	0.1932
14.94	27.8643	14.94	28.5783	14.94	-521.943	15.835	112.322	15.34	117.33	15.835	-495.456	9.56	0.0204	9.8468	0.942	9.8468	0.198	9.56	0.1914
14.955	27.3491	14.955	28.0629	14.955	-521.943	15.85	111.971	15.355	117.483	15.85	-495.499	9.57	0.0198	9.8571	0.8928	9.8571	0.1932	9.57	0.1902
14.97	26.8644	14.97	27.5685	14.97	-521.947	15.865	111.611	15.37	117.624	15.865	-495.543	9.58	0.0198	9.8674	0.8478	9.8674	0.189	9.58	0.1884
14.985	26.4099	14.985	27.0954	14.985	-521.955	15.88	111.243	15.385	117.751	15.88	-495.585	9.59	0.0192	9.8777	0.8058	9.8777	0.1842	9.59	0.1866
15	25.9853	15	26.6434	15	-521.967	15.895	110.87	15.4	117.864	15.895	-495.626	9.6	0.0192	9.888	0.7668	9.888	0.18	9.6	0.1854
15.015	25.5901	15.015	26.2128	15.015	-521.982	15.91	110.49	15.415	117.96	15.91	-495.665	9.61	0.0186	9.8983	0.7302	9.8983	0.1764	9.61	0.1842
15.03	25.2239	15.03	25.8036	15.03	-522.001	15.925	110.106	15.43	118.039	15.925	-495.703	9.62	0.0186	9.9086	0.6966	9.9086	0.1722	9.62	0.1824
15.045	24.8859	15.045	25.4157	15.045	-522.023	15.94	109.718	15.445	118.099	15.94	-495.739	9.63	0.018	9.9189	0.6648	9.9189	0.1686	9.63	0.1812
15.06	24.5753	15.06	25.0493	15.06	-522.047	15.955	109.328	15.46	118.14	15.955	-495.773	9.64	0.018	9.9292	0.636	9.9292	0.165	9.64	0.1794
15.075	24.2914	15.075	24.7043	15.075	-522.074	15.97	108.935	15.475	118.161	15.97	-495.805	9.65	0.018	9.9395	0.6084	9.9395	0.1614	9.65	0.1782
15.09	24.0332	15.09	24.3807	15.09	-522.102	15.985	108.542	15.49	118.161	15.985	-495.833	9.66	0.0174	9.9498	0.5826	9.9498	0.1578	9.66	0.177
15.105	23.7997	15.105	24.0785	15.105	-522.132	16	108.149	15.505	118.139	16	-495.86	9.67	0.0174	9.9601	0.558	9.9601	0.1548	9.67	0.1758
15.12	23.5898	15.12	23.7976	15.12	-522.163	16.015	107.757	15.52	118.095	16.015	-495.883	9.68	0.0168	9.9704	0.5358	9.9704	0.1512	9.68	0.174
15.135	23.4024	15.135	23.538	15.135	-522.194	16.03	107.367	15.535	118.027	16.03	-495.903	9.69	0.0168	9.9807	0.5142	9.9807	0.1482	9.69	0.1728
15.15	23.2365	15.15	23.2996	15.15	-522.226	16.045	106.98	15.55	117.937	16.045	-495.92	9.7	0.0168	9.991	0.4938	9.991	0.1452	9.7	0.1716
15.165	23.0909	15.165	23.0822	15.165	-522.257	16.06	106.597	15.565	117.823	16.06	-495.934	9.71	0.0162	10.0013	0.4752	10.0013	0.1428	9.71	0.1704
15.18	22.9644	15.18	22.8858	15.18	-522.288	16.075	106.22	15.58	117.686	16.075	-495.944	9.72	0.0162	10.0116	0.4572	10.0116	0.1398	9.72	0.1692
15.195	22.8559	15.195	22.7102	15.195	-522.317	16.09	105.848	15.595	117.526	16.09	-495.951	9.73	0.0162	10.0219	0.4404	10.0219	0.1368	9.73	0.168
15.21	22.7643	15.21	22.5551	15.21	-522.344	16.105	105.483	15.61	117.342	16.105	-495.955	9.74	0.0156	10.0322	0.4242	10.0322	0.1344	9.74	0.1668
15.225	22.6884	15.225	22.4203	15.225	-522.37	16.12	105.126	15.625	117.134	16.12	-495.955	9.75	0.0156	10.0425	0.4092	10.0425	0.132	9.75	0.1656
15.24	22.6273	15.24	22.3057	15.24	-522.393	16.135	104.778	15.64	116.905	16.135	-495.952	9.76	0.0156	10.0528	0.3948	10.0528	0.1296	9.76	0.1656
15.255	22.5799	15.255	22.2109	15.255	-522.414	16.15	104.439	15.655	116.652	16.15	-495.945	9.77	0.0174	10.0631	0.381	10.0631	0.1266	9.77	0.1644
15.27	22.5452	15.27	22.1355	15.27	-522.432	16.165	104.111	15.67	116.378	16.165	-495.935	9.78	0.0192	10.0734	0.3678	10.0734	0.1242	9.78	0.1638
15.285	22.5225	15.285	22.0792	15.285	-522.446	16.18	103.794	15.685	116.083	16.18	-495.922	9.79	0.0192	10.0837	0.3558	10.0837	0.1218	9.79	0.1632
15.3	22.5109	15.3	22.0416	15.3	-522.458	16.195	103.489	15.7	115.768	16.195	-495.906	9.8	0.0192	10.094	0.3438	10.094	0.1194	9.8	0.162
15.315	22.5097	15.315	22.0223	15.315	-522.466	16.21	103.197	15.715	115.433	16.21	-495.887	9.81	0.0186	10.1043	0.333	10.1043	0.1176	9.81	0.1614
15.33	22.5183	15.33	22.0208	15.33	-522.47	16.225	102.919	15.73	115.08	16.225	-495.865	9.82	0.0186	10.1146	0.3222	10.1146	0.1158	9.82	0.1602
15.345	22.536	15.345	22.0366	15.345	-522.471	16.24	102.654	15.745	114.709	16.24	-495.84	9.83	0.0186	10.1249	0.312	10.1249	0.114	9.83	0.1596
15.36	22.5624	15.36	22.0692	15.36	-522.468	16.255	102.405	15.76	114.322	16.255	-495.813	9.84	0.0186	10.1352	0.3024	10.1352	0.1122	9.84	0.1584
15.375	22.5971	15.375	22.1179	15.375	-522.462	16.27	102.171	15.775	113.92	16.27	-495.783	9.85	0.0186	10.1455	0.2928	10.1455	0.1104	9.85	0.1578
15.39	22.6398	15.39	22.1822	15.39	-522.453	16.285	101.953	15.79	113.504	16.285	-495.752	9.86	0.018	10.1558	0.2844	10.1558	0.1086	9.86	0.1566
15.405	22.6902	15.405	22.2614	15.405	-522.44	16.3	101.751	15.805	113.076	16.3	-495.718	9.87	0.018	10.1661	0.2754	10.1661	0.1068	9.87	0.156
15.42	22.7482	15.42	22.3548	15.42	-522.425	16.315	101.566	15.82	112.636	16.315	-495.683	9.88	0.018	10.1764	0.2676	10.1764	0.105	9.88	0.1548
15.435	22.8137	15.435	22.4617	15.435	-522.407	16.33	101.399	15.835	112.187	16.33	-495.647	9.89	0.018	10.1867	0.2598	10.1867	0.1038	9.89	0.1542
15.45	22.8866	15.45	22.5814	15.45	-522.386	16.345	101.25	15.85	111.729	16.345	-495.609	9.9	0.018	10.197	0.252	10.197	0.102	9.9	0.1536
15.465	22.967	15.465	22.7132	15.465	-522.364	16.36	101.118	15.865	111.265	16.36	-495.571	9.91	0.0174	10.2073	0.2454	10.2073	0.1008	9.91	0.1524
15.48	23.0548	15.48	22.8562	15.48	-522.34	16.375	101.005	15.88	110.795	16.375	-495.531	9.92	0.0174	10.2176	0.2376	10.2176	0.0996	9.92	0.1518
15.495	23.1501	15.495	23.0096	15.495	-522.315	16.39	100.911	15.895	110.322	16.39	-495.492	9.93	0.0174	10.2279	0.231	10.2279	0.0984	9.93	0.1512
15.51	23.2531	15.51	23.1727	15.51	-522.288	16.405	100.835	15.91	109.847	16.405	-495.452	9.94	0.0174	10.2382	0.2244	10.2382	0.0972	9.94	0.15
15.525	23.3639	15.525	23.3445	15.525	-522.262	16.42	100.778	15.925	109.371	16.42	-495.413	9.95	0.0174	10.2485	0.2184	10.2485	0.096	9.95	0.1494
15.54	23.4825	15.54	23.5244	15.54	-522.235	16.435	100.74	15.94	108.896	16.435	-495.373	9.96	0.0174	10.2588	0.2124	10.2588	0.0948	9.96	0.1488
15.555	23.6091	15.555	23.7114	15.555	-522.209	16.45	100.721	15.955	108.423	16.45	-495.335	9.97	0.0132	10.2691	0.207	10.2691	0.0936	9.97	0.1482
15.57	23.7437	15.57	23.9047	15.57	-522.183	16.465	100.722	15.97	107.955	16.465	-495.297	9.98	0.0132	10.2794	0.2016	10.2794	0.093	9.98	0.1476
15.585	23.8865	15.585	24.1035	15.585	-522.159	16.48	100.741	15.985	107.491	16.48	-495.26	9.99	0.0132	10.2897	0.1962	10.2897	0.0918	9.99	0.147
15.6	24.0374	15.6	24.307	15.6	-522.136	16.495	100.779	16	107.035	16.495	-495.224	10	0.0132	10.3	0.1914	10.3	0.0912	10	0.1458
15.615	24.1964	15.615	24.5143	15.615	-522.115	16.51	100.835	16.015	106.587	16.51	-495.19	10.01	0.0126	10.3103	0.1866	10.3103	0.09	10.01	0.1452
15.63	24.3635	15.63	24.7248	15.63	-522.096	16.525	100.91	16.03	106.148	16.525	-495.157	10.02	0.0126	10.3206	0.1818	10.3206	0.0894	10.02	0.1446
15.645	24.5385	15.645	24.9376	15.645	-522.08	16.54	101.004	16.045	105.72	16.54	-495.126	10.03	0.0126	10.3309	0.1776	10.3309	0.0888	10.03	0.144
15.66	24.7212	15.66	25.152	15.66	-522.066	16.555	101.115	16.06	105.304	16.555	-495.098	10.04	0.0126	10.3412	0.1734	10.3412	0.0882	10.04	0.1434
15.675	24.9114	15.675	25.3673	15.675	-522.055	16.57	101.244	16.075	104.901	16.57	-495.071	10.05	0.0126	10.3515	0.1692	10.3515	0.0882	10.05	0.1428
15.69	25.1087	15.69	25.583	15.69	-522.047	16.585	101.39	16.09	104.512	16.585	-495.046	10.06	0.0126	10.3618	0.165	10.3618	0.0876	10.06	0.1422
15.705	25.3127	15.705	25.7982	15.705	-522.042	16.6	101.553	16.105	104.139	16.6	-495.023	10.07	0.0126	10.3721	0.1626	10.3721	0.0876	10.07	0.1416
15.72	25.523	15.72	26.0126	15.72	-522.04	16.615	101.733	16.12	103.781	16.615	-495.003	10.08	0.0126	10.3824	0.1584	10.3824	0.0876	10.08	0.1416
15.735	25.7391	15.735	26.2254	15.735	-522.042	16.63	101.928	16.135	103.441	16.63	-494.986	10.09	0.0126	10.3927	0.1548	10.3927	0.0876	10.09	0.141
15.75	25.9603	15.75	26.4364	15.75	-522.046	16.645	102.139	16.15	103.118	16.645	-494.971	10.1	0.0126	10.403	0.1518	10.403	0.0876	10.1	0.1404
15.765	26.186	15.765	26.645	15.765	-522.054	16.66	102.365	16.165	102.814	16.66	-494.958	10.11	0.0126	10.4133	0.1488	10.4133	0.0876	10.11	0.1398
15.78	26.4155	15.78	26.8508	15.78	-522.064	16.675	102.605	16.18	102.529	16.675	-494.948	10.12	0.0126	10.4236	0.1452	10.4236	0.0882	10.12	0.1392
15.795	26.648	15.795	27.0535	15.795	-522.077	16.69	102.859	16.195	102.263	16.69	-494.941	10.13	0.0126	10.4339	0.1422	10.4339	0.0888	10.13	0.1386
15.81	26.8828	15.81	27.2529	15.81	-522.092	16.705	103.126	16.21	102.018	16.705	-494.936	10.14	0.0126	10.4442	0.1392	10.4442	0.0894	10.14	0.1386
15.825	27.119	15.825	27.4488	15.825	-522.11	16.72	103.406	16.225	101.793	16.72	-494.934	10.15	0.0126	10.4545	0.1362	10.4545	0.0906	10.15	0.138
15.84	27.3559	15.84	27.6409	15.84	-522.129	16.735	103.697	16.24	101.588	16.735	-494.934	10.16	0.0126	10.4648	0.1332	10.4648	0.0918	10.16	0.1374
15.855	27.5924	15.855	27.8291	15.855	-522.15	16.75	103.999	16.255	101.405	16.75	-494.937	10.17	0.0126	10.4751	0.1308	10.4751	0.0936	10.17	0.1368
15.87	27.828	15.87	28.0135	15.87	-522.173	16.765	104.312	16.27	101.242	16.765	-494.943	10.18	0.0126	10.4854	0.1284	10.4854	0.0954	10.18	0.1368
15.885	28.0616	15.885	28.1939	15.885	-522.196	16.78	104.635	16.285	101.1	16.78	-494.95	10.19	0.0126	10.4957	0.1254	10.4957	0.0978	10.19	0.1362
15.9	28.2926	15.9	28.3705	15.9	-522.22	16.795	104.967	16.3	100.98	16.795	-494.96	10.2	0.0126	10.506	0.123	10.506	0.1008	10.2	0.1356
15.915	28.5201	15.915	28.5434	15.915	-522.243	16.81	105.306	16.315	100.88	16.81	-494.972	10.21	0.0126	10.5163	0.1206	10.5163	0.1038	10.21	0.1356
15.93	28.7435	15.93	28.7125	15.93	-522.267	16.825	105.654	16.33	100.801	16.825	-494.986	10.22	0.0126	10.5266	0.1182	10.5266	0.108	10.22	0.135
15.945	28.962	15.945	28.8783	15.945	-522.29	16.84	106.008	16.345	100.742	16.84	-495.003	10.23	0.0126	10.5369	0.1158	10.5369	0.1134	10.23	0.135
15.96	29.1752	15.96	29.0408	15.96	-522.312	16.855	106.368	16.36	100.704	16.855	-495.021	10.24	0.0132	10.5472	0.114	10.5472	0.1194	10.24	0.1344
15.975	29.3824	15.975	29.2003	15.975	-522.333	16.87	106.733	16.375	100.686	16.87	-495.041	10.25	0.0132	10.5575	0.1116	10.5575	0.1266	10.25	0.1344
15.99	29.5834	15.99	29.357	15.99	-522.352	16.885	107.103	16.39	100.687	16.885	-495.062	10.26	0.0132	10.5678	0.1098	10.5678	0.1356	10.26	0.1338
16.005	29.7776	16.005	29.5114	16.005	-522.369	16.9	107.477	16.405	100.708	16.9	-495.085	10.27	0.0132	10.5781	0.1074	10.5781	0.147	10.27	0.1338
16.02	29.965	16.02	29.6637	16.02	-522.385	16.915	107.854	16.42	100.747	16.915	-495.11	10.28	0.0132	10.5884	0.1056	10.5884	0.1614	10.28	0.1332
16.035	30.1453	16.035	29.8143	16.035	-522.398	16.93	108.232	16.435	100.804	16.93	-495.136	10.29	0.0132	10.5987	0.1038	10.5987	0.18	10.29	0.1332
16.05	30.3185	16.05	29.9634	16.05	-522.408	16.945	108.613	16.45	100.879	16.945	-495.162	10.3	0.0132	10.609	0.102	10.609	0.2034	10.3	0.1326
16.065	30.4847	16.065	30.1115	16.065	-522.416	16.96	108.994	16.465	100.971	16.96	-495.19	10.31	0.0132	10.6193	0.1002	10.6193	0.2352	10.31	0.1326
16.08	30.644	16.08	30.259	16.08	-522.421	16.975	109.375	16.48	101.079	16.975	-495.219	10.32	0.0132	10.6296	0.0984	10.6296	0.2784	10.32	0.1326
16.095	30.7968	16.095	30.4062	16.095	-522.423	16.99	109.755	16.495	101.204	16.99	-495.248	10.33	0.0132	10.6399	0.0966	10.6399	0.3402	10.33	0.132
16.11	30.9432	16.11	30.5535	16.11	-522.423	17.005	110.135	16.51	101.343	17.005	-495.278	10.34	0.0132	10.6502	0.0948	10.6502	0.432	10.34	0.132
16.125	31.0839	16.125	30.7011	16.125	-522.42	17.02	110.512	16.525	101.498	17.02	-495.308	10.35	0.0132	10.6605	0.0936	10.6605	0.5886	10.35	0.132
16.14	31.2194	16.14	30.8495	16.14	-522.414	17.035	110.886	16.54	101.666	17.035	-495.339	10.36	0.0138	10.6708	0.0918	10.6708	0.957	10.36	0.132
16.155	31.3501	16.155	30.999	16.155	-522.406	17.05	111.257	16.555	101.847	17.05	-495.369	10.37	0.0138	10.6811	0.0906	10.6811	2.0418	10.37	0.1314
16.17	31.4769	16.17	31.1498	16.17	-522.396	17.065	111.624	16.57	102.041	17.065	-495.4	10.38	0.0138	10.6914	0.0888	10.6914	4.7316	10.38	0.1314
16.185	31.6004	16.185	31.3022	16.185	-522.383	17.08	111.987	16.585	102.247	17.08	-495.43	10.39	0.0138	10.7017	0.0876	10.7017	8.9862	10.39	0.1314
16.2	31.7214	16.2	31.4565	16.2	-522.369	17.095	112.344	16.6	102.465	17.095	-495.461	10.4	0.0138	10.712	0.0864	10.712	11.721	10.4	0.1314
16.215	31.8406	16.215	31.6128	16.215	-522.353	17.11	112.696	16.615	102.693	17.11	-495.49	10.41	0.0138	10.7223	0.0846	10.7223	10.4808	10.41	0.1314
16.23	31.959	16.23	31.7714	16.23	-522.335	17.125	113.042	16.63	102.931	17.125	-495.519	10.42	0.0138	10.7326	0.0834	10.7326	8.5008	10.42	0.1314
16.245	32.0772	16.245	31.9323	16.245	-522.316	17.14	113.38	16.645	103.178	17.14	-495.548	10.43	0.018	10.7429	0.0822	10.7429	6.1068	10.43	0.1314
16.26	32.1962	16.26	32.0957	16.26	-522.297	17.155	113.712	16.66	103.434	17.155	-495.575	10.44	0.018	10.7532	0.081	10.7532	3.393	10.44	0.1314
16.275	32.3166	16.275	32.2616	16.275	-522.277	17.17	114.036	16.675	103.699	17.17	-495.602	10.45	0.0186	10.7635	0.0798	10.7635	1.6194	10.45	0.1314
16.29	32.4393	16.29	32.43	16.29	-522.258	17.185	114.351	16.69	103.97	17.185	-495.628	10.46	0.0186	10.7738	0.0786	10.7738	0.8418	10.46	0.1314
16.305	32.565	16.305	32.6009	16.305	-522.238	17.2	114.659	16.705	104.249	17.2	-495.652	10.47	0.0186	10.7841	0.0774	10.7841	0.5772	10.47	0.1314
16.32	32.6942	16.32	32.7742	16.32	-522.219	17.215	114.957	16.72	104.534	17.215	-495.675	10.48	0.0186	10.7944	0.0768	10.7944	0.5244	10.48	0.1314
16.335	32.8276	16.335	32.9499	16.335	-522.2	17.23	115.245	16.735	104.824	17.23	-495.697	10.49	0.0192	10.8047	0.0756	10.8047	0.6678	10.49	0.132
16.35	32.9657	16.35	33.1277	16.35	-522.183	17.245	115.525	16.75	105.12	17.245	-495.717	10.5	0.0192	10.815	0.0744	10.815	1.0992	10.5	0.132
16.365	33.1088	16.365	33.3076	16.365	-522.167	17.26	115.794	16.765	105.42	17.26	-495.736	10.51	0.0198	10.8253	0.0738	10.8253	1.692	10.51	0.132
16.38	33.2572	16.38	33.4892	16.38	-522.152	17.275	116.053	16.78	105.724	17.275	-495.753	10.52	0.0198	10.8356	0.0726	10.8356	1.8744	10.52	0.1326
16.395	33.4113	16.395	33.6723	16.395	-522.14	17.29	116.301	16.795	106.031	17.29	-495.769	10.53	0.0198	10.8459	0.072	10.8459	1.5834	10.53	0.1326
16.41	33.571	16.41	33.8566	16.41	-522.129	17.305	116.539	16.81	106.342	17.305	-495.782	10.54	0.0204	10.8562	0.0708	10.8562	1.2822	10.54	0.1332
16.425	33.7363	16.425	34.0418	16.425	-522.12	17.32	116.765	16.825	106.655	17.32	-495.794	10.55	0.0204	10.8665	0.0702	10.8665	0.888	10.55	0.1332
16.44	33.9071	16.44	34.2276	16.44	-522.114	17.335	116.981	16.84	106.969	17.335	-495.803	10.56	0.021	10.8768	0.0696	10.8768	0.5058	10.56	0.1338
16.455	34.0832	16.455	34.4135	16.455	-522.11	17.35	117.185	16.855	107.286	17.35	-495.811	10.57	0.021	10.8871	0.069	10.8871	0.2802	10.57	0.1344
16.47	34.2643	16.47	34.5991	16.47	-522.108	17.365	117.378	16.87	107.603	17.365	-495.817	10.58	0.0216	10.8974	0.0678	10.8974	0.1836	10.58	0.135
16.485	34.4498	16.485	34.7841	16.485	-522.108	17.38	117.559	16.885	107.92	17.38	-495.82	10.59	0.0216	10.9077	0.0672	10.9077	0.1446	10.59	0.1356
16.5	34.6393	16.5	34.9679	16.5	-522.11	17.395	117.729	16.9	108.238	17.395	-495.822	10.6	0.0222	10.918	0.0666	10.918	0.1236	10.6	0.138
16.515	34.8321	16.515	35.1502	16.515	-522.115	17.41	117.887	16.915	108.556	17.41	-495.822	10.61	0.0222	10.9283	0.066	10.9283	0.1092	10.61	0.1392
16.53	35.0274	16.53	35.3304	16.53	-522.122	17.425	118.033	16.93	108.872	17.425	-495.819	10.62	0.0228	10.9386	0.066	10.9386	0.0984	10.62	0.1422
16.545	35.2245	16.545	35.5081	16.545	-522.13	17.44	118.168	16.945	109.187	17.44	-495.814	10.63	0.0234	10.9489	0.0654	10.9489	0.09	10.63	0.1428
16.56	35.4225	16.56	35.6828	16.56	-522.14	17.455	118.291	16.96	109.501	17.455	-495.807	10.64	0.0234	10.9592	0.0648	10.9592	0.084	10.64	0.144
16.575	35.6204	16.575	35.854	16.575	-522.152	17.47	118.402	16.975	109.813	17.47	-495.798	10.65	0.024	10.9695	0.0648	10.9695	0.0786	10.65	0.1452
16.59	35.8173	16.59	36.0213	16.59	-522.165	17.485	118.502	16.99	110.123	17.485	-495.788	10.66	0.0204	10.9798	0.0642	10.9798	0.0744	10.66	0.1464
16.605	36.0121	16.605	36.1842	16.605	-522.179	17.5	118.59	17.005	110.429	17.5	-495.775	10.67	0.021	10.9901	0.0642	10.9901	0.0708	10.67	0.1476
16.62	36.204	16.62	36.3422	16.62	-522.193	17.515	118.666	17.02	110.733	17.515	-495.76	10.68	0.0216	11.0004	0.0642	11.0004	0.0684	10.68	0.1494
16.635	36.3917	16.635	36.4948	16.635	-522.209	17.53	118.732	17.035	111.034	17.53	-495.743	10.69	0.0222	11.0107	0.0642	11.0107	0.066	10.69	0.1512
16.65	36.5744	16.65	36.6418	16.65	-522.224	17.545	118.786	17.05	111.331	17.545	-495.725	10.7	0.0228	11.021	0.0642	11.021	0.0642	10.7	0.153
16.665	36.751	16.665	36.7825	16.665	-522.24	17.56	118.829	17.065	111.624	17.56	-495.705	10.71	0.0234	11.0313	0.0642	11.0313	0.063	10.71	0.1554
16.68	36.9205	16.68	36.9167	16.68	-522.255	17.575	118.861	17.08	111.913	17.575	-495.683	10.72	0.024	11.0416	0.0642	11.0416	0.0618	10.72	0.1578
16.695	37.0821	16.695	37.0439	16.695	-522.27	17.59	118.882	17.095	112.197	17.59	-495.66	10.73	0.0246	11.0519	0.0648	11.0519	0.0618	10.73	0.1608
16.71	37.2348	16.71	37.1639	16.71	-522.284	17.605	118.893	17.11	112.477	17.605	-495.635	10.74	0.0258	11.0622	0.0654	11.0622	0.0618	10.74	0.1638
16.725	37.3779	16.725	37.2763	16.725	-522.298	17.62	118.894	17.125	112.752	17.62	-495.609	10.75	0.0264	11.0725	0.0666	11.0725	0.063	10.75	0.1674
16.74	37.5106	16.74	37.3808	16.74	-522.31	17.635	118.884	17.14	113.022	17.635	-495.582	10.76	0.0276	11.0828	0.0678	11.0828	0.0648	10.76	0.1716
16.755	37.6324	16.755	37.4772	16.755	-522.321	17.65	118.865	17.155	113.286	17.65	-495.554	10.77	0.0282	11.0931	0.0696	11.0931	0.0678	10.77	0.1764
16.77	37.7425	16.77	37.5652	16.77	-522.331	17.665	118.836	17.17	113.545	17.665	-495.525	10.78	0.0294	11.1034	0.072	11.1034	0.072	10.78	0.1818
16.785	37.8406	16.785	37.6446	16.785	-522.339	17.68	118.798	17.185	113.799	17.68	-495.496	10.79	0.0312	11.1137	0.0744	11.1137	0.075	10.79	0.1884
16.8	37.9263	16.8	37.7152	16.8	-522.345	17.695	118.75	17.2	114.047	17.695	-495.465	10.8	0.0324	11.124	0.0786	11.124	0.0864	10.8	0.1962
16.815	37.9993	16.815	37.777	16.815	-522.35	17.71	118.694	17.215	114.289	17.71	-495.435	10.81	0.0342	11.1343	0.084	11.1343	0.1062	10.81	0.2058
16.83	38.0594	16.83	37.8299	16.83	-522.353	17.725	118.63	17.23	114.525	17.725	-495.404	10.82	0.036	11.1446	0.0912	11.1446	0.1518	10.82	0.2172
16.845	38.1067	16.845	37.8736	16.845	-522.355	17.74	118.557	17.245	114.755	17.74	-495.372	10.83	0.0384	11.1549	0.102	11.1549	0.2862	10.83	0.231
16.86	38.141	16.86	37.9083	16.86	-522.355	17.755	118.477	17.26	114.979	17.755	-495.341	10.84	0.0408	11.1652	0.1188	11.1652	0.6276	10.84	0.2484
16.875	38.1625	16.875	37.934	16.875	-522.353	17.77	118.389	17.275	115.196	17.77	-495.31	10.85	0.0438	11.1755	0.15	11.1755	1.1916	10.85	0.2706
16.89	38.1714	16.89	37.9506	16.89	-522.35	17.785	118.294	17.29	115.408	17.785	-495.279	10.86	0.0474	11.1858	0.231	11.1858	1.5978	10.86	0.2988
16.905	38.1681	16.905	37.9582	16.905	-522.345	17.8	118.192	17.305	115.612	17.8	-495.249	10.87	0.0522	11.1961	0.4632	11.1961	1.4502	10.87	0.3366
16.92	38.1528	16.92	37.9569	16.92	-522.339	17.815	118.083	17.32	115.811	17.815	-495.22	10.88	0.0582	11.2064	0.9666	11.2064	1.1856	10.88	0.3882
16.935	38.1261	16.935	37.9469	16.935	-522.331	17.83	117.968	17.335	116.003	17.83	-495.191	10.89	0.0666	11.2167	1.6044	11.2167	0.909	10.89	0.4626
16.95	38.0884	16.95	37.9282	16.95	-522.323	17.845	117.848	17.35	116.189	17.845	-495.163	10.9	0.0774	11.227	1.7874	11.227	0.5442	10.9	0.5778
16.965	38.0403	16.965	37.9011	16.965	-522.314	17.86	117.722	17.365	116.368	17.86	-495.136	10.91	0.0942	11.2373	1.4958	11.2373	0.2742	10.91	0.801
16.98	37.9823	16.98	37.8657	16.98	-522.304	17.875	117.591	17.38	116.54	17.875	-495.111	10.92	0.123	11.2476	1.2234	11.2476	0.1392	10.92	1.377
16.995	37.9152	16.995	37.8223	16.995	-522.294	17.89	117.455	17.395	116.706	17.89	-495.086	10.93	0.1926	11.2579	0.8616	11.2579	0.0894	10.93	2.8596
17.01	37.8396	17.01	37.7711	17.01	-522.283	17.905	117.315	17.41	116.865	17.905	-495.064	10.94	0.3762	11.2682	0.4836	11.2682	0.0684	10.94	5.7234
17.025	37.7562	17.025	37.7125	17.025	-522.272	17.92	117.171	17.425	117.018	17.92	-495.043	10.95	0.7674	11.2785	0.2544	11.2785	0.0564	10.95	9.1608
17.04	37.6657	17.04	37.6466	17.04	-522.262	17.935	117.023	17.44	117.164	17.935	-495.023	10.96	1.3158	11.2888	0.1578	11.2888	0.0486	10.96	11.2152
17.055	37.5688	17.055	37.5737	17.055	-522.251	17.95	116.872	17.455	117.303	17.95	-495.006	10.97	1.7088	11.2991	0.1218	11.2991	0.0432	10.97	11.718
17.07	37.4662	17.07	37.4943	17.07	-522.241	17.965	116.718	17.47	117.436	17.965	-494.99	10.98	1.8456	11.3094	0.1062	11.3094	0.0384	10.98	9.9582
17.085	37.3585	17.085	37.4086	17.085	-522.232	17.98	116.561	17.485	117.562	17.98	-494.976	10.99	1.6446	11.3197	0.0966	11.3197	0.0354	10.99	7.365
17.1	37.2464	17.1	37.317	17.1	-522.223	17.995	116.403	17.5	117.681	17.995	-494.965	11	1.2486	11.33	0.0912	11.33	0.0324	11	4.998
17.115	37.1306	17.115	37.2197	17.115	-522.215	18.01	116.243	17.515	117.794	18.01	-494.955	11.01	0.8772	11.3403	0.0876	11.3403	0.0306	11.01	2.841
17.13	37.0116	17.13	37.1173	17.13	-522.207	18.025	116.081	17.53	117.899	18.025	-494.948	11.02	0.525	11.3506	0.0852	11.3506	0.0288	11.02	1.467
17.145	36.89	17.145	37.01	17.145	-522.201	18.04	115.919	17.545	117.998	18.04	-494.943	11.03	0.2832	11.3609	0.0846	11.3609	0.027	11.03	0.8256
17.16	36.7663	17.16	36.8982	17.16	-522.196	18.055	115.755	17.56	118.09	18.055	-494.94	11.04	0.1656	11.3712	0.0852	11.3712	0.0258	11.04	0.5688
17.175	36.641	17.175	36.7823	17.175	-522.192	18.07	115.592	17.575	118.174	18.07	-494.94	11.05	0.1194	11.3815	0.0864	11.3815	0.0246	11.05	0.4494
17.19	36.5145	17.19	36.6627	17.19	-522.189	18.085	115.428	17.59	118.252	18.085	-494.941	11.06	0.099	11.3918	0.0882	11.3918	0.0234	11.06	0.3804
17.205	36.3871	17.205	36.5397	17.205	-522.187	18.1	115.265	17.605	118.322	18.1	-494.946	11.07	0.0888	11.4021	0.0912	11.4021	0.0228	11.07	0.3336
17.22	36.2593	17.22	36.4136	17.22	-522.186	18.115	115.103	17.62	118.386	18.115	-494.952	11.08	0.0822	11.4124	0.0948	11.4124	0.0222	11.08	0.2976
17.235	36.1313	17.235	36.285	17.235	-522.187	18.13	114.942	17.635	118.442	18.13	-494.961	11.09	0.078	11.4227	0.0996	11.4227	0.021	11.09	0.2712
17.25	36.0033	17.25	36.1541	17.25	-522.188	18.145	114.783	17.65	118.49	18.145	-494.972	11.1	0.0756	11.433	0.105	11.433	0.0204	11.1	0.2508
17.265	35.8756	17.265	36.0212	17.265	-522.19	18.16	114.625	17.665	118.532	18.16	-494.985	11.11	0.0738	11.4433	0.1122	11.4433	0.0198	11.11	0.2346
17.28	35.7483	17.28	35.8867	17.28	-522.193	18.175	114.47	17.68	118.565	18.175	-495	11.12	0.0732	11.4536	0.1212	11.4536	0.0192	11.12	0.222
17.295	35.6215	17.295	35.751	17.295	-522.197	18.19	114.317	17.695	118.592	18.19	-495.017	11.13	0.0732	11.4639	0.1326	11.4639	0.0192	11.13	0.2118
17.31	35.4953	17.31	35.6144	17.31	-522.202	18.205	114.167	17.71	118.61	18.205	-495.037	11.14	0.0738	11.4742	0.1464	11.4742	0.0186	11.14	0.2034
17.325	35.3698	17.325	35.4772	17.325	-522.207	18.22	114.02	17.725	118.621	18.22	-495.058	11.15	0.0744	11.4845	0.1632	11.4845	0.018	11.15	0.1968
17.34	35.245	17.34	35.3396	17.34	-522.212	18.235	113.877	17.74	118.624	18.235	-495.081	11.16	0.0756	11.4948	0.1854	11.4948	0.0174	11.16	0.1908
17.355	35.121	17.355	35.2019	17.355	-522.218	18.25	113.738	17.755	118.619	18.25	-495.106	11.17	0.0774	11.5051	0.2142	11.5051	0.0174	11.17	0.186
17.37	34.9977	17.37	35.0645	17.37	-522.224	18.265	113.602	17.77	118.606	18.265	-495.132	11.18	0.0792	11.5154	0.2526	11.5154	0.0168	11.18	0.1818
17.385	34.8751	17.385	34.9275	17.385	-522.231	18.28	113.471	17.785	118.585	18.28	-495.16	11.19	0.0816	11.5257	0.3048	11.5257	0.0168	11.19	0.1788
17.4	34.7532	17.4	34.7913	17.4	-522.237	18.295	113.344	17.8	118.556	18.295	-495.189	11.2	0.084	11.536	0.3786	11.536	0.0162	11.2	0.1758
17.415	34.632	17.415	34.6559	17.415	-522.243	18.31	113.223	17.815	118.519	18.31	-495.219	11.21	0.087	11.5463	0.489	11.5463	0.0162	11.21	0.1734
17.43	34.5114	17.43	34.5217	17.43	-522.249	18.325	113.107	17.83	118.474	18.325	-495.251	11.22	0.09	11.5566	0.6768	11.5566	0.0156	11.22	0.171
17.445	34.3914	17.445	34.3887	17.445	-522.255	18.34	112.996	17.845	118.421	18.34	-495.283	11.23	0.0936	11.5669	1.1142	11.5669	0.0156	11.23	0.1692
17.46	34.272	17.46	34.2571	17.46	-522.26	18.355	112.89	17.86	118.36	18.355	-495.316	11.24	0.0972	11.5772	2.3748	11.5772	0.015	11.24	0.168
17.475	34.1531	17.475	34.1271	17.475	-522.265	18.37	112.791	17.875	118.291	18.37	-495.349	11.25	0.1014	11.5875	5.4324	11.5875	0.015	11.25	0.1668
17.49	34.0348	17.49	33.9988	17.49	-522.269	18.385	112.697	17.89	118.214	18.385	-495.383	11.26	0.1062	11.5978	10.2048	11.5978	0.0144	11.26	0.1656
17.505	33.917	17.505	33.8723	17.505	-522.273	18.4	112.61	17.905	118.129	18.4	-495.417	11.27	0.111	11.6081	13.1496	11.6081	0.0144	11.27	0.165
17.52	33.7998	17.52	33.7476	17.52	-522.276	18.415	112.53	17.92	118.036	18.415	-495.451	11.28	0.1164	11.6184	11.547	11.6184	0.0144	11.28	0.1644
17.535	33.6831	17.535	33.6248	17.535	-522.279	18.43	112.456	17.935	117.935	18.43	-495.485	11.29	0.1224	11.6287	9.4452	11.6287	0.0138	11.29	0.1638
17.55	33.5669	17.55	33.5039	17.55	-522.281	18.445	112.388	17.95	117.826	18.445	-495.518	11.3	0.1284	11.639	7.3458	11.639	0.0138	11.3	0.1632
17.565	33.4514	17.565	33.385	17.565	-522.282	18.46	112.328	17.965	117.711	18.46	-495.551	11.31	0.1356	11.6493	4.407	11.6493	0.0138	11.31	0.1632
17.58	33.3365	17.58	33.2681	17.58	-522.283	18.475	112.275	17.98	117.587	18.475	-495.584	11.32	0.1434	11.6596	2.1822	11.6596	0.0132	11.32	0.1626
17.595	33.2222	17.595	33.1531	17.595	-522.284	18.49	112.229	17.995	117.457	18.49	-495.615	11.33	0.1518	11.6699	1.1124	11.6699	0.0132	11.33	0.1626
17.61	33.1086	17.61	33.04	17.61	-522.283	18.505	112.19	18.01	117.32	18.505	-495.646	11.34	0.1608	11.6802	0.7824	11.6802	0.0132	11.34	0.1626
17.625	32.9958	17.625	32.9288	17.625	-522.283	18.52	112.159	18.025	117.176	18.52	-495.675	11.35	0.171	11.6905	0.858	11.6905	0.012	11.35	0.1632
17.64	32.8837	17.64	32.8193	17.64	-522.281	18.535	112.136	18.04	117.025	18.535	-495.704	11.36	0.1824	11.7008	1.2786	11.7008	0.0114	11.36	0.1632
17.655	32.7724	17.655	32.7116	17.655	-522.28	18.55	112.119	18.055	116.869	18.55	-495.73	11.37	0.195	11.7111	1.8246	11.7111	0.0114	11.37	0.1638
17.67	32.6621	17.67	32.6055	17.67	-522.278	18.565	112.111	18.07	116.706	18.565	-495.755	11.38	0.2088	11.7214	1.8858	11.7214	0.0108	11.38	0.1638
17.685	32.5526	17.685	32.5009	17.685	-522.276	18.58	112.11	18.085	116.539	18.58	-495.779	11.39	0.2244	11.7317	1.5456	11.7317	0.0108	11.39	0.1644
17.7	32.444	17.7	32.3977	17.7	-522.274	18.595	112.117	18.1	116.366	18.595	-495.8	11.4	0.2418	11.742	1.278	11.742	0.0108	11.4	0.165
17.715	32.3364	17.715	32.2959	17.715	-522.271	18.61	112.131	18.115	116.188	18.61	-495.82	11.41	0.2616	11.7523	0.9282	11.7523	0.0102	11.41	0.1656
17.73	32.2297	17.73	32.1951	17.73	-522.268	18.625	112.153	18.13	116.006	18.625	-495.838	11.42	0.2844	11.7626	0.5448	11.7626	0.012	11.42	0.1668
17.745	32.1239	17.745	32.0955	17.745	-522.266	18.64	112.182	18.145	115.82	18.64	-495.853	11.43	0.3096	11.7729	0.3018	11.7729	0.012	11.43	0.1674
17.76	32.019	17.76	31.9967	17.76	-522.263	18.655	112.219	18.16	115.63	18.655	-495.866	11.44	0.339	11.7832	0.1908	11.7832	0.012	11.44	0.1686
17.775	31.9151	17.775	31.8987	17.775	-522.261	18.67	112.264	18.175	115.438	18.67	-495.877	11.45	0.3726	11.7935	0.1446	11.7935	0.0126	11.45	0.1698
17.79	31.8119	17.79	31.8014	17.79	-522.258	18.685	112.316	18.19	115.243	18.685	-495.886	11.46	0.4122	11.8038	0.1194	11.8038	0.0126	11.46	0.171
17.805	31.7096	17.805	31.7045	17.805	-522.256	18.7	112.375	18.205	115.046	18.7	-495.892	11.47	0.4584	11.8141	0.1026	11.8141	0.0126	11.47	0.1722
17.82	31.608	17.82	31.608	17.82	-522.253	18.715	112.441	18.22	114.848	18.715	-495.895	11.48	0.5124	11.8244	0.09	11.8244	0.0162	11.48	0.174
17.835	31.507	17.835	31.5118	17.835	-522.251	18.73	112.515	18.235	114.649	18.73	-495.897	11.49	0.5778	11.8347	0.0798	11.8347	0.012	11.49	0.1758
17.85	31.4066	17.85	31.4156	17.85	-522.25	18.745	112.595	18.25	114.449	18.745	-495.896	11.5	0.6558	11.845	0.072	11.845	0.0156	11.5	0.1776
17.865	31.3067	17.865	31.3195	17.865	-522.248	18.76	112.682	18.265	114.25	18.76	-495.892	11.51	0.7518	11.8553	0.0654	11.8553	0.0162	11.51	0.18
17.88	31.2071	17.88	31.2233	17.88	-522.246	18.775	112.776	18.28	114.051	18.775	-495.886	11.52	0.8712	11.8656	0.06	11.8656	0.0162	11.52	0.183
17.895	31.1078	17.895	31.1269	17.895	-522.245	18.79	112.876	18.295	113.855	18.79	-495.878	11.53	1.0218	11.8759	0.0552	11.8759	0.0162	11.53	0.1866
17.91	31.0087	17.91	31.0302	17.91	-522.244	18.805	112.982	18.31	113.66	18.805	-495.867	11.54	1.215	11.8862	0.051	11.8862	0.0162	11.54	0.1914
17.925	30.9097	17.925	30.9331	17.925	-522.243	18.82	113.094	18.325	113.467	18.82	-495.854	11.55	1.4706	11.8965	0.0474	11.8965	0.0162	11.55	0.1968
17.94	30.8106	17.94	30.8356	17.94	-522.243	18.835	113.212	18.34	113.279	18.835	-495.839	11.56	1.8168	11.9068	0.0444	11.9068	0.0162	11.56	0.2046
17.955	30.7114	17.955	30.7376	17.955	-522.242	18.85	113.335	18.355	113.094	18.85	-495.822	11.57	2.3028	11.9171	0.042	11.9171	0.0162	11.57	0.216
17.97	30.612	17.97	30.6392	17.97	-522.242	18.865	113.463	18.37	112.913	18.865	-495.802	11.58	3.0204	11.9274	0.0396	11.9274	0.0168	11.58	0.234
17.985	30.5124	17.985	30.5402	17.985	-522.241	18.88	113.596	18.385	112.738	18.88	-495.781	11.59	4.2096	11.9377	0.0372	11.9377	0.0168	11.59	0.276
18	30.4124	18	30.4407	18	-522.241	18.895	113.734	18.4	112.569	18.895	-495.758	11.6	6.8226	11.948	0.0354	11.948	0.0126	11.6	0.3924
18.015	30.3121	18.015	30.3406	18.015	-522.241	18.91	113.876	18.415	112.406	18.91	-495.734	11.61	14.223	11.9583	0.0336	11.9583	0.0126	11.61	0.666
18.03	30.2114	18.03	30.2401	18.03	-522.241	18.925	114.023	18.43	112.25	18.925	-495.708	11.62	32.8926	11.9686	0.0324	11.9686	0.0132	11.62	1.0794
18.045	30.1103	18.045	30.1391	18.045	-522.241	18.94	114.172	18.445	112.101	18.94	-495.68	11.63	64.3362	11.9789	0.0306	11.9789	0.0156	11.63	1.3116
18.06	30.0088	18.06	30.0377	18.06	-522.241	18.955	114.325	18.46	111.961	18.955	-495.651	11.64	88.4436	11.9892	0.0294	11.9892	0.0156	11.64	1.1586
18.075	29.907	18.075	29.936	18.075	-522.241	18.97	114.481	18.475	111.829	18.97	-495.621	11.65	80.6742	11.9995	0.0282	11.9995	0.0156	11.65	0.9858
18.09	29.8049	18.09	29.834	18.09	-522.241	18.985	114.64	18.49	111.707	18.985	-495.59	11.66	65.5548	12.0098	0.027	12.0098	0.0162	11.66	0.8238
18.105	29.7026	18.105	29.7319	18.105	-522.241	19	114.801	18.505	111.594	19	-495.559	11.67	53.6826	12.0201	0.0264	12.0201	0.0162	11.67	0.5772
18.12	29.6002	18.12	29.6297	18.12	-522.241	19.015	114.964	18.52	111.491	19.015	-495.526	11.68	34.7316	12.0304	0.0252	12.0304	0.0168	11.68	0.3828
18.135	29.4978	18.135	29.5276	18.135	-522.24	19.03	115.128	18.535	111.399	19.03	-495.494	11.69	17.6178	12.0407	0.0246	12.0407	0.0168	11.69	0.2856
18.15	29.3956	18.15	29.4258	18.15	-522.24	19.045	115.293	18.55	111.319	19.045	-495.46	11.7	8.2692	12.051	0.0234	12.051	0.0168	11.7	0.2496
18.165	29.2938	18.165	29.3243	18.165	-522.24	19.06	115.459	18.565	111.249	19.06	-495.427	11.71	4.518	12.0613	0.0228	12.0613	0.0174	11.71	0.2358
18.18	29.1925	18.18	29.2234	18.18	-522.24	19.075	115.625	18.58	111.192	19.075	-495.394	11.72	3.0378	12.0716	0.0222	12.0716	0.0174	11.72	0.2298
18.195	29.0919	18.195	29.1232	18.195	-522.24	19.09	115.792	18.595	111.146	19.09	-495.361	11.73	2.2704	12.0819	0.0216	12.0819	0.018	11.73	0.2262
18.21	28.9922	18.21	29.0239	18.21	-522.24	19.105	115.957	18.61	111.113	19.105	-495.328	11.74	1.776	12.0922	0.021	12.0922	0.018	11.74	0.225
18.225	28.8937	18.225	28.9256	18.225	-522.24	19.12	116.122	18.625	111.092	19.12	-495.296	11.75	1.4292	12.1025	0.0204	12.1025	0.0186	11.75	0.225
18.24	28.7966	18.24	28.8286	18.24	-522.24	19.135	116.285	18.64	111.085	19.135	-495.265	11.76	1.176	12.1128	0.0198	12.1128	0.0186	11.76	0.2256
18.255	28.7012	18.255	28.7331	18.255	-522.24	19.15	116.446	18.655	111.09	19.15	-495.234	11.77	0.9852	12.1231	0.021	12.1231	0.0192	11.77	0.2268
18.27	28.6076	18.27	28.6393	18.27	-522.24	19.165	116.606	18.67	111.108	19.165	-495.204	11.78	0.8376	12.1334	0.0204	12.1334	0.0192	11.78	0.2292
18.285	28.5162	18.285	28.5473	18.285	-522.24	19.18	116.762	18.685	111.139	19.18	-495.176	11.79	0.7212	12.1437	0.0198	12.1437	0.0198	11.79	0.2316
18.3	28.4272	18.3	28.4573	18.3	-522.24	19.195	116.916	18.7	111.183	19.195	-495.148	11.8	0.6282	12.154	0.0204	12.154	0.0198	11.8	0.234
18.315	28.3408	18.315	28.3697	18.315	-522.241	19.21	117.066	18.715	111.241	19.21	-495.122	11.81	0.552	12.1643	0.0204	12.1643	0.0204	11.81	0.2376
18.33	28.2573	18.33	28.2845	18.33	-522.242	19.225	117.212	18.73	111.311	19.225	-495.098	11.82	0.4896	12.1746	0.0198	12.1746	0.0204	11.82	0.2412
18.345	28.1769	18.345	28.2021	18.345	-522.242	19.24	117.354	18.745	111.394	19.24	-495.075	11.83	0.4374	12.1849	0.0192	12.1849	0.021	11.83	0.2448
18.36	28.0999	18.36	28.1225	18.36	-522.244	19.255	117.492	18.76	111.49	19.255	-495.053	11.84	0.3936	12.1952	0.0192	12.1952	0.021	11.84	0.249
18.375	28.0263	18.375	28.0461	18.375	-522.245	19.27	117.624	18.775	111.598	19.27	-495.034	11.85	0.3564	12.2055	0.0186	12.2055	0.0216	11.85	0.2538
18.39	27.9565	18.39	27.9729	18.39	-522.246	19.285	117.751	18.79	111.718	19.285	-495.016	11.86	0.3246	12.2158	0.0186	12.2158	0.0222	11.86	0.2586
18.405	27.8905	18.405	27.9032	18.405	-522.248	19.3	117.872	18.805	111.85	19.3	-495	11.87	0.2976	12.2261	0.018	12.2261	0.0222	11.87	0.264
18.42	27.8286	18.42	27.8372	18.42	-522.25	19.315	117.987	18.82	111.993	19.315	-494.987	11.88	0.2736	12.2364	0.018	12.2364	0.0228	11.88	0.27
18.435	27.7709	18.435	27.775	18.435	-522.252	19.33	118.095	18.835	112.148	19.33	-494.975	11.89	0.2532	12.2467	0.0174	12.2467	0.0234	11.89	0.2766
18.45	27.7175	18.45	27.7168	18.45	-522.254	19.345	118.196	18.85	112.313	19.345	-494.965	11.9	0.2352	12.257	0.0174	12.257	0.0264	11.9	0.2832
18.465	27.6685	18.465	27.6627	18.465	-522.256	19.36	118.29	18.865	112.488	19.36	-494.957	11.91	0.219	12.2673	0.0174	12.2673	0.027	11.91	0.291
18.48	27.624	18.48	27.613	18.48	-522.258	19.375	118.376	18.88	112.672	19.375	-494.952	11.92	0.2052	12.2776	0.0168	12.2776	0.0276	11.92	0.2982
18.495	27.584	18.495	27.5677	18.495	-522.261	19.39	118.454	18.895	112.866	19.39	-494.948	11.93	0.1932	12.2879	0.0168	12.2879	0.0282	11.93	0.3072
18.51	27.5486	18.51	27.527	18.51	-522.263	19.405	118.524	18.91	113.068	19.405	-494.947	11.94	0.1824	12.2982	0.0168	12.2982	0.0288	11.94	0.3162
18.525	27.5178	18.525	27.4909	18.525	-522.265	19.42	118.586	18.925	113.277	19.42	-494.948	11.95	0.1728	12.3085	0.0126	12.3085	0.0294	11.95	0.3264
18.54	27.4915	18.54	27.4596	18.54	-522.267	19.435	118.638	18.94	113.494	19.435	-494.951	11.96	0.1644	12.3188	0.012	12.3188	0.03	11.96	0.3384
18.555	27.4698	18.555	27.4331	18.555	-522.269	19.45	118.682	18.955	113.716	19.45	-494.955	11.97	0.1572	12.3291	0.012	12.3291	0.0306	11.97	0.3504
18.57	27.4526	18.57	27.4115	18.57	-522.271	19.465	118.716	18.97	113.945	19.465	-494.962	11.98	0.1512	12.3394	0.012	12.3394	0.0312	11.98	0.3648
18.585	27.4399	18.585	27.3949	18.585	-522.273	19.48	118.741	18.985	114.179	19.48	-494.971	11.99	0.1458	12.3497	0.012	12.3497	0.0318	11.99	0.3804
18.6	27.4315	18.6	27.3832	18.6	-522.274	19.495	118.755	19	114.416	19.495	-494.981	12	0.141	12.36	0.0078	12.36	0.0324	12	0.3972
18.615	27.4275	18.615	27.3766	18.615	-522.276	19.51	118.76	19.015	114.657	19.51	-494.994	12.01	0.1374	12.3703	0.0078	12.3703	0.0336	12.01	0.4164
18.63	27.4277	18.63	27.3749	18.63	-522.276	19.525	118.754	19.03	114.901	19.525	-495.008	12.02	0.1344	12.3806	0.0078	12.3806	0.0342	12.02	0.438
18.645	27.4319	18.645	27.3781	18.645	-522.277	19.54	118.739	19.045	115.146	19.54	-495.023	12.03	0.1326	12.3909	0.0078	12.3909	0.0348	12.03	0.462
18.66	27.4402	18.66	27.3863	18.66	-522.277	19.555	118.712	19.06	115.393	19.555	-495.04	12.04	0.1308	12.4012	0.0078	12.4012	0.0354	12.04	0.4842
18.675	27.4523	18.675	27.3993	18.675	-522.277	19.57	118.675	19.075	115.639	19.57	-495.059	12.05	0.1302	12.4115	0.0078	12.4115	0.0366	12.05	0.5154
18.69	27.4682	18.69	27.417	18.69	-522.276	19.585	118.627	19.09	115.885	19.585	-495.078	12.06	0.1308	12.4218	0.0078	12.4218	0.0372	12.06	0.5508
18.705	27.4876	18.705	27.4394	18.705	-522.274	19.6	118.568	19.105	116.13	19.6	-495.099	12.07	0.132	12.4321	0.0078	12.4321	0.0384	12.07	0.5916
18.72	27.5105	18.72	27.4663	18.72	-522.273	19.615	118.499	19.12	116.373	19.615	-495.121	12.08	0.1344	12.4424	0.0078	12.4424	0.039	12.08	0.639
18.735	27.5367	18.735	27.4976	18.735	-522.27	19.63	118.418	19.135	116.612	19.63	-495.144	12.09	0.1374	12.4527	0.0078	12.4527	0.0402	12.09	0.6948
18.75	27.5661	18.75	27.5331	18.75	-522.268	19.645	118.326	19.15	116.848	19.645	-495.167	12.1	0.1422	12.463	0.0078	12.463	0.0408	12.1	0.7608
18.765	27.5984	18.765	27.5726	18.765	-522.265	19.66	118.223	19.165	117.079	19.66	-495.192	12.11	0.1488	12.4733	0.0078	12.4733	0.042	12.11	0.8394
18.78	27.6336	18.78	27.6159	18.78	-522.261	19.675	118.11	19.18	117.305	19.675	-495.216	12.12	0.1572	12.4836	0.0078	12.4836	0.0432	12.12	0.9348
18.795	27.6715	18.795	27.6627	18.795	-522.257	19.69	117.985	19.195	117.525	19.69	-495.241	12.13	0.168	12.4939	0.0078	12.4939	0.0444	12.13	1.0518
18.81	27.7118	18.81	27.7129	18.81	-522.253	19.705	117.849	19.21	117.738	19.705	-495.267	12.14	0.1818	12.5042	0.0078	12.5042	0.0456	12.14	1.197
18.825	27.7545	18.825	27.7661	18.825	-522.248	19.72	117.703	19.225	117.944	19.72	-495.293	12.15	0.1998	12.5145	0.0078	12.5145	0.0468	12.15	1.3818
18.84	27.7994	18.84	27.822	18.84	-522.244	19.735	117.546	19.24	118.142	19.735	-495.318	12.16	0.2232	12.5248	0.0078	12.5248	0.048	12.16	1.6206
18.855	27.8462	18.855	27.8804	18.855	-522.239	19.75	117.378	19.255	118.331	19.75	-495.344	12.17	0.2538	12.5351	0.0078	12.5351	0.0492	12.17	1.9386
18.87	27.8949	18.87	27.9408	18.87	-522.233	19.765	117.199	19.27	118.51	19.765	-495.369	12.18	0.2952	12.5454	0.0078	12.5454	0.051	12.18	2.3742
18.885	27.9451	18.885	28.0031	18.885	-522.228	19.78	117.011	19.285	118.68	19.78	-495.394	12.19	0.3516	12.5557	0.0078	12.5557	0.0522	12.19	2.9964
18.9	27.9967	18.9	28.0667	18.9	-522.223	19.795	116.812	19.3	118.839	19.795	-495.419	12.2	0.4314	12.566	0.0078	12.566	0.054	12.2	3.9594
18.915	28.0496	18.915	28.1313	18.915	-522.218	19.81	116.603	19.315	118.987	19.81	-495.443	12.21	0.5514	12.5763	0.0084	12.5763	0.0558	12.21	5.7846
18.93	28.1034	18.93	28.1965	18.93	-522.213	19.825	116.384	19.33	119.124	19.825	-495.467	12.22	0.7578	12.5866	0.0084	12.5866	0.0576	12.22	10.3482
18.945	28.158	18.945	28.2619	18.945	-522.208	19.84	116.156	19.345	119.249	19.84	-495.489	12.23	1.2246	12.5969	0.0084	12.5969	0.06	12.23	22.1178
18.96	28.213	18.96	28.3272	18.96	-522.204	19.855	115.919	19.36	119.361	19.855	-495.511	12.24	2.4708	12.6072	0.0084	12.6072	0.0618	12.24	45.5928
18.975	28.2684	18.975	28.3918	18.975	-522.2	19.87	115.673	19.375	119.461	19.87	-495.532	12.25	5.3184	12.6175	0.0072	12.6175	0.0642	12.25	74.739
18.99	28.3237	18.99	28.4554	18.99	-522.196	19.885	115.418	19.39	119.547	19.885	-495.552	12.26	9.7794	12.6278	0.0072	12.6278	0.066	12.26	89.5596
19.005	28.3788	19.005	28.5175	19.005	-522.193	19.9	115.155	19.405	119.621	19.9	-495.572	12.27	13.269	12.6381	0.0078	12.6381	0.0684	12.27	84.4896
19.02	28.4334	19.02	28.5777	19.02	-522.191	19.915	114.883	19.42	119.68	19.915	-495.59	12.28	13.5312	12.6484	0.0072	12.6484	0.0708	12.28	70.1358
19.035	28.487	19.035	28.6356	19.035	-522.189	19.93	114.604	19.435	119.726	19.93	-495.606	12.29	11.5206	12.6587	0.0072	12.6587	0.0732	12.29	55.2492
19.05	28.5396	19.05	28.6907	19.05	-522.188	19.945	114.318	19.45	119.758	19.945	-495.622	12.3	9.3282	12.669	0.0078	12.669	0.0762	12.3	38.2596
19.065	28.5906	19.065	28.7426	19.065	-522.187	19.96	114.025	19.465	119.776	19.96	-495.637	12.31	6.9048	12.6793	0.0102	12.6793	0.0792	12.31	21.3696
19.08	28.6399	19.08	28.7908	19.08	-522.188	19.975	113.725	19.48	119.78	19.975	-495.65	12.32	4.149	12.6896	0.0102	12.6896	0.0822	12.32	10.6764
19.095	28.687	19.095	28.835	19.095	-522.189	19.99	113.419	19.495	119.769	19.99	-495.662	12.33	2.1096	12.6999	0.0108	12.6999	0.0858	12.33	5.7576
19.11	28.7315	19.11	28.8748	19.11	-522.191	20.005	113.108	19.51	119.744	20.005	-495.672	12.34	1.0788	12.7102	0.012	12.7102	0.0894	12.34	3.7584
19.125	28.7733	19.125	28.9098	19.125	-522.194	20.02	112.791	19.525	119.704	20.02	-495.682	12.35	0.6546	12.7205	0.0126	12.7205	0.093	12.35	2.8056
19.14	28.8117	19.14	28.9396	19.14	-522.198	20.035	112.469	19.54	119.651	20.035	-495.689	12.36	0.4686	12.7308	0.0126	12.7308	0.0972	12.36	2.2242
19.155	28.8466	19.155	28.9639	19.155	-522.202	20.05	112.143	19.555	119.583	20.05	-495.696	12.37	0.3636	12.7411	0.0126	12.7411	0.102	12.37	1.8234
19.17	28.8775	19.17	28.9823	19.17	-522.208	20.065	111.814	19.57	119.501	20.065	-495.701	12.38	0.2928	12.7514	0.0132	12.7514	0.1068	12.38	1.5318
19.185	28.904	19.185	28.9946	19.185	-522.214	20.08	111.48	19.585	119.406	20.08	-495.705	12.39	0.2418	12.7617	0.0132	12.7617	0.1122	12.39	1.3128
19.2	28.9259	19.2	29.0004	19.2	-522.221	20.095	111.144	19.6	119.297	20.095	-495.707	12.4	0.204	12.772	0.0174	12.772	0.1176	12.4	1.1448
19.215	28.9426	19.215	28.9996	19.215	-522.229	20.11	110.805	19.615	119.174	20.11	-495.708	12.41	0.1752	12.7823	0.018	12.7823	0.1242	12.41	1.0128
19.23	28.9539	19.23	28.9919	19.23	-522.237	20.125	110.465	19.63	119.038	20.125	-495.708	12.42	0.1524	12.7926	0.018	12.7926	0.1308	12.42	0.9066
19.245	28.9594	19.245	28.9771	19.245	-522.246	20.14	110.123	19.645	118.889	20.14	-495.706	12.43	0.1338	12.8029	0.0186	12.8029	0.1386	12.43	0.8208
19.26	28.9588	19.26	28.9551	19.26	-522.255	20.155	109.78	19.66	118.728	20.155	-495.703	12.44	0.1188	12.8132	0.0192	12.8132	0.147	12.44	0.7506
19.275	28.9518	19.275	28.9257	19.275	-522.265	20.17	109.436	19.675	118.554	20.17	-495.699	12.45	0.1068	12.8235	0.0198	12.8235	0.1566	12.45	0.6918
19.29	28.938	19.29	28.8889	19.29	-522.275	20.185	109.093	19.69	118.368	20.185	-495.693	12.46	0.096	12.8338	0.0204	12.8338	0.1668	12.46	0.6426
19.305	28.9173	19.305	28.8447	19.305	-522.285	20.2	108.75	19.705	118.171	20.2	-495.687	12.47	0.0876	12.8441	0.0204	12.8441	0.1788	12.47	0.6006
19.32	28.8894	19.32	28.7931	19.32	-522.295	20.215	108.409	19.72	117.962	20.215	-495.679	12.48	0.0798	12.8544	0.021	12.8544	0.1926	12.48	0.5652
19.335	28.854	19.335	28.734	19.335	-522.306	20.23	108.069	19.735	117.743	20.23	-495.669	12.49	0.0738	12.8647	0.0216	12.8647	0.2076	12.49	0.5346
19.35	28.8111	19.35	28.6675	19.35	-522.316	20.245	107.731	19.75	117.513	20.245	-495.659	12.5	0.0678	12.875	0.0222	12.875	0.2256	12.5	0.5082
19.365	28.7604	19.365	28.5938	19.365	-522.326	20.26	107.396	19.765	117.273	20.26	-495.647	12.51	0.063	12.8853	0.0228	12.8853	0.2466	12.51	0.4854
19.38	28.7019	19.38	28.5131	19.38	-522.336	20.275	107.064	19.78	117.024	20.275	-495.635	12.52	0.0588	12.8956	0.024	12.8956	0.2712	12.52	0.4656
19.395	28.6356	19.395	28.4255	19.395	-522.345	20.29	106.735	19.795	116.765	20.29	-495.621	12.53	0.0546	12.9059	0.0246	12.9059	0.3	12.53	0.4482
19.41	28.5614	19.41	28.3313	19.41	-522.354	20.305	106.411	19.81	116.498	20.305	-495.607	12.54	0.0516	12.9162	0.0252	12.9162	0.336	12.54	0.4326
19.425	28.4794	19.425	28.2307	19.425	-522.362	20.32	106.092	19.825	116.223	20.32	-495.591	12.55	0.0486	12.9265	0.0258	12.9265	0.3798	12.55	0.4194
19.44	28.3896	19.44	28.124	19.44	-522.369	20.335	105.777	19.84	115.939	20.335	-495.575	12.56	0.0456	12.9368	0.027	12.9368	0.4356	12.56	0.4074
19.455	28.2923	19.455	28.0117	19.455	-522.376	20.35	105.468	19.855	115.649	20.35	-495.557	12.57	0.0432	12.9471	0.0276	12.9471	0.5076	12.57	0.3972
19.47	28.1877	19.47	27.894	19.47	-522.381	20.365	105.165	19.87	115.352	20.365	-495.539	12.58	0.0408	12.9574	0.0288	12.9574	0.6042	12.58	0.3876
19.485	28.0758	19.485	27.7714	19.485	-522.386	20.38	104.868	19.885	115.048	20.38	-495.521	12.59	0.0384	12.9677	0.0294	12.9677	0.7392	12.59	0.3798
19.5	27.9572	19.5	27.6443	19.5	-522.39	20.395	104.579	19.9	114.738	20.395	-495.502	12.6	0.0366	12.978	0.033	12.978	0.9396	12.6	0.3726
19.515	27.8321	19.515	27.5133	19.515	-522.392	20.41	104.296	19.915	114.424	20.41	-495.482	12.61	0.0348	12.9883	0.0342	12.9883	1.293	12.61	0.366
19.53	27.7009	19.53	27.3787	19.53	-522.394	20.425	104.021	19.93	114.104	20.425	-495.462	12.62	0.0336	12.9986	0.0354	12.9986	2.1414	12.62	0.36
19.545	27.5641	19.545	27.2412	19.545	-522.394	20.44	103.754	19.945	113.779	20.44	-495.441	12.63	0.0318	13.0089	0.0366	13.0089	4.4706	12.63	0.3552
19.56	27.4222	19.56	27.1013	19.56	-522.393	20.455	103.496	19.96	113.451	20.455	-495.42	12.64	0.0306	13.0192	0.0378	13.0192	9.5364	12.64	0.351
19.575	27.2759	19.575	26.9595	19.575	-522.391	20.47	103.246	19.975	113.12	20.47	-495.4	12.65	0.0294	13.0295	0.0396	13.0295	16.2978	12.65	0.3468
19.59	27.1256	19.59	26.8164	19.59	-522.388	20.485	103.006	19.99	112.785	20.485	-495.379	12.66	0.0282	13.0398	0.0414	13.0398	18.6834	12.66	0.3438
19.605	26.972	19.605	26.6727	19.605	-522.384	20.5	102.774	20.005	112.448	20.5	-495.358	12.67	0.027	13.0501	0.0432	13.0501	15.3216	12.67	0.3408
19.62	26.8158	19.62	26.5289	19.62	-522.378	20.515	102.553	20.02	112.109	20.515	-495.337	12.68	0.024	13.0604	0.045	13.0604	12.849	12.68	0.3384
19.635	26.6578	19.635	26.3856	19.635	-522.372	20.53	102.341	20.035	111.768	20.53	-495.317	12.69	0.021	13.0707	0.0468	13.0707	10.9164	12.69	0.3366
19.65	26.4986	19.65	26.2435	19.65	-522.364	20.545	102.139	20.05	111.426	20.545	-495.297	12.7	0.0204	13.081	0.0492	13.081	7.1784	12.7	0.3348
19.665	26.3392	19.665	26.1032	19.665	-522.356	20.56	101.948	20.065	111.084	20.56	-495.277	12.71	0.0198	13.0913	0.0516	13.0913	3.9186	12.71	0.333
19.68	26.1802	19.68	25.9653	19.68	-522.347	20.575	101.767	20.08	110.741	20.575	-495.258	12.72	0.0192	13.1016	0.054	13.1016	2.2272	12.72	0.3318
19.695	26.0225	19.695	25.8304	19.695	-522.337	20.59	101.597	20.095	110.399	20.59	-495.24	12.73	0.0186	13.1119	0.057	13.1119	1.6128	12.73	0.3312
19.71	25.867	19.71	25.6991	19.71	-522.327	20.605	101.438	20.11	110.058	20.605	-495.223	12.74	0.018	13.1222	0.06	13.1222	1.4424	12.74	0.3306
19.725	25.7145	19.725	25.572	19.725	-522.315	20.62	101.29	20.125	109.718	20.62	-495.207	12.75	0.0174	13.1325	0.0636	13.1325	1.4424	12.75	0.33
19.74	25.5658	19.74	25.4497	19.74	-522.304	20.635	101.153	20.14	109.38	20.635	-495.192	12.76	0.0174	13.1428	0.0672	13.1428	1.5498	12.76	0.33
19.755	25.4218	19.755	25.3328	19.755	-522.292	20.65	101.027	20.155	109.045	20.65	-495.178	12.77	0.0168	13.1531	0.072	13.1531	1.7706	12.77	0.33
19.77	25.2833	19.77	25.2218	19.77	-522.28	20.665	100.912	20.17	108.712	20.665	-495.165	12.78	0.0162	13.1634	0.0768	13.1634	2.1462	12.78	0.33
19.785	25.1511	19.785	25.1172	19.785	-522.268	20.68	100.808	20.185	108.382	20.68	-495.154	12.79	0.0156	13.1737	0.0822	13.1737	2.8104	12.79	0.3306
19.8	25.0261	19.8	25.0196	19.8	-522.256	20.695	100.715	20.2	108.056	20.695	-495.145	12.8	0.0156	13.184	0.0882	13.184	4.2882	12.8	0.3312
19.815	24.9089	19.815	24.9294	19.815	-522.245	20.71	100.634	20.215	107.733	20.71	-495.137	12.81	0.015	13.1943	0.0954	13.1943	8.4042	12.81	0.3318
19.83	24.8004	19.83	24.847	19.83	-522.233	20.725	100.563	20.23	107.416	20.725	-495.131	12.82	0.0144	13.2046	0.1032	13.2046	18.6654	12.82	0.333
19.845	24.7012	19.845	24.7728	19.845	-522.222	20.74	100.504	20.245	107.103	20.74	-495.126	12.83	0.0144	13.2149	0.1122	13.2149	35.9946	12.83	0.3336
19.86	24.6119	19.86	24.7074	19.86	-522.212	20.755	100.455	20.26	106.796	20.755	-495.124	12.84	0.0138	13.2252	0.1224	13.2252	49.494	12.84	0.3348
19.875	24.5332	19.875	24.6509	19.875	-522.202	20.77	100.417	20.275	106.494	20.77	-495.123	12.85	0.0132	13.2355	0.135	13.2355	44.5482	12.85	0.3366
19.89	24.4656	19.89	24.6036	19.89	-522.193	20.785	100.389	20.29	106.199	20.785	-495.124	12.86	0.0132	13.2458	0.1494	13.2458	35.4582	12.86	0.3378
19.905	24.4096	19.905	24.566	19.905	-522.185	20.8	100.372	20.305	105.91	20.8	-495.127	12.87	0.0126	13.2561	0.1668	13.2561	31.197	12.87	0.3396
19.92	24.3655	19.92	24.5381	19.92	-522.178	20.815	100.364	20.32	105.628	20.815	-495.132	12.88	0.0126	13.2664	0.1878	13.2664	23.1738	12.88	0.3414
19.935	24.3339	19.935	24.5203	19.935	-522.172	20.83	100.366	20.335	105.353	20.83	-495.139	12.89	0.012	13.2767	0.2136	13.2767	13.0122	12.89	0.3432
19.95	24.3148	19.95	24.5125	19.95	-522.167	20.845	100.378	20.35	105.086	20.845	-495.148	12.9	0.012	13.287	0.246	13.287	6.4206	12.9	0.345
19.965	24.3087	19.965	24.515	19.965	-522.164	20.86	100.399	20.365	104.826	20.86	-495.159	12.91	0.0114	13.2973	0.2868	13.2973	3.5046	12.91	0.3474
19.98	24.3155	19.98	24.5277	19.98	-522.161	20.875	100.429	20.38	104.575	20.875	-495.172	12.92	0.0114	13.3076	0.3396	13.3076	2.3742	12.92	0.3498
19.995	24.3353	19.995	24.5508	19.995	-522.16	20.89	100.467	20.395	104.332	20.89	-495.186	12.93	0.0114	13.3179	0.4098	13.3179	1.845	12.93	0.3516
20.01	24.3682	20.01	24.5842	20.01	-522.159	20.905	100.513	20.41	104.097	20.905	-495.202	12.94	0.0108	13.3282	0.507	13.3282	1.536	12.94	0.3546
20.025	24.414	20.025	24.6277	20.025	-522.16	20.92	100.567	20.425	103.871	20.92	-495.22	12.95	0.0108	13.3385	0.645	13.3385	1.3332	12.95	0.357
20.04	24.4725	20.04	24.6814	20.04	-522.163	20.935	100.628	20.44	103.654	20.935	-495.239	12.96	0.0108	13.3488	0.8574	13.3488	1.1964	12.96	0.3594
20.055	24.5436	20.055	24.7451	20.055	-522.166	20.95	100.696	20.455	103.446	20.95	-495.26	12.97	0.0102	13.3591	1.2498	13.3591	1.1124	12.97	0.3624
20.07	24.6269	20.07	24.8185	20.07	-522.17	20.965	100.77	20.47	103.247	20.965	-495.282	12.98	0.0102	13.3694	2.2362	13.3694	1.0716	12.98	0.3654
20.085	24.7219	20.085	24.9014	20.085	-522.175	20.98	100.85	20.485	103.057	20.98	-495.305	12.99	0.0102	13.3797	4.9194	13.3797	1.0674	12.99	0.3684
20.1	24.8283	20.1	24.9935	20.1	-522.182	20.995	100.935	20.5	102.876	20.995	-495.328	13	0.0096	13.39	10.506	13.39	1.0956	13	0.3714
20.115	24.9455	20.115	25.0946	20.115	-522.189	21.01	101.025	20.515	102.705	21.01	-495.353	13.01	0.0096	13.4003	17.406	13.4003	1.1586	13.01	0.375
20.13	25.0729	20.13	25.2042	20.13	-522.196	21.025	101.119	20.53	102.542	21.025	-495.378	13.02	0.0096	13.4106	18.9546	13.4106	1.2618	13.02	0.378
20.145	25.2098	20.145	25.322	20.145	-522.205	21.04	101.217	20.545	102.389	21.04	-495.404	13.03	0.0096	13.4209	15.1248	13.4209	1.4154	13.03	0.3816
20.16	25.3556	20.16	25.4475	20.16	-522.213	21.055	101.318	20.56	102.245	21.055	-495.429	13.04	0.0054	13.4312	12.7722	13.4312	1.6386	13.04	0.3852
20.175	25.5095	20.175	25.5803	20.175	-522.223	21.07	101.422	20.575	102.11	21.07	-495.455	13.05	0.0054	13.4415	10.8942	13.4415	1.9632	13.05	0.3888
20.19	25.6707	20.19	25.7199	20.19	-522.232	21.085	101.527	20.59	101.984	21.085	-495.481	13.06	0.0054	13.4518	7.005	13.4518	2.4456	13.06	0.393
20.205	25.8384	20.205	25.8657	20.205	-522.242	21.1	101.634	20.605	101.866	21.1	-495.506	13.07	0.0054	13.4621	3.5766	13.4621	3.2142	13.07	0.3966
20.22	26.0117	20.22	26.0171	20.22	-522.251	21.115	101.742	20.62	101.757	21.115	-495.53	13.08	0.0048	13.4724	1.7502	13.4724	4.7142	13.08	0.4008
20.235	26.1898	20.235	26.1737	20.235	-522.26	21.13	101.85	20.635	101.657	21.13	-495.554	13.09	0.0048	13.4827	1.0164	13.4827	8.6292	13.09	0.405
20.25	26.3716	20.25	26.3347	20.25	-522.269	21.145	101.957	20.65	101.564	21.145	-495.577	13.1	0.0048	13.493	0.714	13.493	19.0806	13.1	0.4092
20.265	26.5565	20.265	26.4996	20.265	-522.278	21.16	102.063	20.665	101.48	21.16	-495.599	13.11	0.0048	13.5033	0.5508	13.5033	39.6774	13.11	0.414
20.28	26.7433	20.28	26.6677	20.28	-522.286	21.175	102.168	20.68	101.403	21.175	-495.619	13.12	0.0048	13.5136	0.444	13.5136	62.568	13.12	0.4188
20.295	26.9311	20.295	26.8384	20.295	-522.294	21.19	102.27	20.695	101.333	21.19	-495.638	13.13	0.0048	13.5239	0.3696	13.5239	64.1244	13.13	0.423
20.31	27.1192	20.31	27.0109	20.31	-522.301	21.205	102.37	20.71	101.271	21.205	-495.655	13.14	0.0048	13.5342	0.315	13.5342	50.4294	13.14	0.4278
20.325	27.3066	20.325	27.1846	20.325	-522.307	21.22	102.466	20.725	101.215	21.22	-495.671	13.15	0.0048	13.5445	0.2742	13.5445	43.3374	13.15	0.4332
20.34	27.4923	20.34	27.3587	20.34	-522.312	21.235	102.557	20.74	101.167	21.235	-495.684	13.16	0.0048	13.5548	0.243	13.5548	36.3102	13.16	0.438
20.355	27.6756	20.355	27.5326	20.355	-522.316	21.25	102.645	20.755	101.124	21.25	-495.696	13.17	0.0048	13.5651	0.2184	13.5651	22.6644	13.17	0.4434
20.37	27.8557	20.37	27.7056	20.37	-522.319	21.265	102.726	20.77	101.088	21.265	-495.705	13.18	0.0048	13.5754	0.1998	13.5754	11.4018	13.18	0.4488
20.385	28.0317	20.385	27.877	20.385	-522.321	21.28	102.802	20.785	101.057	21.28	-495.712	13.19	0.0048	13.5857	0.1848	13.5857	5.6196	13.19	0.4542
20.4	28.2029	20.4	28.046	20.4	-522.322	21.295	102.872	20.8	101.032	21.295	-495.717	13.2	0.0048	13.596	0.1734	13.596	3.3174	13.2	0.4602
20.415	28.3686	20.415	28.212	20.415	-522.322	21.31	102.934	20.815	101.012	21.31	-495.72	13.21	0.0048	13.6063	0.165	13.6063	2.3418	13.21	0.4656
20.43	28.5282	20.43	28.3742	20.43	-522.32	21.325	102.989	20.83	100.997	21.325	-495.72	13.22	0.0048	13.6166	0.159	13.6166	1.797	13.22	0.4716
20.445	28.6809	20.445	28.5321	20.445	-522.318	21.34	103.036	20.845	100.988	21.34	-495.718	13.23	0.0048	13.6269	0.1584	13.6269	1.4346	13.23	0.4758
20.46	28.8264	20.46	28.685	20.46	-522.315	21.355	103.074	20.86	100.982	21.355	-495.714	13.24	0.0048	13.6372	0.165	13.6372	1.1766	13.24	0.4794
20.475	28.9641	20.475	28.8321	20.475	-522.311	21.37	103.104	20.875	100.981	21.37	-495.707	13.25	0.0048	13.6475	0.1788	13.6475	0.9852	13.25	0.486
20.49	29.0935	20.49	28.973	20.49	-522.306	21.385	103.123	20.89	100.984	21.385	-495.698	13.26	0.0048	13.6578	0.1878	13.6578	0.8406	13.26	0.4926
20.505	29.2143	20.505	29.1071	20.505	-522.3	21.4	103.133	20.905	100.991	21.4	-495.687	13.27	0.0048	13.6681	0.18	13.6681	0.7278	13.27	0.4992
20.52	29.326	20.52	29.2337	20.52	-522.294	21.415	103.133	20.92	101.002	21.415	-495.674	13.28	0.0042	13.6784	0.1722	13.6784	0.6384	13.28	0.5052
20.535	29.4285	20.535	29.3523	20.535	-522.287	21.43	103.122	20.935	101.017	21.43	-495.659	13.29	0.0042	13.6887	0.1704	13.6887	0.5664	13.29	0.5124
20.55	29.5215	20.55	29.4626	20.55	-522.279	21.445	103.099	20.95	101.035	21.445	-495.642	13.3	0.0036	13.699	0.1644	13.699	0.5082	13.3	0.5178
20.565	29.6048	20.565	29.5639	20.565	-522.271	21.46	103.066	20.965	101.056	21.46	-495.624	13.31	0.003	13.7093	0.1572	13.7093	0.4608	13.31	0.5232
20.58	29.6783	20.58	29.656	20.58	-522.263	21.475	103.02	20.98	101.08	21.475	-495.604	13.32	0.003	13.7196	0.1542	13.7196	0.4218	13.32	0.5316
20.595	29.7418	20.595	29.7384	20.595	-522.255	21.49	102.963	20.995	101.108	21.49	-495.582	13.33	0.003	13.7299	0.156	13.7299	0.3906	13.33	0.5394
20.61	29.7954	20.61	29.8108	20.61	-522.247	21.505	102.893	21.01	101.138	21.505	-495.56	13.34	0.003	13.7402	0.1602	13.7402	0.3648	13.34	0.5478
20.625	29.8392	20.625	29.8729	20.625	-522.239	21.52	102.811	21.025	101.172	21.52	-495.536	13.35	0.003	13.7505	0.1668	13.7505	0.3462	13.35	0.5568
20.64	29.873	20.64	29.9245	20.64	-522.231	21.535	102.717	21.04	101.208	21.535	-495.512	13.36	0.003	13.7608	0.174	13.7608	0.3318	13.36	0.5658
20.655	29.897	20.655	29.9654	20.655	-522.224	21.55	102.609	21.055	101.246	21.55	-495.487	13.37	0.0036	13.7711	0.1842	13.7711	0.3216	13.37	0.5748
20.67	29.9113	20.67	29.9955	20.67	-522.217	21.565	102.489	21.07	101.288	21.565	-495.461	13.38	0.0036	13.7814	0.195	13.7814	0.3186	13.38	0.5838
20.685	29.9161	20.685	30.0146	20.685	-522.211	21.58	102.355	21.085	101.331	21.58	-495.436	13.39	0.0036	13.7917	0.2082	13.7917	0.3216	13.39	0.594
20.7	29.9114	20.7	30.0227	20.7	-522.205	21.595	102.209	21.1	101.377	21.595	-495.41	13.4	0.0036	13.802	0.2238	13.802	0.333	13.4	0.6036
20.715	29.8977	20.715	30.0199	20.715	-522.2	21.61	102.049	21.115	101.425	21.61	-495.384	13.41	0.0036	13.8123	0.2424	13.8123	0.3564	13.41	0.6138
20.73	29.8749	20.73	30.0062	20.73	-522.196	21.625	101.877	21.13	101.475	21.625	-495.359	13.42	0.0036	13.8226	0.264	13.8226	0.4002	13.42	0.6246
20.745	29.8434	20.745	29.9817	20.745	-522.193	21.64	101.692	21.145	101.527	21.64	-495.335	13.43	0.0042	13.8329	0.2904	13.8329	0.4866	13.43	0.6354
20.76	29.8034	20.76	29.9465	20.76	-522.191	21.655	101.493	21.16	101.581	21.655	-495.311	13.44	0.0042	13.8432	0.3222	13.8432	0.7056	13.44	0.6462
20.775	29.7552	20.775	29.901	20.775	-522.19	21.67	101.282	21.175	101.637	21.67	-495.288	13.45	0.0042	13.8535	0.3612	13.8535	1.3224	13.45	0.6576
20.79	29.699	20.79	29.8452	20.79	-522.19	21.685	101.059	21.19	101.693	21.685	-495.266	13.46	0.0042	13.8638	0.4104	13.8638	2.7054	13.46	0.6696
20.805	29.6351	20.805	29.7796	20.805	-522.191	21.7	100.823	21.205	101.751	21.7	-495.245	13.47	0.0048	13.8741	0.4728	13.8741	4.6554	13.47	0.6816
20.82	29.5639	20.82	29.7045	20.82	-522.192	21.715	100.575	21.22	101.809	21.715	-495.226	13.48	0.0048	13.8844	0.5538	13.8844	5.5044	13.48	0.6942
20.835	29.4855	20.835	29.6203	20.835	-522.195	21.73	100.315	21.235	101.868	21.73	-495.208	13.49	0.0048	13.8947	0.6624	13.8947	4.5048	13.49	0.7068
20.85	29.4003	20.85	29.5274	20.85	-522.198	21.745	100.044	21.25	101.928	21.745	-495.192	13.5	0.0054	13.905	0.8112	13.905	3.6774	13.5	0.7206
20.865	29.3086	20.865	29.4262	20.865	-522.202	21.76	99.761	21.265	101.987	21.76	-495.178	13.51	0.0054	13.9153	1.0266	13.9153	3.3246	13.51	0.7338
20.88	29.2107	20.88	29.3174	20.88	-522.207	21.775	99.4676	21.28	102.045	21.775	-495.165	13.52	0.0054	13.9256	1.365	13.9256	2.4108	13.52	0.7482
20.895	29.1068	20.895	29.2013	20.895	-522.212	21.79	99.1637	21.295	102.103	21.79	-495.155	13.53	0.006	13.9359	2.0322	13.9359	1.3536	13.53	0.7626
20.91	28.9974	20.91	29.0785	20.91	-522.218	21.805	98.8499	21.31	102.159	21.805	-495.146	13.54	0.006	13.9462	3.7722	13.9462	0.7032	13.54	0.7752
20.925	28.8827	20.925	28.9496	20.925	-522.224	21.82	98.5265	21.325	102.213	21.82	-495.139	13.55	0.006	13.9565	8.2692	13.9565	0.4194	13.55	0.789
20.94	28.7631	20.94	28.8153	20.94	-522.231	21.835	98.1941	21.34	102.265	21.835	-495.134	13.56	0.0066	13.9668	16.695	13.9668	0.3048	13.56	0.8052
20.955	28.6389	20.955	28.6761	20.955	-522.237	21.85	97.8532	21.355	102.314	21.85	-495.131	13.57	0.0066	13.9771	25.23	13.9771	0.2466	13.57	0.8214
20.97	28.5105	20.97	28.5326	20.97	-522.244	21.865	97.5044	21.37	102.359	21.865	-495.13	13.58	0.0072	13.9874	24.681	13.9874	0.2094	13.58	0.8388
20.985	28.3781	20.985	28.3855	20.985	-522.25	21.88	97.1482	21.385	102.401	21.88	-495.131	13.59	0.0072	13.9977	19.1688	13.9977	0.183	13.59	0.8568
21	28.2422	21	28.2354	21	-522.256	21.895	96.7851	21.4	102.437	21.895	-495.133	13.6	0.0078	14.008	16.7826	14.008	0.1626	13.6	0.8748
21.015	28.1032	21.015	28.0829	21.015	-522.262	21.91	96.416	21.415	102.468	21.91	-495.138	13.61	0.0084	14.0183	14.3856	14.0183	0.1476	13.61	0.894
21.03	27.9614	21.03	27.9286	21.03	-522.268	21.925	96.0413	21.43	102.494	21.925	-495.144	13.62	0.0084	14.0286	9.1668	14.0286	0.1356	13.62	0.9138
21.045	27.8173	21.045	27.7733	21.045	-522.273	21.94	95.6617	21.445	102.512	21.94	-495.152	13.63	0.009	14.0389	4.7538	14.0389	0.126	13.63	0.9342
21.06	27.6712	21.06	27.6174	21.06	-522.277	21.955	95.278	21.46	102.523	21.955	-495.161	13.64	0.0096	14.0492	2.4672	14.0492	0.1182	13.64	0.9558
21.075	27.5236	21.075	27.4615	21.075	-522.28	21.97	94.8907	21.475	102.526	21.97	-495.172	13.65	0.0102	14.0595	1.5618	14.0595	0.1116	13.65	0.9774
21.09	27.3749	21.09	27.3063	21.09	-522.283	21.985	94.5007	21.49	102.521	21.985	-495.184	13.66	0.0108	14.0698	1.1958	14.0698	0.1062	13.66	1.0002
21.105	27.2256	21.105	27.1523	21.105	-522.285	22	94.1087	21.505	102.506	22	-495.197	13.67	0.0114	14.0801	1.0092	14.0801	0.1014	13.67	1.0242
21.12	27.0761	21.12	27	21.12	-522.287	22.015	93.7153	21.52	102.481	22.015	-495.211	13.68	0.012	14.0904	0.9018	14.0904	0.0978	13.68	1.0488
21.135	26.927	21.135	26.8498	21.135	-522.287	22.03	93.3213	21.535	102.445	22.03	-495.226	13.69	0.0126	14.1007	0.8436	14.1007	0.093	13.69	1.074
21.15	26.7786	21.15	26.7023	21.15	-522.287	22.045	92.9275	21.55	102.399	22.045	-495.242	13.7	0.0138	14.111	0.822	14.111	0.0906	13.7	1.101
21.165	26.6316	21.165	26.5579	21.165	-522.285	22.06	92.5346	21.565	102.34	22.06	-495.258	13.71	0.0144	14.1213	0.831	14.1213	0.0888	13.71	1.1286
21.18	26.4862	21.18	26.4169	21.18	-522.284	22.075	92.1434	21.58	102.269	22.075	-495.275	13.72	0.0156	14.1316	0.8694	14.1316	0.0864	13.72	1.1574
21.195	26.3432	21.195	26.2798	21.195	-522.281	22.09	91.7547	21.595	102.184	22.09	-495.293	13.73	0.0162	14.1419	0.9396	14.1419	0.0858	13.73	1.1874
21.21	26.2028	21.21	26.1468	21.21	-522.278	22.105	91.3691	21.61	102.087	22.105	-495.31	13.74	0.018	14.1522	1.0482	14.1522	0.0852	13.74	1.2186
21.225	26.0655	21.225	26.0182	21.225	-522.274	22.12	90.9874	21.625	101.975	22.12	-495.328	13.75	0.0192	14.1625	1.2078	14.1625	0.0852	13.75	1.2516
21.24	25.9319	21.24	25.8943	21.24	-522.27	22.135	90.6105	21.64	101.849	22.135	-495.345	13.76	0.0204	14.1728	1.4394	14.1728	0.0858	13.76	1.2858
21.255	25.8024	21.255	25.7752	21.255	-522.265	22.15	90.239	21.655	101.709	22.15	-495.362	13.77	0.0222	14.1831	1.7814	14.1831	0.087	13.77	1.3218
21.27	25.6772	21.27	25.6611	21.27	-522.26	22.165	89.8736	21.67	101.553	22.165	-495.379	13.78	0.024	14.1934	2.3154	14.1934	0.0888	13.78	1.3596
21.285	25.5569	21.285	25.5522	21.285	-522.255	22.18	89.5152	21.685	101.383	22.18	-495.396	13.79	0.0264	14.2037	3.2994	14.2037	0.0918	13.79	1.3992
21.3	25.4418	21.3	25.4485	21.3	-522.251	22.195	89.1643	21.7	101.197	22.195	-495.412	13.8	0.0288	14.214	5.7204	14.214	0.0954	13.8	1.4412
21.315	25.3321	21.315	25.35	21.315	-522.246	22.21	88.8218	21.715	100.995	22.21	-495.427	13.81	0.0318	14.2243	12.2406	14.2243	0.1008	13.81	1.485
21.33	25.2281	21.33	25.2568	21.33	-522.241	22.225	88.4882	21.73	100.778	22.225	-495.441	13.82	0.0354	14.2346	25.983	14.2346	0.1074	13.82	1.5324
21.345	25.1301	21.345	25.1689	21.345	-522.237	22.24	88.1643	21.745	100.546	22.24	-495.455	13.83	0.0396	14.2449	43.641	14.2449	0.1164	13.83	1.5822
21.36	25.0382	21.36	25.0862	21.36	-522.233	22.255	87.8507	21.76	100.298	22.255	-495.468	13.84	0.0444	14.2552	48.6138	14.2552	0.1284	13.84	1.6368
21.375	24.9525	21.375	25.0085	21.375	-522.229	22.27	87.548	21.775	100.035	22.27	-495.48	13.85	0.0498	14.2655	38.4078	14.2655	0.1452	13.85	1.6956
21.39	24.8732	21.39	24.9359	21.39	-522.226	22.285	87.2568	21.79	99.7574	22.285	-495.49	13.86	0.057	14.2758	31.7652	14.2758	0.1698	13.86	1.7604
21.405	24.8001	21.405	24.8682	21.405	-522.224	22.3	86.9777	21.805	99.465	22.3	-495.5	13.87	0.0654	14.2861	29.085	14.2861	0.2064	13.87	1.8348
21.42	24.7333	21.42	24.8051	21.42	-522.222	22.315	86.7113	21.82	99.1584	22.315	-495.509	13.88	0.0756	14.2964	20.7564	14.2964	0.2724	13.88	1.9242
21.435	24.6727	21.435	24.7466	21.435	-522.221	22.33	86.458	21.835	98.838	22.33	-495.516	13.89	0.0894	14.3067	11.274	14.3067	0.4302	13.89	2.0502
21.45	24.6181	21.45	24.6925	21.45	-522.221	22.345	86.2185	21.85	98.5044	22.345	-495.523	13.9	0.1068	14.317	5.5194	14.317	0.8514	13.9	2.2896
21.465	24.5694	21.465	24.6425	21.465	-522.222	22.36	85.9931	21.865	98.1582	22.36	-495.528	13.91	0.1296	14.3273	3.0342	14.3273	1.7376	13.91	2.799
21.48	24.5262	21.48	24.5964	21.48	-522.223	22.375	85.7823	21.88	97.8001	22.375	-495.532	13.92	0.1614	14.3376	2.0394	14.3376	2.8908	13.92	3.6594
21.495	24.4884	21.495	24.554	21.495	-522.225	22.39	85.5865	21.895	97.4306	22.39	-495.535	13.93	0.2064	14.3479	1.5438	14.3479	3.2388	13.93	4.455
21.51	24.4555	21.51	24.5151	21.51	-522.227	22.405	85.4061	21.91	97.0507	22.405	-495.537	13.94	0.2778	14.3582	1.2336	14.3582	2.5836	13.94	4.386
21.525	24.4272	21.525	24.4795	21.525	-522.231	22.42	85.2415	21.925	96.6612	22.42	-495.537	13.95	0.417	14.3685	1.0218	14.3685	2.1498	13.95	3.978
21.54	24.403	21.54	24.4469	21.54	-522.234	22.435	85.093	21.94	96.2628	22.435	-495.537	13.96	0.7596	14.3788	0.8724	14.3788	1.9956	13.96	3.9072
21.555	24.3827	21.555	24.4171	21.555	-522.238	22.45	84.9608	21.955	95.8566	22.45	-495.536	13.97	1.5708	14.3891	0.768	14.3891	1.4862	13.97	3.8322
21.57	24.3657	21.57	24.3898	21.57	-522.243	22.465	84.8452	21.97	95.4435	22.465	-495.534	13.98	3.0132	14.3994	0.699	14.3994	0.8826	13.98	3.474
21.585	24.3516	21.585	24.365	21.585	-522.248	22.48	84.7465	21.985	95.0244	22.48	-495.531	13.99	4.5582	14.4097	0.6624	14.4097	0.5226	13.99	3.171
21.6	24.3399	21.6	24.3423	21.6	-522.252	22.495	84.6647	22	94.6005	22.495	-495.527	14	5.2968	14.42	0.6708	14.42	0.3888	14	3.0654
21.615	24.3302	21.615	24.3216	21.615	-522.257	22.51	84.6002	22.015	94.1727	22.51	-495.523	14.01	5.5272	14.4303	0.7842	14.4303	0.3708	14.01	3.0852
21.63	24.322	21.63	24.3026	21.63	-522.262	22.525	84.5529	22.03	93.7422	22.525	-495.517	14.02	4.9596	14.4406	1.1742	14.4406	0.4164	14.02	3.153
21.645	24.315	21.645	24.2853	21.645	-522.266	22.54	84.523	22.045	93.31	22.54	-495.511	14.03	3.9444	14.4509	2.0478	14.4509	0.5544	14.03	3.2472
21.66	24.3086	21.66	24.2695	21.66	-522.27	22.555	84.5105	22.06	92.8772	22.555	-495.505	14.04	3.0672	14.4612	3.201	14.4612	0.9564	14.04	3.3606
21.675	24.3026	21.675	24.255	21.675	-522.274	22.57	84.5155	22.075	92.4449	22.57	-495.498	14.05	2.2266	14.4715	3.5406	14.4715	2.001	14.05	3.4926
21.69	24.2967	21.69	24.2416	21.69	-522.277	22.585	84.538	22.09	92.0142	22.585	-495.491	14.06	1.3104	14.4818	2.8458	14.4818	3.9066	14.06	3.6426
21.705	24.2904	21.705	24.2294	21.705	-522.28	22.6	84.5778	22.105	91.5863	22.6	-495.483	14.07	0.684	14.4921	2.3808	14.4921	5.7216	14.07	3.8088
21.72	24.2836	21.72	24.2181	21.72	-522.282	22.615	84.635	22.12	91.1621	22.615	-495.475	14.08	0.3756	14.5024	2.2314	14.5024	5.4276	14.08	3.9912
21.735	24.2761	21.735	24.2077	21.735	-522.283	22.63	84.7094	22.135	90.7429	22.63	-495.467	14.09	0.2436	14.5127	1.716	14.5127	4.155	14.09	4.1898
21.75	24.2676	21.75	24.1981	21.75	-522.284	22.645	84.8009	22.15	90.3296	22.645	-495.459	14.1	0.18	14.523	1.0836	14.523	3.6666	14.1	4.4052
21.765	24.2582	21.765	24.1892	21.765	-522.283	22.66	84.9093	22.165	89.9232	22.66	-495.451	14.11	0.141	14.5333	0.6984	14.5333	3.2418	14.11	4.6392
21.78	24.2477	21.78	24.181	21.78	-522.282	22.675	85.0345	22.18	89.5248	22.675	-495.443	14.12	0.114	14.5436	0.5538	14.5436	2.1234	14.12	4.8936
21.795	24.2361	21.795	24.1734	21.795	-522.281	22.69	85.1763	22.195	89.1354	22.69	-495.435	14.13	0.0942	14.5539	0.54	14.5539	1.1154	14.13	5.1708
21.81	24.2234	21.81	24.1664	21.81	-522.278	22.705	85.3344	22.21	88.7559	22.705	-495.426	14.14	0.0792	14.5642	0.6126	14.5642	0.5712	14.14	5.4738
21.825	24.2098	21.825	24.1599	21.825	-522.275	22.72	85.5086	22.225	88.3872	22.72	-495.418	14.15	0.0672	14.5745	0.8484	14.5745	0.3474	14.15	5.805
21.84	24.1954	21.84	24.1539	21.84	-522.271	22.735	85.6987	22.24	88.0301	22.735	-495.411	14.16	0.0582	14.5848	1.5402	14.5848	0.2532	14.16	6.1686
21.855	24.1802	21.855	24.1484	21.855	-522.267	22.75	85.9042	22.255	87.6856	22.75	-495.403	14.17	0.0504	14.5951	3.1302	14.5951	0.2016	14.17	6.5688
21.87	24.1646	21.87	24.1432	21.87	-522.263	22.765	86.125	22.27	87.3543	22.765	-495.395	14.18	0.0444	14.6054	5.4702	14.6054	0.168	14.18	7.0098
21.885	24.1486	21.885	24.1385	21.885	-522.258	22.78	86.3607	22.285	87.037	22.78	-495.388	14.19	0.0396	14.6157	6.6684	14.6157	0.144	14.19	7.4982
21.9	24.1324	21.9	24.1341	21.9	-522.253	22.795	86.611	22.3	86.7344	22.795	-495.382	14.2	0.0354	14.626	5.4786	14.626	0.1236	14.2	8.0412
21.915	24.1164	21.915	24.13	21.915	-522.248	22.81	86.8755	22.315	86.4472	22.81	-495.375	14.21	0.0318	14.6363	4.3356	14.6363	0.1104	14.21	8.646
21.93	24.1007	21.93	24.1261	21.93	-522.242	22.825	87.1539	22.33	86.1758	22.825	-495.369	14.22	0.0288	14.6466	4.041	14.6466	0.1008	14.22	9.324
21.945	24.0856	21.945	24.1224	21.945	-522.237	22.84	87.4458	22.345	85.9209	22.84	-495.363	14.23	0.0258	14.6569	3.2244	14.6569	0.0936	14.23	10.086
21.96	24.0711	21.96	24.1189	21.96	-522.233	22.855	87.7509	22.36	85.6829	22.855	-495.357	14.24	0.0234	14.6672	1.917	14.6672	0.0882	14.24	10.947
21.975	24.0576	21.975	24.1153	21.975	-522.228	22.87	88.0688	22.375	85.4623	22.87	-495.352	14.25	0.0216	14.6775	0.9894	14.6775	0.084	14.25	11.9256
21.99	24.0451	21.99	24.1117	21.99	-522.224	22.885	88.3991	22.39	85.2593	22.885	-495.347	14.26	0.0198	14.6878	0.5496	14.6878	0.081	14.26	13.044
22.005	24.0338	22.005	24.108	22.005	-522.221	22.9	88.7416	22.405	85.0745	22.9	-495.342	14.27	0.0186	14.6981	0.3726	14.6981	0.0792	14.27	14.3298
22.02	24.0237	22.02	24.1039	22.02	-522.218	22.915	89.0957	22.42	84.9079	22.915	-495.338	14.28	0.0168	14.7084	0.2892	14.7084	0.0786	14.28	15.8184
22.035	24.0148	22.035	24.0996	22.035	-522.217	22.93	89.4613	22.435	84.7599	22.93	-495.334	14.29	0.0156	14.7187	0.2382	14.7187	0.0786	14.29	17.556
22.05	24.0072	22.05	24.0947	22.05	-522.215	22.945	89.8378	22.45	84.6306	22.945	-495.331	14.3	0.0144	14.729	0.2028	14.729	0.0798	14.3	19.6014
22.065	24.0008	22.065	24.0891	22.065	-522.215	22.96	90.2251	22.465	84.5202	22.96	-495.327	14.31	0.0138	14.7393	0.177	14.7393	0.0816	14.31	22.0308
22.08	23.9955	22.08	24.0828	22.08	-522.215	22.975	90.6228	22.48	84.4287	22.975	-495.324	14.32	0.0126	14.7496	0.1572	14.7496	0.0852	14.32	24.9492
22.095	23.991	22.095	24.0756	22.095	-522.217	22.99	91.0306	22.495	84.3563	22.99	-495.321	14.33	0.012	14.7599	0.1416	14.7599	0.09	14.33	28.4964
22.11	23.9873	22.11	24.0672	22.11	-522.219	23.005	91.4481	22.51	84.3027	23.005	-495.319	14.34	0.0114	14.7702	0.1296	14.7702	0.0972	14.34	32.8692
22.125	23.9839	22.125	24.0576	22.125	-522.221	23.02	91.8752	22.525	84.2682	23.02	-495.317	14.35	0.0108	14.7805	0.12	14.7805	0.1068	14.35	38.3454
22.14	23.9807	22.14	24.0467	22.14	-522.225	23.035	92.3117	22.54	84.2524	23.035	-495.315	14.36	0.0102	14.7908	0.1122	14.7908	0.1212	14.36	45.3324
22.155	23.9773	22.155	24.0341	22.155	-522.229	23.05	92.7571	22.555	84.2554	23.05	-495.313	14.37	0.0096	14.8011	0.1056	14.8011	0.1434	14.37	54.4446
22.17	23.9733	22.17	24.0198	22.17	-522.233	23.065	93.2116	22.57	84.2771	23.065	-495.311	14.38	0.009	14.8114	0.1002	14.8114	0.1854	14.38	66.6414
22.185	23.9683	22.185	24.0037	22.185	-522.238	23.08	93.6747	22.585	84.3171	23.08	-495.31	14.39	0.0084	14.8217	0.096	14.8217	0.2886	14.39	83.4966
22.2	23.962	22.2	23.9855	22.2	-522.243	23.095	94.1464	22.6	84.3753	23.095	-495.309	14.4	0.0078	14.832	0.0924	14.832	0.5514	14.4	107.824
22.215	23.9538	22.215	23.9651	22.215	-522.249	23.11	94.6267	22.615	84.4515	23.11	-495.308	14.41	0.0078	14.8423	0.09	14.8423	1.0554	14.41	146.138
22.23	23.9435	22.23	23.9424	22.23	-522.254	23.125	95.1153	22.63	84.5454	23.125	-495.308	14.42	0.0072	14.8526	0.0894	14.8526	1.6014	14.42	220.543
22.245	23.9305	22.245	23.9173	22.245	-522.259	23.14	95.6124	22.645	84.6567	23.14	-495.308	14.43	0.0066	14.8629	0.0882	14.8629	1.6194	14.43	407.446
22.26	23.9145	22.26	23.8896	22.26	-522.264	23.155	96.1179	22.66	84.7852	23.155	-495.308	14.44	0.0066	14.8732	0.0876	14.8732	1.2564	14.44	877.948
22.275	23.8952	22.275	23.8593	22.275	-522.269	23.17	96.6319	22.675	84.9304	23.17	-495.308	14.45	0.006	14.8835	0.0876	14.8835	1.0896	14.45	1768.78
22.29	23.8722	22.29	23.8264	22.29	-522.273	23.185	97.1544	22.69	85.0921	23.185	-495.309	14.46	0.006	14.8938	0.0888	14.8938	1.0296	14.46	2739.56
22.305	23.8451	22.305	23.7907	22.305	-522.277	23.2	97.6856	22.705	85.27	23.2	-495.31	14.47	0.0054	14.9041	0.09	14.9041	0.7668	14.47	2856.75
22.32	23.8139	22.32	23.7523	22.32	-522.28	23.215	98.2256	22.72	85.4636	23.215	-495.312	14.48	0.0054	14.9144	0.0918	14.9144	0.4746	14.48	2245.04
22.335	23.7783	22.335	23.7111	22.335	-522.283	23.23	98.7747	22.735	85.6726	23.23	-495.313	14.49	0.0054	14.9247	0.0948	14.9247	0.3066	14.49	1882.9
22.35	23.7382	22.35	23.6671	22.35	-522.284	23.245	99.3331	22.75	85.8966	23.245	-495.316	14.5	0.0048	14.935	0.0984	14.935	0.2436	14.5	1729.87
22.365	23.6935	22.365	23.6205	22.365	-522.285	23.26	99.9012	22.765	86.1353	23.26	-495.318	14.51	0.0048	14.9453	0.1032	14.9453	0.231	14.51	1271.79
22.38	23.6443	22.38	23.5712	22.38	-522.285	23.275	100.479	22.78	86.3883	23.275	-495.322	14.52	0.0048	14.9556	0.1092	14.9556	0.2376	14.52	713.102
22.395	23.5906	22.395	23.5194	22.395	-522.284	23.29	101.068	22.795	86.6551	23.29	-495.325	14.53	0.0042	14.9659	0.1176	14.9659	0.2556	14.53	354.354
22.41	23.5326	22.41	23.4651	22.41	-522.283	23.305	101.667	22.81	86.9355	23.305	-495.329	14.54	0.0042	14.9762	0.1278	14.9762	0.2844	14.54	191.21
22.425	23.4706	22.425	23.4087	22.425	-522.28	23.32	102.278	22.825	87.2289	23.32	-495.334	14.55	0.0042	14.9865	0.141	14.9865	0.3264	14.55	124.47
22.44	23.4049	22.44	23.3501	22.44	-522.277	23.335	102.9	22.84	87.5352	23.335	-495.339	14.56	0.0042	14.9968	0.1578	14.9968	0.384	14.56	91.7562
22.455	23.3357	22.455	23.2897	22.455	-522.273	23.35	103.535	22.855	87.8538	23.35	-495.345	14.57	0.0036	15.0071	0.18	15.0071	0.465	14.57	71.4924
22.47	23.2636	22.47	23.2276	22.47	-522.269	23.365	104.184	22.87	88.1844	23.365	-495.351	14.58	0.0036	15.0174	0.2106	15.0174	0.5814	14.58	57.435
22.485	23.189	22.485	23.1641	22.485	-522.264	23.38	104.846	22.885	88.5266	23.38	-495.358	14.59	0.0036	15.0277	0.252	15.0277	0.756	14.59	47.1906
22.5	23.1125	22.5	23.0994	22.5	-522.259	23.395	105.522	22.9	88.8802	23.395	-495.365	14.6	0.0036	15.038	0.3108	15.038	1.0506	14.6	39.48
22.515	23.0346	22.515	23.0339	22.515	-522.254	23.41	106.215	22.915	89.2447	23.41	-495.373	14.61	0.0036	15.0483	0.4002	15.0483	1.7016	14.61	33.5262
22.53	22.956	22.53	22.9679	22.53	-522.248	23.425	106.923	22.93	89.6198	23.425	-495.381	14.62	0.003	15.0586	0.555	15.0586	3.4374	14.62	28.8306
22.545	22.8772	22.545	22.9016	22.545	-522.243	23.44	107.649	22.945	90.0052	23.44	-495.39	14.63	0.003	15.0689	0.9096	15.0689	7.4646	14.63	25.0596
22.56	22.7989	22.56	22.8354	22.56	-522.238	23.455	108.393	22.96	90.4006	23.455	-495.399	14.64	0.003	15.0792	1.854	15.0792	13.758	14.64	21.984
22.575	22.7217	22.575	22.7696	22.575	-522.233	23.47	109.156	22.975	90.8058	23.47	-495.409	14.65	0.003	15.0895	3.9654	15.0895	17.8224	14.65	19.443
22.59	22.6464	22.59	22.7047	22.59	-522.228	23.485	109.939	22.99	91.2203	23.485	-495.419	14.66	0.003	15.0998	7.0374	15.0998	15.0642	14.66	17.3178
22.605	22.5735	22.605	22.6409	22.605	-522.224	23.5	110.744	23.005	91.644	23.5	-495.43	14.67	0.003	15.1101	8.5884	15.1101	11.5368	14.67	15.5226
22.62	22.5036	22.62	22.5787	22.62	-522.221	23.515	111.571	23.02	92.0765	23.515	-495.44	14.68	0.003	15.1204	6.9834	15.1204	10.7394	14.68	13.9926
22.635	22.4373	22.635	22.5184	22.635	-522.218	23.53	112.422	23.035	92.5178	23.53	-495.451	14.69	0.003	15.1307	5.4384	15.1307	9.3126	14.69	12.6774
22.65	22.3752	22.65	22.4603	22.65	-522.216	23.545	113.298	23.05	92.9675	23.545	-495.463	14.7	0.003	15.141	5.1426	15.141	5.847	14.7	11.5386
22.665	22.3177	22.665	22.405	22.665	-522.215	23.56	114.2	23.065	93.4255	23.56	-495.474	14.71	0.003	15.1513	4.2978	15.1513	2.9808	14.71	10.5462
22.68	22.2653	22.68	22.3526	22.68	-522.215	23.575	115.13	23.08	93.8917	23.575	-495.485	14.72	0.003	15.1616	2.6124	15.1616	1.5018	14.72	9.6756
22.695	22.2184	22.695	22.3036	22.695	-522.216	23.59	116.089	23.095	94.3658	23.59	-495.496	14.73	0.003	15.1719	1.323	15.1719	0.8988	14.73	8.9082
22.71	22.1773	22.71	22.2584	22.71	-522.218	23.605	117.079	23.11	94.8478	23.605	-495.507	14.74	0.003	15.1822	0.6846	15.1822	0.6354	14.74	8.2284
22.725	22.1423	22.725	22.2173	22.725	-522.221	23.62	118.1	23.125	95.3376	23.62	-495.518	14.75	0.003	15.1925	0.4272	15.1925	0.4866	14.75	7.623
22.74	22.1136	22.74	22.1806	22.74	-522.224	23.635	119.155	23.14	95.8351	23.635	-495.529	14.76	0.003	15.2028	0.3108	15.2028	0.3864	14.76	7.0812
22.755	22.0914	22.755	22.1488	22.755	-522.228	23.65	120.245	23.155	96.3403	23.65	-495.539	14.77	0.003	15.2131	0.243	15.2131	0.315	14.77	6.5952
22.77	22.0759	22.77	22.122	22.77	-522.233	23.665	121.371	23.17	96.8532	23.665	-495.548	14.78	0.003	15.2234	0.1974	15.2234	0.2622	14.78	6.1572
22.785	22.067	22.785	22.1007	22.785	-522.239	23.68	122.536	23.185	97.3739	23.68	-495.557	14.79	0.003	15.2337	0.1644	15.2337	0.2214	14.79	5.7612
22.8	22.0648	22.8	22.0851	22.8	-522.245	23.695	123.74	23.2	97.9025	23.695	-495.565	14.8	0.003	15.244	0.1392	15.244	0.1902	14.8	5.4024
22.815	22.0693	22.815	22.0756	22.815	-522.251	23.71	124.986	23.215	98.439	23.71	-495.572	14.81	0.003	15.2543	0.1206	15.2543	0.165	14.81	5.0754
22.83	22.0805	22.83	22.0725	22.83	-522.257	23.725	126.275	23.23	98.9836	23.725	-495.578	14.82	0.003	15.2646	0.1056	15.2646	0.1446	14.82	4.7778
22.845	22.0982	22.845	22.076	22.845	-522.263	23.74	127.61	23.245	99.5366	23.74	-495.583	14.83	0.003	15.2749	0.0936	15.2749	0.1278	14.83	4.5048
22.86	22.1225	22.86	22.0863	22.86	-522.269	23.755	128.991	23.26	100.098	23.755	-495.587	14.84	0.0024	15.2852	0.084	15.2852	0.1134	14.84	4.2552
22.875	22.1531	22.875	22.1039	22.875	-522.275	23.77	130.421	23.275	100.669	23.77	-495.589	14.85	0.0024	15.2955	0.0762	15.2955	0.102	14.85	4.0254
22.89	22.1902	22.89	22.1289	22.89	-522.28	23.785	131.901	23.29	101.248	23.785	-495.591	14.86	0.0024	15.3058	0.0696	15.3058	0.0918	14.86	3.8148
22.905	22.2335	22.905	22.1617	22.905	-522.285	23.8	133.434	23.305	101.838	23.8	-495.591	14.87	0.0024	15.3161	0.0642	15.3161	0.0834	14.87	3.6198
22.92	22.2831	22.92	22.2024	22.92	-522.289	23.815	135.021	23.32	102.437	23.815	-495.589	14.88	0.0024	15.3264	0.0594	15.3264	0.0756	14.88	3.4404
22.935	22.3389	22.935	22.2513	22.935	-522.292	23.83	136.664	23.335	103.047	23.83	-495.586	14.89	0.0024	15.3367	0.0552	15.3367	0.069	14.89	3.2754
22.95	22.4011	22.95	22.3087	22.95	-522.294	23.845	138.365	23.35	103.669	23.845	-495.581	14.9	0.0024	15.347	0.0516	15.347	0.0636	14.9	3.123
22.965	22.4696	22.965	22.375	22.965	-522.295	23.86	140.127	23.365	104.302	23.86	-495.575	14.91	0.0024	15.3573	0.0486	15.3573	0.0588	14.91	2.9826
22.98	22.5447	22.98	22.4502	22.98	-522.295	23.875	141.95	23.38	104.948	23.875	-495.568	14.92	0.0024	15.3676	0.0456	15.3676	0.054	14.92	2.856
22.995	22.6266	22.995	22.5348	22.995	-522.293	23.89	143.837	23.395	105.607	23.89	-495.558	14.93	0.0024	15.3779	0.0432	15.3779	0.0504	14.93	2.7438
23.01	22.7154	23.01	22.6289	23.01	-522.291	23.905	145.79	23.41	106.28	23.905	-495.548	14.94	0.0024	15.3882	0.039	15.3882	0.0468	14.94	2.6586
23.025	22.8117	23.025	22.733	23.025	-522.288	23.92	147.811	23.425	106.969	23.92	-495.535	14.95	0.0024	15.3985	0.0372	15.3985	0.0438	14.95	2.634
23.04	22.9158	23.04	22.8473	23.04	-522.283	23.935	149.902	23.44	107.673	23.935	-495.522	14.96	0.0024	15.4088	0.036	15.4088	0.0408	14.96	2.7192
23.055	23.0282	23.055	22.9721	23.055	-522.278	23.95	152.065	23.455	108.394	23.95	-495.506	14.97	0.0024	15.4191	0.0342	15.4191	0.0384	14.97	2.9016
23.07	23.1495	23.07	23.1078	23.07	-522.272	23.965	154.301	23.47	109.134	23.965	-495.49	14.98	0.0024	15.4294	0.033	15.4294	0.036	14.98	2.9826
23.085	23.2803	23.085	23.2547	23.085	-522.265	23.98	156.614	23.485	109.893	23.98	-495.472	14.99	0.0024	15.4397	0.0318	15.4397	0.0336	14.99	2.793
23.1	23.4213	23.1	23.4133	23.1	-522.257	23.995	159.005	23.5	110.672	23.995	-495.453	15	0.0024	15.45	0.0312	15.45	0.0318	15	2.5524
23.115	23.5733	23.115	23.5839	23.115	-522.249	24.01	161.476	23.515	111.473	24.01	-495.433	15.01	0.0024	15.4603	0.03	15.4603	0.03	15.01	2.4276
23.13	23.737	23.13	23.7669	23.13	-522.24	24.025	164.029	23.53	112.297	24.025	-495.412	15.02	0.0024	15.4706	0.0258	15.4706	0.0282	15.02	2.2974
23.145	23.9134	23.145	23.9628	23.145	-522.232	24.04	166.666	23.545	113.146	24.04	-495.391	15.03	0.0024	15.4809	0.0252	15.4809	0.027	15.03	2.082
23.16	24.1034	23.16	24.1721	23.16	-522.224	24.055	169.39	23.56	114.021	24.055	-495.368	15.04	0.0024	15.4912	0.0246	15.4912	0.0252	15.04	1.881
23.175	24.3079	23.175	24.3952	23.175	-522.215	24.07	172.201	23.575	114.923	24.07	-495.346	15.05	0.0024	15.5015	0.024	15.5015	0.024	15.05	1.7442
23.19	24.5278	23.19	24.6327	23.19	-522.208	24.085	175.103	23.59	115.855	24.085	-495.323	15.06	0.0024	15.5118	0.024	15.5118	0.0228	15.06	1.6542
23.205	24.7642	23.205	24.8851	23.205	-522.201	24.1	178.098	23.605	116.818	24.1	-495.3	15.07	0.0024	15.5221	0.0234	15.5221	0.0216	15.07	1.5858
23.22	25.018	23.22	25.153	23.22	-522.195	24.115	181.187	23.62	117.813	24.115	-495.277	15.08	0.0024	15.5324	0.0234	15.5324	0.021	15.08	1.5264
23.235	25.2901	23.235	25.437	23.235	-522.19	24.13	184.372	23.635	118.843	24.13	-495.254	15.09	0.0024	15.5427	0.0234	15.5427	0.0198	15.09	1.4718
23.25	25.5816	23.25	25.7377	23.25	-522.186	24.145	187.656	23.65	119.908	24.145	-495.232	15.1	0.0018	15.553	0.0228	15.553	0.0192	15.1	1.422
23.265	25.8934	23.265	26.0557	23.265	-522.183	24.16	191.04	23.665	121.012	24.16	-495.21	15.11	0.0018	15.5633	0.0228	15.5633	0.018	15.11	1.3746
23.28	26.2264	23.28	26.3918	23.28	-522.181	24.175	194.527	23.68	122.155	24.175	-495.189	15.12	0.0018	15.5736	0.0228	15.5736	0.0174	15.12	1.3296
23.295	26.5815	23.295	26.7467	23.295	-522.182	24.19	198.119	23.695	123.34	24.19	-495.17	15.13	0.0018	15.5839	0.0222	15.5839	0.0168	15.13	1.2876
23.31	26.9594	23.31	27.121	23.31	-522.183	24.205	201.817	23.71	124.569	24.205	-495.151	15.14	0.0024	15.5942	0.0228	15.5942	0.0162	15.14	1.2474
23.325	27.3611	23.325	27.5156	23.325	-522.186	24.22	205.624	23.725	125.844	24.22	-495.134	15.15	0.0024	15.6045	0.0228	15.6045	0.015	15.15	1.2096
23.34	27.7872	23.34	27.9313	23.34	-522.191	24.235	209.542	23.74	127.166	24.235	-495.118	15.16	0.0024	15.6148	0.0228	15.6148	0.0144	15.16	1.173
23.355	28.2384	23.355	28.3689	23.355	-522.197	24.25	213.572	23.755	128.538	24.25	-495.104	15.17	0.0024	15.6251	0.0228	15.6251	0.0138	15.17	1.1388
23.37	28.7155	23.37	28.8292	23.37	-522.204	24.265	217.717	23.77	129.962	24.265	-495.092	15.18	0.0024	15.6354	0.0228	15.6354	0.0132	15.18	1.1058
23.385	29.2189	23.385	29.3132	23.385	-522.212	24.28	221.979	23.785	131.439	24.28	-495.082	15.19	0.0024	15.6457	0.0234	15.6457	0.0126	15.19	1.074
23.4	29.7494	23.4	29.8216	23.4	-522.222	24.295	226.36	23.8	132.972	24.295	-495.074	15.2	0.0024	15.656	0.0234	15.656	0.012	15.2	1.044
23.415	30.3074	23.415	30.3556	23.415	-522.232	24.31	230.861	23.815	134.563	24.31	-495.068	15.21	0.0024	15.6663	0.024	15.6663	0.0114	15.21	1.0152
23.43	30.8934	23.43	30.916	23.43	-522.244	24.325	235.485	23.83	136.213	24.325	-495.065	15.22	0.003	15.6766	0.0246	15.6766	0.0108	15.22	0.9882
23.445	31.508	23.445	31.5039	23.445	-522.255	24.34	240.234	23.845	137.925	24.34	-495.064	15.23	0.003	15.6869	0.0246	15.6869	0.0108	15.23	0.9618
23.46	32.1516	23.46	32.1202	23.46	-522.267	24.355	245.11	23.86	139.701	24.355	-495.066	15.24	0.003	15.6972	0.0252	15.6972	0.0102	15.24	0.9366
23.475	32.8247	23.475	32.7661	23.475	-522.279	24.37	250.114	23.875	141.543	24.37	-495.07	15.25	0.003	15.7075	0.0258	15.7075	0.0102	15.25	0.9126
23.49	33.5279	23.49	33.4427	23.49	-522.291	24.385	255.249	23.89	143.453	24.385	-495.077	15.26	0.003	15.7178	0.0264	15.7178	0.0096	15.26	0.8898
23.505	34.2616	23.505	34.151	23.505	-522.302	24.4	260.517	23.905	145.432	24.4	-495.086	15.27	0.0036	15.7281	0.027	15.7281	0.0096	15.27	0.8676
23.52	35.0264	23.52	34.8922	23.52	-522.312	24.415	265.92	23.92	147.482	24.415	-495.098	15.28	0.0036	15.7384	0.0276	15.7384	0.009	15.28	0.8466
23.535	35.823	23.535	35.6676	23.535	-522.321	24.43	271.46	23.935	149.607	24.43	-495.112	15.29	0.0036	15.7487	0.0282	15.7487	0.009	15.29	0.8268
23.55	36.652	23.55	36.4783	23.55	-522.329	24.445	277.138	23.95	151.806	24.445	-495.129	15.3	0.0036	15.759	0.0294	15.759	0.0084	15.3	0.8076
23.565	37.5142	23.565	37.3256	23.565	-522.336	24.46	282.957	23.965	154.083	24.46	-495.148	15.31	0.0042	15.7693	0.03	15.7693	0.0084	15.31	0.7896
23.58	38.4104	23.58	38.2108	23.58	-522.34	24.475	288.919	23.98	156.439	24.475	-495.17	15.32	0.0042	15.7796	0.0312	15.7796	0.0078	15.32	0.7722
23.595	39.3416	23.595	39.1352	23.595	-522.343	24.49	295.026	23.995	158.876	24.49	-495.194	15.33	0.0048	15.7899	0.0324	15.7899	0.0078	15.33	0.7554
23.61	40.3088	23.61	40.1002	23.61	-522.344	24.505	301.28	24.01	161.395	24.505	-495.221	15.34	0.0048	15.8002	0.0342	15.8002	0.0078	15.34	0.7404
23.625	41.3132	23.625	41.1072	23.625	-522.343	24.52	307.683	24.025	163.999	24.52	-495.249	15.35	0.0048	15.8105	0.0354	15.8105	0.0072	15.35	0.7272
23.64	42.3561	23.64	42.1576	23.64	-522.34	24.535	314.237	24.04	166.688	24.535	-495.279	15.36	0.0054	15.8208	0.0372	15.8208	0.0072	15.36	0.7134
23.655	43.4389	23.655	43.2529	23.655	-522.334	24.55	320.944	24.055	169.465	24.55	-495.311	15.37	0.006	15.8311	0.039	15.8311	0.0072	15.37	0.7008
23.67	44.5632	23.67	44.3945	23.67	-522.327	24.565	327.806	24.07	172.332	24.565	-495.345	15.38	0.006	15.8414	0.0414	15.8414	0.0066	15.38	0.6894
23.685	45.7306	23.685	45.5841	23.685	-522.317	24.58	334.826	24.085	175.29	24.58	-495.38	15.39	0.0066	15.8517	0.0438	15.8517	0.0066	15.39	0.6792
23.7	46.9429	23.7	46.8231	23.7	-522.306	24.595	342.005	24.1	178.34	24.595	-495.416	15.4	0.0072	15.862	0.0462	15.862	0.0072	15.4	0.6702
23.715	48.2022	23.715	48.1133	23.715	-522.292	24.61	349.345	24.115	181.484	24.61	-495.453	15.41	0.0084	15.8723	0.0492	15.8723	0.0066	15.41	0.6636
23.73	49.5104	23.73	49.4561	23.73	-522.277	24.625	356.85	24.13	184.725	24.625	-495.491	15.42	0.009	15.8826	0.0528	15.8826	0.0066	15.42	0.6588
23.745	50.8699	23.745	50.8534	23.745	-522.261	24.64	364.52	24.145	188.063	24.64	-495.53	15.43	0.0102	15.8929	0.057	15.8929	0.0066	15.43	0.657
23.76	52.2828	23.76	52.3068	23.76	-522.243	24.655	372.359	24.16	191.499	24.655	-495.569	15.44	0.0114	15.9032	0.0618	15.9032	0.0066	15.44	0.66
23.775	53.7516	23.775	53.8181	23.775	-522.225	24.67	380.368	24.175	195.037	24.67	-495.608	15.45	0.0132	15.9135	0.0672	15.9135	0.0066	15.45	0.6684
23.79	55.2788	23.79	55.3889	23.79	-522.206	24.685	388.549	24.19	198.676	24.685	-495.647	15.46	0.0156	15.9238	0.0738	15.9238	0.0066	15.46	0.687
23.805	56.8671	23.805	57.0212	23.805	-522.186	24.7	396.905	24.205	202.419	24.7	-495.686	15.47	0.0192	15.9341	0.0828	15.9341	0.0066	15.47	0.723
23.82	58.519	23.82	58.7167	23.82	-522.167	24.715	405.439	24.22	206.268	24.715	-495.724	15.48	0.024	15.9444	0.0936	15.9444	0.006	15.48	0.804
23.835	60.2372	23.835	60.4773	23.835	-522.149	24.73	414.152	24.235	210.224	24.73	-495.761	15.49	0.0318	15.9547	0.108	15.9547	0.006	15.49	1.0236
23.85	62.0245	23.85	62.3049	23.85	-522.131	24.745	423.047	24.25	214.288	24.745	-495.797	15.5	0.0486	15.965	0.1302	15.965	0.006	15.5	1.5846
23.865	63.8837	23.865	64.2013	23.865	-522.115	24.76	432.126	24.265	218.462	24.76	-495.832	15.51	0.0906	15.9753	0.1698	15.9753	0.006	15.51	2.6298
23.88	65.8174	23.88	66.1684	23.88	-522.101	24.775	441.392	24.28	222.748	24.775	-495.865	15.52	0.1908	15.9856	0.2652	15.9856	0.0054	15.52	3.7104
23.895	67.8285	23.895	68.2082	23.895	-522.088	24.79	450.847	24.295	227.148	24.79	-495.896	15.53	0.357	15.9959	0.4902	15.9959	0.0054	15.53	3.6552
23.91	69.9195	23.91	70.3226	23.91	-522.078	24.805	460.494	24.31	231.663	24.805	-495.926	15.54	0.4908	16.0062	0.8856	16.0062	0.0054	15.54	2.8362
23.925	72.0932	23.925	72.5137	23.925	-522.07	24.82	470.335	24.325	236.296	24.82	-495.953	15.55	0.438	16.0165	1.2558	16.0165	0.0054	15.55	2.454
23.94	74.3521	23.94	74.7832	23.94	-522.066	24.835	480.372	24.34	241.047	24.835	-495.978	15.56	0.3252	16.0268	1.1886	16.0268	0.0054	15.56	2.4276
23.955	76.6988	23.955	77.1333	23.955	-522.064	24.85	490.609	24.355	245.919	24.85	-496	15.57	0.2922	16.0371	0.9102	16.0371	0.0054	15.57	1.9974
23.97	79.1357	23.97	79.5658	23.97	-522.066	24.865	501.047	24.37	250.913	24.865	-496.019	15.58	0.2844	16.0474	0.8142	16.0474	0.0054	15.58	1.3398
23.985	81.6649	23.985	82.0829	23.985	-522.072	24.88	511.69	24.385	256.032	24.88	-496.035	15.59	0.2076	16.0577	0.8202	16.0577	0.0054	15.59	0.8856
24	84.2888	24	84.6865	24	-522.08	24.895	522.54	24.4	261.278	24.895	-496.049	15.6	0.117	16.068	0.6702	16.068	0.0048	15.6	0.6684
24.015	87.0094	24.015	87.3785	24.015	-522.093	24.91	533.6	24.415	266.652	24.91	-496.058	15.61	0.0618	16.0783	0.4674	16.0783	0.0048	15.61	0.5748
24.03	89.8287	24.03	90.161	24.03	-522.109	24.925	544.873	24.43	272.156	24.925	-496.065	15.62	0.0372	16.0886	0.3474	16.0886	0.0048	15.62	0.5268
24.045	92.7484	24.045	93.0359	24.045	-522.128	24.94	556.36	24.445	277.794	24.94	-496.067	15.63	0.027	16.0989	0.312	16.0989	0.0048	15.63	0.495
24.06	95.7701	24.06	96.0054	24.06	-522.151	24.955	568.066	24.46	283.566	24.955	-496.066	15.64	0.0222	16.1092	0.3228	16.1092	0.0048	15.64	0.4716
24.075	98.8955	24.075	99.0712	24.075	-522.177	24.97	579.993	24.475	289.475	24.97	-496.061	15.65	0.0192	16.1195	0.357	16.1195	0.0054	15.65	0.453
24.09	102.126	24.09	102.235	24.09	-522.206	24.985	592.143	24.49	295.524	24.985	-496.053	15.66	0.0174	16.1298	0.4098	16.1298	0.0054	15.66	0.4374
24.105	105.463	24.105	105.5	24.105	-522.237	25	604.52	24.505	301.714	25	-496.04	15.67	0.0162	16.1401	0.4854	16.1401	0.0048	15.67	0.4242
24.12	108.907	24.12	108.867	24.12	-522.271	25.015	617.126	24.52	308.048	25.015	-496.023	15.68	0.0156	16.1504	0.5922	16.1504	0.0048	15.68	0.4134
24.135	112.46	24.135	112.339	24.135	-522.306	25.03	629.965	24.535	314.529	25.03	-496.003	15.69	0.015	16.1607	0.7464	16.1607	0.0054	15.69	0.4032
24.15	116.122	24.15	115.916	24.15	-522.343	25.045	643.039	24.55	321.158	25.045	-495.978	15.7	0.015	16.171	0.981	16.171	0.0054	15.7	0.3942
24.165	119.895	24.165	119.602	24.165	-522.381	25.06	656.35	24.565	327.939	25.06	-495.95	15.71	0.0144	16.1813	1.3938	16.1813	0.0054	15.71	0.3864
24.18	123.778	24.18	123.399	24.18	-522.419	25.075	669.903	24.58	334.874	25.075	-495.917	15.72	0.015	16.1916	2.3412	16.1916	0.0054	15.72	0.3792
24.195	127.774	24.195	127.307	24.195	-522.457	25.09	683.699	24.595	341.965	25.09	-495.881	15.73	0.015	16.2019	4.8048	16.2019	0.0054	15.73	0.372
24.21	131.882	24.21	131.329	24.21	-522.494	25.105	697.743	24.61	349.216	25.105	-495.841	15.74	0.0156	16.2122	10.095	16.2122	0.0054	15.74	0.366
24.225	136.104	24.225	135.468	24.225	-522.53	25.12	712.035	24.625	356.628	25.12	-495.797	15.75	0.0162	16.2225	17.49	16.2225	0.0036	15.75	0.3606
24.24	140.439	24.24	139.725	24.24	-522.564	25.135	726.581	24.64	364.205	25.135	-495.75	15.76	0.0168	16.2328	20.7318	16.2328	0.0036	15.76	0.3552
24.255	144.89	24.255	144.101	24.255	-522.597	25.15	741.381	24.655	371.949	25.15	-495.699	15.77	0.0174	16.2431	16.3812	16.2431	0.0036	15.77	0.3504
24.27	149.456	24.27	148.6	24.27	-522.626	25.165	756.44	24.67	379.863	25.165	-495.645	15.78	0.0186	16.2534	12.4566	16.2534	0.0036	15.78	0.3462
24.285	154.138	24.285	153.222	24.285	-522.652	25.18	771.76	24.685	387.95	25.18	-495.588	15.79	0.0198	16.2637	12.0792	16.2637	0.003	15.79	0.3426
24.3	158.937	24.3	157.97	24.3	-522.674	25.195	787.343	24.7	396.213	25.195	-495.528	15.8	0.021	16.274	11.1066	16.274	0.003	15.8	0.3396
24.315	163.856	24.315	162.846	24.315	-522.693	25.21	803.193	24.715	404.654	25.21	-495.466	15.81	0.0228	16.2843	7.2948	16.2843	0.003	15.81	0.3366
24.33	168.893	24.33	167.852	24.33	-522.707	25.225	819.312	24.73	413.277	25.225	-495.401	15.82	0.0246	16.2946	3.828	16.2946	0.003	15.82	0.3348
24.345	174.051	24.345	172.989	24.345	-522.716	25.24	835.703	24.745	422.085	25.24	-495.335	15.83	0.027	16.3049	1.938	16.3049	0.003	15.83	0.333
24.36	179.332	24.36	178.26	24.36	-522.72	25.255	852.368	24.76	431.08	25.255	-495.266	15.84	0.0294	16.3152	1.1412	16.3152	0.0036	15.84	0.333
24.375	184.737	24.375	183.667	24.375	-522.719	25.27	869.309	24.775	440.265	25.27	-495.196	15.85	0.0324	16.3255	0.7962	16.3255	0.0036	15.85	0.3336
24.39	190.267	24.39	189.212	24.39	-522.713	25.285	886.529	24.79	449.644	25.285	-495.125	15.86	0.036	16.3358	0.606	16.3358	0.0036	15.86	0.336
24.405	195.925	24.405	194.896	24.405	-522.701	25.3	904.031	24.805	459.219	25.3	-495.053	15.87	0.0408	16.3461	0.48	16.3461	0.0036	15.87	0.3402
24.42	201.713	24.42	200.723	24.42	-522.684	25.315	921.816	24.82	468.994	25.315	-494.981	15.88	0.0456	16.3564	0.3906	16.3564	0.0036	15.88	0.3474
24.435	207.633	24.435	206.693	24.435	-522.663	25.33	939.886	24.835	478.972	25.33	-494.908	15.89	0.0522	16.3667	0.3246	16.3667	0.0036	15.89	0.36
24.45	213.689	24.45	212.809	24.45	-522.636	25.345	958.244	24.85	489.155	25.345	-494.836	15.9	0.06	16.377	0.2736	16.377	0.0042	15.9	0.381
24.465	219.881	24.465	219.074	24.465	-522.605	25.36	976.89	24.865	499.547	25.36	-494.765	15.91	0.0702	16.3873	0.2346	16.3873	0.0042	15.91	0.4218
24.48	226.214	24.48	225.488	24.48	-522.569	25.375	995.828	24.88	510.15	25.375	-494.695	15.92	0.0828	16.3976	0.2028	16.3976	0.0042	15.92	0.5208
24.495	232.691	24.495	232.055	24.495	-522.53	25.39	1015.06	24.895	520.969	25.39	-494.626	15.93	0.1002	16.4079	0.1776	16.4079	0.0042	15.93	0.7728
24.51	239.315	24.51	238.777	24.51	-522.488	25.405	1034.58	24.91	532.005	25.405	-494.559	15.94	0.123	16.4182	0.1566	16.4182	0.0042	15.94	1.2834
24.525	246.089	24.525	245.655	24.525	-522.442	25.42	1054.4	24.925	543.262	25.42	-494.494	15.95	0.1554	16.4285	0.1392	16.4285	0.0048	15.95	1.9386
24.54	253.017	24.54	252.692	24.54	-522.395	25.435	1074.51	24.94	554.744	25.435	-494.432	15.96	0.2034	16.4388	0.1248	16.4388	0.0048	15.96	2.1786
24.555	260.103	24.555	259.89	24.555	-522.346	25.45	1094.92	24.955	566.452	25.45	-494.373	15.97	0.2856	16.4491	0.1128	16.4491	0.0048	15.97	1.7892
24.57	267.35	24.57	267.252	24.57	-522.296	25.465	1115.62	24.97	578.39	25.465	-494.317	15.98	0.4662	16.4594	0.1026	16.4594	0.0048	15.98	1.4544
24.585	274.762	24.585	274.779	24.585	-522.246	25.48	1136.63	24.985	590.562	25.48	-494.265	15.99	0.9084	16.4697	0.0936	16.4697	0.0054	15.99	1.4316
24.6	282.343	24.6	282.473	24.6	-522.197	25.495	1157.93	25	602.969	25.495	-494.217	16	1.8366	16.48	0.0858	16.48	0.0054	16	1.3644
24.615	290.097	24.615	290.338	24.615	-522.149	25.51	1179.52	25.015	615.616	25.51	-494.174	16.01	3.2016	16.4903	0.0786	16.4903	0.0054	16.01	1.0458
24.63	298.028	24.63	298.375	24.63	-522.102	25.525	1201.41	25.03	628.504	25.525	-494.136	16.02	4.1712	16.5006	0.0726	16.5006	0.006	16.02	0.7158
24.645	306.139	24.645	306.587	24.645	-522.059	25.54	1223.6	25.045	641.637	25.54	-494.103	16.03	4.1334	16.5109	0.0678	16.5109	0.006	16.03	0.5136
24.66	314.435	24.66	314.975	24.66	-522.019	25.555	1246.08	25.06	655.018	25.555	-494.076	16.04	3.384	16.5212	0.063	16.5212	0.006	16.04	0.4266
24.675	322.919	24.675	323.542	24.675	-521.982	25.57	1268.85	25.075	668.65	25.57	-494.054	16.05	2.859	16.5315	0.0588	16.5315	0.0066	16.05	0.39
24.69	331.594	24.69	332.291	24.69	-521.95	25.585	1291.91	25.09	682.534	25.585	-494.038	16.06	2.5788	16.5418	0.0552	16.5418	0.0066	16.06	0.357
24.705	340.463	24.705	341.223	24.705	-521.923	25.6	1315.26	25.105	696.674	25.6	-494.029	16.07	2.1072	16.5521	0.0516	16.5521	0.0072	16.07	0.3258
24.72	349.531	24.72	350.341	24.72	-521.901	25.615	1338.9	25.12	711.073	25.615	-494.026	16.08	1.362	16.5624	0.0486	16.5624	0.0078	16.08	0.3042
24.735	358.8	24.735	359.646	24.735	-521.885	25.63	1362.82	25.135	725.733	25.63	-494.03	16.09	0.7362	16.5727	0.0462	16.5727	0.0078	16.09	0.2922
24.75	368.272	24.75	369.142	24.75	-521.875	25.645	1387.02	25.15	740.657	25.645	-494.041	16.1	0.3918	16.583	0.0438	16.583	0.0084	16.1	0.2856
24.765	377.95	24.765	378.831	24.765	-521.87	25.66	1411.49	25.165	755.846	25.66	-494.059	16.11	0.2388	16.5933	0.0414	16.5933	0.009	16.11	0.2832
24.78	387.838	24.78	388.714	24.78	-521.872	25.675	1436.24	25.18	771.304	25.675	-494.084	16.12	0.1692	16.6036	0.0396	16.6036	0.0096	16.12	0.2826
24.795	397.935	24.795	398.794	24.795	-521.88	25.69	1461.26	25.195	787.032	25.69	-494.116	16.13	0.1302	16.6139	0.0378	16.6139	0.0102	16.13	0.285
24.81	408.245	24.81	409.073	24.81	-521.893	25.705	1486.53	25.21	803.033	25.705	-494.155	16.14	0.1044	16.6242	0.036	16.6242	0.0108	16.14	0.2844
24.825	418.77	24.825	419.553	24.825	-521.912	25.72	1512.06	25.225	819.309	25.72	-494.201	16.15	0.0858	16.6345	0.0348	16.6345	0.0114	16.15	0.285
24.84	429.509	24.84	430.236	24.84	-521.937	25.735	1537.85	25.24	835.861	25.735	-494.254	16.16	0.0714	16.6448	0.0336	16.6448	0.0126	16.16	0.2862
24.855	440.464	24.855	441.125	24.855	-521.966	25.75	1563.88	25.255	852.691	25.75	-494.314	16.17	0.0612	16.6551	0.0324	16.6551	0.0138	16.17	0.288
24.87	451.637	24.87	452.221	24.87	-521.999	25.765	1590.15	25.27	869.802	25.765	-494.381	16.18	0.0528	16.6654	0.0318	16.6654	0.015	16.18	0.291
24.885	463.028	24.885	463.526	24.885	-522.037	25.78	1616.64	25.285	887.195	25.78	-494.455	16.19	0.0462	16.6757	0.0312	16.6757	0.0162	16.19	0.2946
24.9	474.637	24.9	475.043	24.9	-522.077	25.795	1643.36	25.3	904.87	25.795	-494.534	16.2	0.0408	16.686	0.0306	16.686	0.018	16.2	0.2994
24.915	486.464	24.915	486.773	24.915	-522.119	25.81	1670.3	25.315	922.83	25.81	-494.62	16.21	0.0366	16.6963	0.0306	16.6963	0.0204	16.21	0.3054
24.93	498.511	24.93	498.718	24.93	-522.163	25.825	1697.44	25.33	941.076	25.825	-494.712	16.22	0.033	16.7066	0.03	16.7066	0.0234	16.22	0.3132
24.945	510.776	24.945	510.881	24.945	-522.208	25.84	1724.78	25.345	959.608	25.84	-494.81	16.23	0.0294	16.7169	0.0306	16.7169	0.0276	16.23	0.3216
24.96	523.26	24.96	523.262	24.96	-522.252	25.855	1752.3	25.36	978.428	25.855	-494.912	16.24	0.027	16.7272	0.0306	16.7272	0.0324	16.24	0.3324
24.975	535.962	24.975	535.865	24.975	-522.296	25.87	1780	25.375	997.536	25.87	-495.02	16.25	0.0252	16.7375	0.0318	16.7375	0.0396	16.25	0.3456
24.99	548.884	24.99	548.69	24.99	-522.338	25.885	1807.86	25.39	1016.93	25.885	-495.131	16.26	0.0234	16.7478	0.033	16.7478	0.0504	16.26	0.3612
25.005	562.024	25.005	561.74	25.005	-522.377	25.9	1835.88	25.405	1036.62	25.9	-495.247	16.27	0.0216	16.7581	0.0348	16.7581	0.0678	16.27	0.3798
25.02	575.383	25.02	575.015	25.02	-522.414	25.915	1864.04	25.42	1056.59	25.915	-495.366	16.28	0.0204	16.7684	0.0372	16.7684	0.105	16.28	0.4026
25.035	588.962	25.035	588.519	25.035	-522.446	25.93	1892.33	25.435	1076.85	25.93	-495.487	16.29	0.0192	16.7787	0.0414	16.7787	0.2004	16.29	0.4308
25.05	602.759	25.05	602.252	25.05	-522.474	25.945	1920.74	25.45	1097.41	25.945	-495.611	16.3	0.0186	16.789	0.0468	16.789	0.4152	16.3	0.4656
25.065	616.776	25.065	616.216	25.065	-522.497	25.96	1949.25	25.465	1118.25	25.96	-495.737	16.31	0.018	16.7993	0.0552	16.7993	0.753	16.31	0.5094
25.08	631.014	25.08	630.412	25.08	-522.515	25.975	1977.85	25.48	1139.37	25.975	-495.864	16.32	0.0174	16.8096	0.0684	16.8096	0.984	16.32	0.5658
25.095	645.473	25.095	644.842	25.095	-522.528	25.99	2006.52	25.495	1160.79	25.99	-495.991	16.33	0.0168	16.8199	0.0948	16.8199	0.8322	16.33	0.639
25.11	660.154	25.11	659.508	25.11	-522.534	26.005	2035.25	25.51	1182.49	26.005	-496.118	16.34	0.0168	16.8302	0.1602	16.8302	0.6066	16.34	0.7368
25.125	675.058	25.125	674.411	25.125	-522.535	26.02	2064.02	25.525	1204.47	26.02	-496.244	16.35	0.0168	16.8405	0.3222	16.8405	0.5556	16.35	0.8718
25.14	690.187	25.14	689.552	25.14	-522.53	26.035	2092.82	25.54	1226.74	26.035	-496.369	16.36	0.0168	16.8508	0.6234	16.8508	0.5634	16.36	1.0662
25.155	705.542	25.155	704.932	25.155	-522.519	26.05	2121.63	25.555	1249.28	26.05	-496.492	16.37	0.0174	16.8611	0.945	16.8611	0.4254	16.37	1.374
25.17	721.126	25.17	720.552	25.17	-522.503	26.065	2150.43	25.57	1272.11	26.065	-496.611	16.38	0.0186	16.8714	0.9378	16.8714	0.2442	16.38	1.971
25.185	736.939	25.185	736.414	25.185	-522.482	26.08	2179.21	25.585	1295.21	26.08	-496.728	16.39	0.0198	16.8817	0.6882	16.8817	0.129	16.39	3.3864
25.2	752.985	25.2	752.519	25.2	-522.456	26.095	2207.95	25.6	1318.58	26.095	-496.84	16.4	0.0222	16.892	0.5628	16.892	0.0768	16.4	6.6252
25.215	769.266	25.215	768.867	25.215	-522.427	26.11	2236.62	25.615	1342.23	26.11	-496.948	16.41	0.0252	16.9023	0.5802	16.9023	0.0558	16.41	12.3204
25.23	785.783	25.23	785.459	25.23	-522.394	26.125	2265.22	25.63	1366.14	26.125	-497.05	16.42	0.03	16.9126	0.5058	16.9126	0.045	16.42	18.3108
25.245	802.54	25.245	802.297	25.245	-522.359	26.14	2293.71	25.645	1390.31	26.14	-497.146	16.43	0.0384	16.9229	0.318	16.9229	0.039	16.43	20.1168
25.26	819.538	25.26	819.38	25.26	-522.322	26.155	2322.09	25.66	1414.74	26.155	-497.236	16.44	0.057	16.9332	0.1692	16.9332	0.0348	16.44	17.9052
25.275	836.781	25.275	836.71	25.275	-522.284	26.17	2350.33	25.675	1439.43	26.17	-497.318	16.45	0.1008	16.9435	0.093	16.9435	0.0318	16.45	15.612
25.29	854.27	25.29	854.286	25.29	-522.246	26.185	2378.4	25.69	1464.37	26.185	-497.393	16.46	0.1914	16.9538	0.0612	16.9538	0.03	16.46	15.0252
25.305	872.007	25.305	872.109	25.305	-522.209	26.2	2406.3	25.705	1489.55	26.2	-497.459	16.47	0.3222	16.9641	0.0462	16.9641	0.0294	16.47	13.7196
25.32	889.995	25.32	890.18	25.32	-522.173	26.215	2433.99	25.72	1514.97	26.215	-497.517	16.48	0.4128	16.9744	0.0378	16.9744	0.0288	16.48	11.0946
25.335	908.235	25.335	908.497	25.335	-522.14	26.23	2461.46	25.735	1540.62	26.23	-497.565	16.49	0.4374	16.9847	0.0318	16.9847	0.0282	16.49	7.9086
25.35	926.729	25.35	927.061	25.35	-522.109	26.245	2488.69	25.75	1566.51	26.245	-497.604	16.5	0.4782	16.995	0.0276	16.995	0.0282	16.5	5.2044
25.365	945.478	25.365	945.872	25.365	-522.082	26.26	2515.65	25.765	1592.61	26.26	-497.633	16.51	0.4674	17.0053	0.0246	17.0053	0.0288	16.51	3.4764
25.38	964.483	25.38	964.93	25.38	-522.059	26.275	2542.32	25.78	1618.93	26.275	-497.652	16.52	0.3822	17.0156	0.0222	17.0156	0.03	16.52	2.6544
25.395	983.743	25.395	984.232	25.395	-522.041	26.29	2568.67	25.795	1645.46	26.29	-497.66	16.53	0.291	17.0259	0.0204	17.0259	0.0306	16.53	2.1078
25.41	1003.26	25.41	1003.78	25.41	-522.027	26.305	2594.7	25.81	1672.19	26.305	-497.658	16.54	0.2436	17.0362	0.0186	17.0362	0.0324	16.54	1.497
25.425	1023.03	25.425	1023.57	25.425	-522.019	26.32	2620.37	25.825	1699.1	26.32	-497.645	16.55	0.1896	17.0465	0.0174	17.0465	0.0336	16.55	1.0284
25.44	1043.06	25.44	1043.6	25.44	-522.016	26.335	2645.66	25.84	1726.21	26.335	-497.621	16.56	0.1176	17.0568	0.0162	17.0568	0.036	16.56	0.756
25.455	1063.34	25.455	1063.88	25.455	-522.018	26.35	2670.54	25.855	1753.48	26.35	-497.586	16.57	0.066	17.0671	0.015	17.0671	0.0384	16.57	0.6102
25.47	1083.87	25.47	1084.39	25.47	-522.025	26.365	2695.01	25.87	1780.92	26.365	-497.541	16.58	0.039	17.0774	0.0144	17.0774	0.0414	16.58	0.5232
25.485	1104.65	25.485	1105.14	25.485	-522.038	26.38	2719.02	25.885	1808.51	26.38	-497.484	16.59	0.027	17.0877	0.0138	17.0877	0.0444	16.59	0.4626
25.5	1125.67	25.5	1126.13	25.5	-522.054	26.395	2742.57	25.9	1836.25	26.395	-497.417	16.6	0.021	17.098	0.0132	17.098	0.0486	16.6	0.4164
25.515	1146.94	25.515	1147.35	25.515	-522.075	26.41	2765.63	25.915	1864.13	26.41	-497.34	16.61	0.0174	17.1083	0.0126	17.1083	0.0534	16.61	0.3804
25.53	1168.44	25.53	1168.8	25.53	-522.1	26.425	2788.17	25.93	1892.12	26.425	-497.253	16.62	0.015	17.1186	0.012	17.1186	0.0588	16.62	0.351
25.545	1190.18	25.545	1190.47	25.545	-522.127	26.44	2810.17	25.945	1920.23	26.44	-497.156	16.63	0.0126	17.1289	0.012	17.1289	0.066	16.63	0.327
25.56	1212.15	25.56	1212.37	25.56	-522.156	26.455	2831.62	25.96	1948.43	26.455	-497.049	16.64	0.0114	17.1392	0.0114	17.1392	0.0744	16.64	0.3072
25.575	1234.34	25.575	1234.49	25.575	-522.187	26.47	2852.49	25.975	1976.72	26.47	-496.934	16.65	0.0102	17.1495	0.0108	17.1495	0.0846	16.65	0.2898
25.59	1256.74	25.59	1256.82	25.59	-522.219	26.485	2872.75	25.99	2005.09	26.485	-496.811	16.66	0.009	17.1598	0.0108	17.1598	0.0972	16.66	0.2754
25.605	1279.36	25.605	1279.37	25.605	-522.251	26.5	2892.39	26.005	2033.51	26.5	-496.68	16.67	0.0084	17.1701	0.0108	17.1701	0.114	16.67	0.2634
25.62	1302.18	25.62	1302.12	25.62	-522.282	26.515	2911.39	26.02	2061.98	26.515	-496.541	16.68	0.0078	17.1804	0.0102	17.1804	0.1356	16.68	0.2526
25.635	1325.21	25.635	1325.07	25.635	-522.311	26.53	2929.73	26.035	2090.47	26.53	-496.397	16.69	0.0072	17.1907	0.0102	17.1907	0.1644	16.69	0.243
25.65	1348.42	25.65	1348.22	25.65	-522.339	26.545	2947.38	26.05	2118.99	26.545	-496.247	16.7	0.0066	17.201	0.0102	17.201	0.2046	16.7	0.2352
25.665	1371.82	25.665	1371.56	25.665	-522.364	26.56	2964.33	26.065	2147.5	26.56	-496.092	16.71	0.006	17.2113	0.0096	17.2113	0.2628	16.71	0.228
25.68	1395.39	25.68	1395.09	25.68	-522.385	26.575	2980.55	26.08	2176	26.575	-495.933	16.72	0.006	17.2216	0.0102	17.2216	0.3546	16.72	0.2214
25.695	1419.14	25.695	1418.79	25.695	-522.403	26.59	2996.04	26.095	2204.46	26.59	-495.771	16.73	0.0054	17.2319	0.0096	17.2319	0.5352	16.73	0.216
25.71	1443.04	25.71	1442.66	25.71	-522.418	26.605	3010.77	26.11	2232.87	26.605	-495.606	16.74	0.0054	17.2422	0.0096	17.2422	0.9816	16.74	0.2106
25.725	1467.1	25.725	1466.7	25.725	-522.428	26.62	3024.72	26.125	2261.22	26.62	-495.441	16.75	0.0048	17.2525	0.0096	17.2525	2.0544	16.75	0.2064
25.74	1491.31	25.74	1490.89	25.74	-522.434	26.635	3037.87	26.14	2289.48	26.635	-495.274	16.76	0.0048	17.2628	0.0096	17.2628	3.9732	16.76	0.2022
25.755	1515.65	25.755	1515.23	25.755	-522.436	26.65	3050.22	26.155	2317.64	26.65	-495.108	16.77	0.0048	17.2731	0.0096	17.2731	5.8668	16.77	0.1986
25.77	1540.13	25.77	1539.71	25.77	-522.434	26.665	3061.75	26.17	2345.68	26.665	-494.943	16.78	0.0042	17.2834	0.0096	17.2834	5.5992	16.78	0.1956
25.785	1564.72	25.785	1564.32	25.785	-522.428	26.68	3072.44	26.185	2373.58	26.68	-494.78	16.79	0.0042	17.2937	0.0096	17.2937	4.026	16.79	0.1926
25.8	1589.43	25.8	1589.05	25.8	-522.418	26.695	3082.27	26.2	2401.31	26.695	-494.621	16.8	0.0042	17.304	0.0096	17.304	3.3102	16.8	0.1896
25.815	1614.23	25.815	1613.88	25.815	-522.406	26.71	3091.24	26.215	2428.86	26.71	-494.465	16.81	0.0042	17.3143	0.0096	17.3143	3.4668	16.81	0.1872
25.83	1639.14	25.83	1638.82	25.83	-522.391	26.725	3099.34	26.23	2456.22	26.725	-494.314	16.82	0.0042	17.3246	0.0096	17.3246	3.0534	16.82	0.1854
25.845	1664.12	25.845	1663.84	25.845	-522.374	26.74	3106.54	26.245	2483.35	26.74	-494.169	16.83	0.0042	17.3349	0.0096	17.3349	1.9206	16.83	0.1836
25.86	1689.18	25.86	1688.94	25.86	-522.356	26.755	3112.85	26.26	2510.24	26.755	-494.03	16.84	0.0036	17.3452	0.0096	17.3452	1.0092	16.84	0.1818
25.875	1714.3	25.875	1714.1	25.875	-522.337	26.77	3118.24	26.275	2536.86	26.77	-493.899	16.85	0.0036	17.3555	0.0102	17.3555	0.5394	16.85	0.18
25.89	1739.47	25.89	1739.32	25.89	-522.317	26.785	3122.72	26.29	2563.2	26.785	-493.775	16.86	0.0036	17.3658	0.0102	17.3658	0.3426	16.86	0.1788
25.905	1764.68	25.905	1764.57	25.905	-522.298	26.8	3126.28	26.305	2589.23	26.8	-493.66	16.87	0.0036	17.3761	0.0102	17.3761	0.255	16.87	0.1776
25.92	1789.91	25.92	1789.85	25.92	-522.28	26.815	3128.9	26.32	2614.93	26.815	-493.554	16.88	0.0036	17.3864	0.0102	17.3864	0.2064	16.88	0.177
25.935	1815.16	25.935	1815.14	25.935	-522.264	26.83	3130.58	26.335	2640.28	26.83	-493.458	16.89	0.0036	17.3967	0.0102	17.3967	0.1752	16.89	0.1758
25.95	1840.41	25.95	1840.42	25.95	-522.25	26.845	3131.33	26.35	2665.25	26.845	-493.372	16.9	0.0036	17.407	0.0084	17.407	0.1548	16.9	0.1752
25.965	1865.65	25.965	1865.68	25.965	-522.237	26.86	3131.12	26.365	2689.82	26.86	-493.297	16.91	0.0036	17.4173	0.009	17.4173	0.1422	16.91	0.1746
25.98	1890.85	25.98	1890.91	25.98	-522.228	26.875	3129.97	26.38	2713.98	26.875	-493.233	16.92	0.0036	17.4276	0.009	17.4276	0.1356	16.92	0.1746
25.995	1916.02	25.995	1916.09	25.995	-522.222	26.89	3127.86	26.395	2737.68	26.89	-493.18	16.93	0.0036	17.4379	0.009	17.4379	0.1344	16.93	0.174
26.01	1941.12	26.01	1941.2	26.01	-522.218	26.905	3124.81	26.41	2760.93	26.905	-493.138	16.94	0.0036	17.4482	0.0084	17.4482	0.1386	16.94	0.174
26.025	1966.14	26.025	1966.22	26.025	-522.218	26.92	3120.8	26.425	2783.68	26.92	-493.109	16.95	0.0036	17.4585	0.009	17.4585	0.1494	16.95	0.174
26.04	1991.07	26.04	1991.14	26.04	-522.221	26.935	3115.84	26.44	2805.92	26.935	-493.091	16.96	0.0036	17.4688	0.009	17.4688	0.1686	16.96	0.174
26.055	2015.88	26.055	2015.94	26.055	-522.226	26.95	3109.93	26.455	2827.62	26.95	-493.084	16.97	0.0036	17.4791	0.0096	17.4791	0.2016	16.97	0.174
26.07	2040.56	26.07	2040.6	26.07	-522.234	26.965	3103.08	26.47	2848.77	26.965	-493.09	16.98	0.0036	17.4894	0.0102	17.4894	0.2634	16.98	0.1746
26.085	2065.08	26.085	2065.1	26.085	-522.244	26.98	3095.29	26.485	2869.33	26.98	-493.106	16.99	0.0036	17.4997	0.0102	17.4997	0.4062	16.99	0.1752
26.1	2089.43	26.1	2089.42	26.1	-522.256	26.995	3086.56	26.5	2889.29	26.995	-493.134	17	0.0036	17.51	0.0108	17.51	0.7734	17	0.1758
26.115	2113.59	26.115	2113.55	26.115	-522.269	27.01	3076.9	26.515	2908.63	27.01	-493.173	17.01	0.0042	17.5203	0.0114	17.5203	1.5528	17.01	0.1764
26.13	2137.53	26.13	2137.46	26.13	-522.283	27.025	3066.32	26.53	2927.31	27.025	-493.223	17.02	0.0042	17.5306	0.012	17.5306	2.6502	17.02	0.177
26.145	2161.23	26.145	2161.13	26.145	-522.298	27.04	3054.82	26.545	2945.33	27.04	-493.282	17.03	0.0042	17.5409	0.0126	17.5409	3.1626	17.03	0.1782
26.16	2184.67	26.16	2184.53	26.16	-522.312	27.055	3042.42	26.56	2962.65	27.055	-493.352	17.04	0.0042	17.5512	0.0132	17.5512	2.4972	17.04	0.1794
26.175	2207.83	26.175	2207.66	26.175	-522.325	27.07	3029.12	26.575	2979.26	27.07	-493.43	17.05	0.0042	17.5615	0.0138	17.5615	1.8234	17.05	0.1812
26.19	2230.68	26.19	2230.49	26.19	-522.337	27.085	3014.94	26.59	2995.14	27.085	-493.517	17.06	0.0048	17.5718	0.0144	17.5718	1.74	17.06	0.1824
26.205	2253.21	26.205	2252.99	26.205	-522.348	27.1	2999.89	26.605	3010.26	27.1	-493.612	17.07	0.0048	17.5821	0.0156	17.5821	1.7994	17.07	0.1842
26.22	2275.39	26.22	2275.15	26.22	-522.356	27.115	2983.98	26.62	3024.62	27.115	-493.715	17.08	0.0048	17.5924	0.0162	17.5924	1.371	17.08	0.1866
26.235	2297.2	26.235	2296.95	26.235	-522.362	27.13	2967.23	26.635	3038.18	27.13	-493.823	17.09	0.0048	17.6027	0.0174	17.6027	0.8112	17.09	0.1884
26.25	2318.61	26.25	2318.35	26.25	-522.365	27.145	2949.64	26.65	3050.93	27.145	-493.938	17.1	0.0054	17.613	0.0186	17.613	0.4668	17.1	0.1908
26.265	2339.6	26.265	2339.35	26.265	-522.366	27.16	2931.24	26.665	3062.86	27.16	-494.057	17.11	0.0054	17.6233	0.0198	17.6233	0.348	17.11	0.1938
26.28	2360.16	26.28	2359.91	26.28	-522.363	27.175	2912.04	26.68	3073.94	27.175	-494.181	17.12	0.006	17.6336	0.0216	17.6336	0.3984	17.12	0.1968
26.295	2380.26	26.295	2380.02	26.295	-522.358	27.19	2892.06	26.695	3084.16	27.19	-494.308	17.13	0.006	17.6439	0.0234	17.6439	0.606	17.13	0.2004
26.31	2399.87	26.31	2399.65	26.31	-522.35	27.205	2871.31	26.71	3093.51	27.205	-494.438	17.14	0.0066	17.6542	0.0252	17.6542	0.906	17.14	0.2046
26.325	2418.98	26.325	2418.78	26.325	-522.339	27.22	2849.82	26.725	3101.97	27.22	-494.57	17.15	0.0072	17.6645	0.027	17.6645	1.0368	17.15	0.2088
26.34	2437.57	26.34	2437.4	26.34	-522.326	27.235	2827.6	26.74	3109.52	27.235	-494.703	17.16	0.0072	17.6748	0.0294	17.6748	0.8298	17.16	0.2142
26.355	2455.61	26.355	2455.48	26.355	-522.312	27.25	2804.67	26.755	3116.16	27.25	-494.836	17.17	0.0078	17.6851	0.0318	17.6851	0.6174	17.17	0.2196
26.37	2473.09	26.37	2472.99	26.37	-522.296	27.265	2781.06	26.77	3121.88	27.265	-494.969	17.18	0.0084	17.6954	0.0348	17.6954	0.5766	17.18	0.2262
26.385	2489.98	26.385	2489.93	26.385	-522.279	27.28	2756.78	26.785	3126.66	27.28	-495.1	17.19	0.009	17.7057	0.0384	17.7057	0.5826	17.19	0.234
26.4	2506.28	26.4	2506.26	26.4	-522.261	27.295	2731.86	26.8	3130.49	27.295	-495.229	17.2	0.0096	17.716	0.0426	17.716	0.4506	17.2	0.243
26.415	2521.95	26.415	2521.97	26.415	-522.243	27.31	2706.31	26.815	3133.37	27.31	-495.356	17.21	0.0108	17.7263	0.0474	17.7263	0.2718	17.21	0.2532
26.43	2536.98	26.43	2537.04	26.43	-522.226	27.325	2680.17	26.83	3135.29	27.325	-495.479	17.22	0.0114	17.7366	0.0534	17.7366	0.1536	17.22	0.2658
26.445	2551.36	26.445	2551.46	26.445	-522.21	27.34	2653.45	26.845	3136.24	27.34	-495.599	17.23	0.0132	17.7469	0.0606	17.7469	0.0966	17.23	0.2802
26.46	2565.06	26.46	2565.19	26.46	-522.196	27.355	2626.17	26.86	3136.22	27.355	-495.714	17.24	0.0144	17.7572	0.069	17.7572	0.0714	17.24	0.2982
26.475	2578.08	26.475	2578.24	26.475	-522.183	27.37	2598.36	26.875	3135.22	27.37	-495.824	17.25	0.0168	17.7675	0.0798	17.7675	0.0576	17.25	0.3204
26.49	2590.38	26.49	2590.57	26.49	-522.173	27.385	2570.05	26.89	3133.24	27.385	-495.928	17.26	0.0192	17.7778	0.0936	17.7778	0.0492	17.26	0.348
26.505	2601.97	26.505	2602.18	26.505	-522.165	27.4	2541.26	26.905	3130.29	27.4	-496.027	17.27	0.0222	17.7881	0.111	17.7881	0.0426	17.27	0.3834
26.52	2612.83	26.52	2613.04	26.52	-522.161	27.415	2512	26.92	3126.35	27.415	-496.12	17.28	0.0258	17.7984	0.1344	17.7984	0.0378	17.28	0.4308
26.535	2622.93	26.535	2623.15	26.535	-522.159	27.43	2482.32	26.935	3121.43	27.43	-496.205	17.29	0.0312	17.8087	0.1656	17.8087	0.0342	17.29	0.495
26.55	2632.28	26.55	2632.49	26.55	-522.16	27.445	2452.22	26.95	3115.54	27.445	-496.284	17.3	0.0378	17.819	0.2106	17.819	0.0312	17.3	0.588
26.565	2640.85	26.565	2641.05	26.565	-522.164	27.46	2421.75	26.965	3108.68	27.46	-496.356	17.31	0.0474	17.8293	0.2784	17.8293	0.0288	17.31	0.7398
26.58	2648.63	26.58	2648.81	26.58	-522.172	27.475	2390.91	26.98	3100.84	27.475	-496.421	17.32	0.0612	17.8396	0.3966	17.8396	0.0264	17.32	1.0464
26.595	2655.61	26.595	2655.78	26.595	-522.182	27.49	2359.74	26.995	3092.04	27.49	-496.478	17.33	0.0834	17.8499	0.6636	17.8499	0.0252	17.33	1.7634
26.61	2661.79	26.61	2661.92	26.61	-522.194	27.505	2328.26	27.01	3082.29	27.505	-496.528	17.34	0.129	17.8602	1.3314	17.8602	0.0234	17.34	3.2682
26.625	2667.14	26.625	2667.25	26.625	-522.208	27.52	2296.5	27.025	3071.59	27.52	-496.571	17.35	0.2358	17.8705	2.7216	17.8705	0.0228	17.35	5.5998
26.64	2671.68	26.64	2671.74	26.64	-522.225	27.535	2264.48	27.04	3059.95	27.535	-496.606	17.36	0.4614	17.8808	4.6356	17.8808	0.0216	17.36	7.584
26.655	2675.37	26.655	2675.4	26.655	-522.242	27.55	2232.23	27.055	3047.38	27.55	-496.634	17.37	0.8124	17.8911	5.4552	17.8911	0.021	17.37	8.2524
26.67	2678.23	26.67	2678.21	26.67	-522.261	27.565	2199.76	27.07	3033.89	27.565	-496.654	17.38	1.1142	17.9014	4.2432	17.9014	0.0204	17.38	8.3718
26.685	2680.24	26.685	2680.18	26.685	-522.28	27.58	2167.11	27.085	3019.5	27.58	-496.668	17.39	1.2144	17.9117	3.066	17.9117	0.0204	17.39	7.4442
26.7	2681.4	26.7	2681.3	26.7	-522.298	27.595	2134.3	27.1	3004.22	27.595	-496.675	17.4	1.2162	17.922	2.9322	17.922	0.0204	17.4	6.285
26.715	2681.7	26.715	2681.56	26.715	-522.317	27.61	2101.36	27.115	2988.06	27.61	-496.675	17.41	1.062	17.9323	3.087	17.9323	0.021	17.41	5.2446
26.73	2681.15	26.73	2680.96	26.73	-522.334	27.625	2068.3	27.13	2971.05	27.625	-496.67	17.42	0.8952	17.9426	2.3766	17.9426	0.0216	17.42	4.4874
26.745	2679.73	26.745	2679.51	26.745	-522.35	27.64	2035.15	27.145	2953.18	27.64	-496.658	17.43	0.7494	17.9529	1.368	17.9529	0.0222	17.43	3.4104
26.76	2677.46	26.76	2677.2	26.76	-522.364	27.655	2001.94	27.16	2934.49	27.655	-496.64	17.44	0.636	17.9632	0.7026	17.9632	0.024	17.44	2.136
26.775	2674.32	26.775	2674.04	26.775	-522.376	27.67	1968.68	27.175	2914.99	27.67	-496.617	17.45	0.4674	17.9735	0.39	17.9735	0.0264	17.45	1.2696
26.79	2670.33	26.79	2670.03	26.79	-522.386	27.685	1935.41	27.19	2894.7	27.685	-496.589	17.46	0.2772	17.9838	0.258	17.9838	0.03	17.46	0.834
26.805	2665.49	26.805	2665.17	26.805	-522.394	27.7	1902.13	27.205	2873.64	27.7	-496.557	17.47	0.1512	17.9941	0.192	17.9941	0.0354	17.47	0.639
26.82	2659.79	26.82	2659.46	26.82	-522.399	27.715	1868.88	27.22	2851.83	27.715	-496.52	17.48	0.0882	18.0044	0.1518	18.0044	0.045	17.48	0.5412
26.835	2653.26	26.835	2652.92	26.835	-522.401	27.73	1835.67	27.235	2829.29	27.73	-496.479	17.49	0.06	18.0147	0.123	18.0147	0.0666	17.49	0.4818
26.85	2645.88	26.85	2645.54	26.85	-522.402	27.745	1802.52	27.25	2806.04	27.745	-496.435	17.5	0.045	18.025	0.1026	18.025	0.12	17.5	0.4416
26.865	2637.67	26.865	2637.33	26.865	-522.4	27.76	1769.46	27.265	2782.11	27.76	-496.388	17.51	0.036	18.0353	0.087	18.0353	0.2358	17.51	0.4134
26.88	2628.64	26.88	2628.31	26.88	-522.395	27.775	1736.5	27.28	2757.51	27.775	-496.337	17.52	0.0294	18.0456	0.075	18.0456	0.4068	17.52	0.3936
26.895	2618.79	26.895	2618.48	26.895	-522.389	27.79	1703.67	27.295	2732.27	27.79	-496.285	17.53	0.0246	18.0559	0.066	18.0559	0.5052	17.53	0.3792
26.91	2608.14	26.91	2607.85	26.91	-522.381	27.805	1670.97	27.31	2706.42	27.805	-496.231	17.54	0.021	18.0662	0.0582	18.0662	0.411	17.54	0.369
26.925	2596.7	26.925	2596.43	26.925	-522.371	27.82	1638.44	27.325	2679.98	27.82	-496.174	17.55	0.018	18.0765	0.0522	18.0765	0.2934	17.55	0.3618
26.94	2584.48	26.94	2584.23	26.94	-522.361	27.835	1606.08	27.34	2652.96	27.835	-496.117	17.56	0.0156	18.0868	0.0474	18.0868	0.2682	17.56	0.3576
26.955	2571.49	26.955	2571.27	26.955	-522.349	27.85	1573.92	27.355	2625.41	27.85	-496.059	17.57	0.0138	18.0971	0.0432	18.0971	0.288	17.57	0.3558
26.97	2557.75	26.97	2557.55	26.97	-522.338	27.865	1541.97	27.37	2597.34	27.865	-496	17.58	0.012	18.1074	0.0402	18.1074	0.2388	17.58	0.354
26.985	2543.26	26.985	2543.1	26.985	-522.326	27.88	1510.24	27.385	2568.77	27.88	-495.94	17.59	0.0108	18.1177	0.0372	18.1177	0.1482	17.59	0.3546
27	2528.05	27	2527.92	27	-522.314	27.895	1478.75	27.4	2539.74	27.895	-495.881	17.6	0.0096	18.128	0.0354	18.128	0.0828	17.6	0.3564
27.015	2512.14	27.015	2512.02	27.015	-522.302	27.91	1447.52	27.415	2510.26	27.91	-495.822	17.61	0.0084	18.1383	0.0336	18.1383	0.0504	17.61	0.36
27.03	2495.52	27.03	2495.44	27.03	-522.291	27.925	1416.56	27.43	2480.37	27.925	-495.763	17.62	0.0078	18.1486	0.0324	18.1486	0.0372	17.62	0.3642
27.045	2478.23	27.045	2478.17	27.045	-522.281	27.94	1385.88	27.445	2450.08	27.94	-495.705	17.63	0.0072	18.1589	0.0312	18.1589	0.0312	17.63	0.369
27.06	2460.28	27.06	2460.24	27.06	-522.272	27.955	1355.49	27.46	2419.43	27.955	-495.648	17.64	0.0066	18.1692	0.0312	18.1692	0.0282	17.64	0.3756
27.075	2441.68	27.075	2441.66	27.075	-522.264	27.97	1325.41	27.475	2388.44	27.97	-495.593	17.65	0.006	18.1795	0.0312	18.1795	0.0264	17.65	0.3828
27.09	2422.46	27.09	2422.45	27.09	-522.257	27.985	1295.64	27.49	2357.13	27.985	-495.538	17.66	0.0054	18.1898	0.0324	18.1898	0.0258	17.66	0.3912
27.105	2402.62	27.105	2402.63	27.105	-522.251	28	1266.21	27.505	2325.53	28	-495.485	17.67	0.0048	18.2001	0.0354	18.2001	0.0258	17.67	0.4008
27.12	2382.2	27.12	2382.21	27.12	-522.246	28.015	1237.11	27.52	2293.66	28.015	-495.434	17.68	0.0048	18.2104	0.0438	18.2104	0.0264	17.68	0.411
27.135	2361.2	27.135	2361.22	27.135	-522.242	28.03	1208.36	27.535	2261.56	28.03	-495.385	17.69	0.0042	18.2207	0.063	18.2207	0.0276	17.69	0.4224
27.15	2339.65	27.15	2339.68	27.15	-522.239	28.045	1179.97	27.55	2229.24	28.045	-495.337	17.7	0.0042	18.231	0.0966	18.231	0.03	17.7	0.4356
27.165	2317.56	27.165	2317.6	27.165	-522.238	28.06	1151.94	27.565	2196.72	28.06	-495.292	17.71	0.0036	18.2413	0.1272	18.2413	0.0336	17.71	0.4506
27.18	2294.96	27.18	2295	27.18	-522.236	28.075	1124.28	27.58	2164.04	28.075	-495.248	17.72	0.0036	18.2516	0.1206	18.2516	0.0378	17.72	0.4692
27.195	2271.86	27.195	2271.9	27.195	-522.236	28.09	1097	27.595	2131.22	28.09	-495.207	17.73	0.0036	18.2619	0.0948	18.2619	0.0444	17.73	0.4932
27.21	2248.28	27.21	2248.32	27.21	-522.236	28.105	1070.11	27.61	2098.27	28.105	-495.168	17.74	0.003	18.2722	0.0858	18.2722	0.054	17.74	0.5214
27.225	2224.25	27.225	2224.29	27.225	-522.236	28.12	1043.61	27.625	2065.23	28.12	-495.132	17.75	0.003	18.2825	0.0942	18.2825	0.0684	17.75	0.5472
27.24	2199.78	27.24	2199.82	27.24	-522.237	28.135	1017.51	27.64	2032.11	28.135	-495.098	17.76	0.003	18.2928	0.0972	18.2928	0.0936	17.76	0.5682
27.255	2174.89	27.255	2174.93	27.255	-522.238	28.15	991.802	27.655	1998.94	28.15	-495.066	17.77	0.0024	18.3031	0.0882	18.3031	0.1488	17.77	0.5898
27.27	2149.61	27.27	2149.65	27.27	-522.239	28.165	966.504	27.67	1965.74	28.165	-495.037	17.78	0.0024	18.3134	0.0918	18.3134	0.2868	17.78	0.6084
27.285	2123.96	27.285	2123.99	27.285	-522.24	28.18	941.615	27.685	1932.53	28.18	-495.01	17.79	0.0024	18.3237	0.1332	18.3237	0.5814	17.79	0.6264
27.3	2097.95	27.3	2097.98	27.3	-522.24	28.195	917.139	27.7	1899.33	28.195	-494.986	17.8	0.0024	18.334	0.2418	18.334	1.0116	17.8	0.6462
27.315	2071.6	27.315	2071.63	27.315	-522.241	28.21	893.077	27.715	1866.16	28.21	-494.964	17.81	0.0024	18.3443	0.4188	18.3443	1.251	17.81	0.6702
27.33	2044.95	27.33	2044.98	27.33	-522.241	28.225	869.432	27.73	1833.05	28.225	-494.945	17.82	0.0018	18.3546	0.5484	18.3546	1.0074	17.82	0.696
27.345	2018	27.345	2018.03	27.345	-522.242	28.24	846.207	27.745	1800.01	28.24	-494.929	17.83	0.0018	18.3649	0.4716	18.3649	0.7086	17.83	0.723
27.36	1990.78	27.36	1990.81	27.36	-522.242	28.255	823.401	27.76	1767.07	28.255	-494.915	17.84	0.0018	18.3752	0.3342	18.3752	0.6438	17.84	0.7542
27.375	1963.32	27.375	1963.34	27.375	-522.243	28.27	801.016	27.775	1734.23	28.27	-494.903	17.85	0.0018	18.3855	0.2892	18.3855	0.702	17.85	0.7914
27.39	1935.62	27.39	1935.65	27.39	-522.243	28.285	779.052	27.79	1701.52	28.285	-494.894	17.86	0.0018	18.3958	0.3138	18.3958	0.5922	17.86	0.8334
27.405	1907.72	27.405	1907.75	27.405	-522.244	28.3	757.509	27.805	1668.96	28.3	-494.887	17.87	0.0018	18.4061	0.2844	18.4061	0.3618	17.87	0.8796
27.42	1879.64	27.42	1879.66	27.42	-522.245	28.315	736.387	27.82	1636.56	28.315	-494.882	17.88	0.0018	18.4164	0.1902	18.4164	0.1908	17.88	0.9312
27.435	1851.38	27.435	1851.4	27.435	-522.246	28.33	715.685	27.835	1604.35	28.33	-494.88	17.89	0.0012	18.4267	0.1128	18.4267	0.1044	17.89	0.9882
27.45	1822.99	27.45	1823	27.45	-522.247	28.345	695.402	27.85	1572.32	28.345	-494.88	17.9	0.0012	18.437	0.0726	18.437	0.0678	17.9	1.0506
27.465	1794.46	27.465	1794.47	27.465	-522.249	28.36	675.536	27.865	1540.51	28.36	-494.882	17.91	0.0012	18.4473	0.0564	18.4473	0.0504	17.91	1.1208
27.48	1765.84	27.48	1765.84	27.48	-522.252	28.375	656.086	27.88	1508.93	28.375	-494.887	17.92	0.0012	18.4576	0.0504	18.4576	0.0396	17.92	1.1982
27.495	1737.12	27.495	1737.12	27.495	-522.254	28.39	637.049	27.895	1477.59	28.39	-494.893	17.93	0.0012	18.4679	0.048	18.4679	0.0324	17.93	1.2846
27.51	1708.35	27.51	1708.34	27.51	-522.258	28.405	618.423	27.91	1446.5	28.405	-494.901	17.94	0.0012	18.4782	0.0474	18.4782	0.0276	17.94	1.3818
27.525	1679.52	27.525	1679.5	27.525	-522.262	28.42	600.204	27.925	1415.68	28.42	-494.912	17.95	0.0012	18.4885	0.0486	18.4885	0.0228	17.95	1.491
27.54	1650.67	27.54	1650.64	27.54	-522.266	28.435	582.391	27.94	1385.14	28.435	-494.924	17.96	0.0012	18.4988	0.051	18.4988	0.0198	17.96	1.6152
27.555	1621.81	27.555	1621.77	27.555	-522.271	28.45	564.98	27.955	1354.89	28.45	-494.937	17.97	0.0012	18.5091	0.054	18.5091	0.018	17.97	1.7556
27.57	1592.96	27.57	1592.9	27.57	-522.276	28.465	547.967	27.97	1324.94	28.465	-494.953	17.98	0.0012	18.5194	0.0594	18.5194	0.0156	17.98	1.917
27.585	1564.13	27.585	1564.07	27.585	-522.281	28.48	531.349	27.985	1295.31	28.48	-494.97	17.99	0.0012	18.5297	0.066	18.5297	0.0138	17.99	2.1024
27.6	1535.35	27.6	1535.27	27.6	-522.287	28.495	515.122	28	1266	28.495	-494.988	18	0.0012	18.54	0.075	18.54	0.0126	18	2.3172
27.615	1506.63	27.615	1506.54	27.615	-522.292	28.51	499.281	28.015	1237.03	28.51	-495.008	18.01	0.0012	18.5503	0.087	18.5503	0.012	18.01	2.5686
27.63	1477.98	27.63	1477.88	27.63	-522.297	28.525	483.823	28.03	1208.4	28.525	-495.029	18.02	0.0012	18.5606	0.1038	18.5606	0.0108	18.02	2.865
27.645	1449.43	27.645	1449.32	27.645	-522.302	28.54	468.742	28.045	1180.12	28.54	-495.051	18.03	0.0012	18.5709	0.1272	18.5709	0.0102	18.03	3.2178
27.66	1420.99	27.66	1420.86	27.66	-522.307	28.555	454.035	28.06	1152.2	28.555	-495.073	18.04	0.0012	18.5812	0.165	18.5812	0.0096	18.04	3.6426
27.675	1392.67	27.675	1392.53	27.675	-522.311	28.57	439.697	28.075	1124.65	28.57	-495.097	18.05	0.0012	18.5915	0.237	18.5915	0.009	18.05	4.1604
27.69	1364.48	27.69	1364.35	27.69	-522.314	28.585	425.722	28.09	1097.47	28.585	-495.122	18.06	0.0012	18.6018	0.4014	18.6018	0.0084	18.06	4.8012
27.705	1336.46	27.705	1336.31	27.705	-522.317	28.6	412.106	28.105	1070.67	28.6	-495.147	18.07	0.0012	18.6121	0.7482	18.6121	0.0078	18.07	5.607
27.72	1308.59	27.72	1308.44	27.72	-522.318	28.615	398.844	28.12	1044.26	28.615	-495.172	18.08	0.0012	18.6224	1.287	18.6224	0.0078	18.08	6.6402
27.735	1280.91	27.735	1280.76	27.735	-522.319	28.63	385.93	28.135	1018.24	28.63	-495.198	18.09	0.0012	18.6327	1.7166	18.6327	0.0072	18.09	7.9974
27.75	1253.42	27.75	1253.27	27.75	-522.319	28.645	373.36	28.15	992.611	28.645	-495.224	18.1	0.0012	18.643	1.7142	18.643	0.0072	18.1	9.8304
27.765	1226.14	27.765	1225.99	27.765	-522.318	28.66	361.128	28.165	967.383	28.66	-495.25	18.11	0.0012	18.6533	1.857	18.6533	0.0066	18.11	12.4038
27.78	1199.08	27.78	1198.93	27.78	-522.316	28.675	349.228	28.18	942.559	28.675	-495.276	18.12	0.0012	18.6636	2.5566	18.6636	0.0066	18.12	16.2768
27.795	1172.24	27.795	1172.1	27.795	-522.313	28.69	337.656	28.195	918.141	28.69	-495.302	18.13	0.0012	18.6739	3.228	18.6739	0.0066	18.13	23.0424
27.81	1145.65	27.81	1145.52	27.81	-522.31	28.705	326.405	28.21	894.131	28.705	-495.328	18.14	0.0012	18.6842	2.8008	18.6842	0.006	18.14	37.4508
27.825	1119.3	27.825	1119.19	27.825	-522.305	28.72	315.471	28.225	870.533	28.72	-495.353	18.15	0.0012	18.6945	1.9038	18.6945	0.006	18.15	70.1352
27.84	1093.22	27.84	1093.12	27.84	-522.3	28.735	304.848	28.24	847.347	28.735	-495.377	18.16	0.0012	18.7048	1.4658	18.7048	0.006	18.16	134.409
27.855	1067.42	27.855	1067.32	27.855	-522.294	28.75	294.53	28.255	824.576	28.75	-495.401	18.17	0.0012	18.7151	1.4712	18.7151	0.006	18.17	225.172
27.87	1041.89	27.87	1041.81	27.87	-522.288	28.765	284.511	28.27	802.219	28.765	-495.425	18.18	0.0012	18.7254	1.3242	18.7254	0.0054	18.18	297.07
27.885	1016.65	27.885	1016.59	27.885	-522.282	28.78	274.787	28.285	780.278	28.78	-495.447	18.19	0.0012	18.7357	0.8724	18.7357	0.0054	18.19	300.958
27.9	991.716	27.9	991.666	27.9	-522.275	28.795	265.352	28.3	758.752	28.795	-495.468	18.2	0.0012	18.746	0.4854	18.746	0.0054	18.2	244.004
27.915	967.086	27.915	967.051	27.915	-522.269	28.81	256.2	28.315	737.641	28.81	-495.489	18.21	0.0012	18.7563	0.273	18.7563	0.0054	18.21	195.872
27.93	942.77	27.93	942.75	27.93	-522.262	28.825	247.326	28.33	716.944	28.825	-495.508	18.22	0.0012	18.7666	0.1782	18.7666	0.0054	18.22	182.971
27.945	918.776	27.945	918.77	27.945	-522.256	28.84	238.723	28.345	696.661	28.84	-495.526	18.23	0.0012	18.7769	0.1338	18.7769	0.0054	18.23	173.029
27.96	895.11	27.96	895.118	27.96	-522.25	28.855	230.388	28.36	676.79	28.855	-495.543	18.24	0.0012	18.7872	0.108	18.7872	0.0054	18.24	135.496
27.975	871.778	27.975	871.798	27.975	-522.245	28.87	222.314	28.375	657.329	28.87	-495.559	18.25	0.0012	18.7975	0.0906	18.7975	0.0048	18.25	84.015
27.99	848.785	27.99	848.816	27.99	-522.24	28.885	214.496	28.39	638.276	28.885	-495.573	18.26	0.0012	18.8078	0.0786	18.8078	0.0048	18.26	45.846
28.005	826.136	28.005	826.177	28.005	-522.236	28.9	206.929	28.405	619.63	28.9	-495.586	18.27	0.0012	18.8181	0.0696	18.8181	0.0048	18.27	25.749
28.02	803.837	28.02	803.886	28.02	-522.232	28.915	199.607	28.42	601.387	28.915	-495.597	18.28	0.0012	18.8284	0.063	18.8284	0.0048	18.28	16.59
28.035	781.89	28.035	781.946	28.035	-522.229	28.93	192.525	28.435	583.544	28.93	-495.607	18.29	0.0012	18.8387	0.0582	18.8387	0.0048	18.29	12.1092
28.05	760.3	28.05	760.36	28.05	-522.227	28.945	185.679	28.45	566.1	28.945	-495.615	18.3	0.0012	18.849	0.0546	18.849	0.0054	18.3	9.444
28.065	739.069	28.065	739.133	28.065	-522.226	28.96	179.062	28.465	549.05	28.96	-495.622	18.31	0.0012	18.8593	0.0522	18.8593	0.0054	18.31	7.6224
28.08	718.201	28.08	718.267	28.08	-522.225	28.975	172.67	28.48	532.39	28.975	-495.628	18.32	0.0012	18.8696	0.051	18.8696	0.0054	18.32	6.297
28.095	697.696	28.095	697.763	28.095	-522.224	28.99	166.497	28.495	516.119	28.99	-495.631	18.33	0.0012	18.8799	0.0504	18.8799	0.0054	18.33	5.2968
28.11	677.558	28.11	677.625	28.11	-522.225	29.005	160.539	28.51	500.23	29.005	-495.634	18.34	0.0012	18.8902	0.051	18.8902	0.0054	18.34	4.521
28.125	657.788	28.125	657.853	28.125	-522.225	29.02	154.791	28.525	484.721	29.02	-495.635	18.35	0.0012	18.9005	0.0522	18.9005	0.0054	18.35	3.9084
28.14	638.386	28.14	638.448	28.14	-522.226	29.035	149.248	28.54	469.588	29.035	-495.634	18.36	0.0012	18.9108	0.0546	18.9108	0.0054	18.36	3.4152
28.155	619.354	28.155	619.412	28.155	-522.228	29.05	143.905	28.555	454.825	29.05	-495.633	18.37	0.0012	18.9211	0.0582	18.9211	0.006	18.37	3.0108
28.17	600.69	28.17	600.746	28.17	-522.229	29.065	138.757	28.57	440.429	29.065	-495.629	18.38	0.0012	18.9314	0.0636	18.9314	0.006	18.38	2.6754
28.185	582.397	28.185	582.448	28.185	-522.231	29.08	133.801	28.585	426.396	29.08	-495.625	18.39	0.0012	18.9417	0.0702	18.9417	0.006	18.39	2.394
28.2	564.472	28.2	564.519	28.2	-522.233	29.095	129.03	28.6	412.719	29.095	-495.619	18.4	0.0012	18.952	0.0798	18.952	0.006	18.4	2.1552
28.215	546.916	28.215	546.959	28.215	-522.235	29.11	124.44	28.615	399.395	29.11	-495.613	18.41	0.0012	18.9623	0.093	18.9623	0.0066	18.41	1.9518
28.23	529.728	28.23	529.767	28.23	-522.236	29.125	120.028	28.63	386.419	29.125	-495.605	18.42	0.0012	18.9726	0.1122	18.9726	0.0066	18.42	1.776
28.245	512.906	28.245	512.942	28.245	-522.238	29.14	115.788	28.645	373.786	29.14	-495.596	18.43	0.0012	18.9829	0.1404	18.9829	0.0072	18.43	1.623
28.26	496.45	28.26	496.482	28.26	-522.239	29.155	111.717	28.66	361.49	29.155	-495.587	18.44	0.0012	18.9932	0.1908	18.9932	0.0072	18.44	1.4898
28.275	480.357	28.275	480.386	28.275	-522.241	29.17	107.809	28.675	349.528	29.17	-495.576	18.45	0.0012	19.0035	0.2988	19.0035	0.0078	18.45	1.3728
28.29	464.625	28.29	464.653	28.29	-522.241	29.185	104.061	28.69	337.893	29.185	-495.565	18.46	0.0018	19.0138	0.534	19.0138	0.0078	18.46	1.2696
28.305	449.253	28.305	449.279	28.305	-522.242	29.2	100.469	28.705	326.58	29.2	-495.553	18.47	0.0018	19.0241	0.954	19.0241	0.0084	18.47	1.1778
28.32	434.239	28.32	434.264	28.32	-522.243	29.215	97.0279	28.72	315.585	29.215	-495.541	18.48	0.0018	19.0344	1.4676	19.0344	0.009	18.48	1.0956
28.335	419.579	28.335	419.604	28.335	-522.243	29.23	93.7341	28.735	304.902	29.23	-495.528	18.49	0.0018	19.0447	1.8024	19.0447	0.0096	18.49	1.023
28.35	405.271	28.35	405.296	28.35	-522.243	29.245	90.5837	28.75	294.526	29.245	-495.515	18.5	0.0018	19.055	2.1564	19.055	0.0108	18.5	0.9576
28.365	391.313	28.365	391.339	28.365	-522.242	29.26	87.5727	28.765	284.451	29.26	-495.501	18.51	0.0018	19.0653	2.6298	19.0653	0.012	18.51	0.8988
28.38	377.702	28.38	377.728	28.38	-522.242	29.275	84.6971	28.78	274.673	29.275	-495.488	18.52	0.0018	19.0756	2.5494	19.0756	0.0132	18.52	0.846
28.395	364.433	28.395	364.461	28.395	-522.241	29.29	81.9532	28.795	265.186	29.29	-495.474	18.53	0.0018	19.0859	1.9836	19.0859	0.015	18.53	0.7992
28.41	351.505	28.41	351.534	28.41	-522.241	29.305	79.3372	28.81	255.984	29.305	-495.461	18.54	0.0018	19.0962	1.506	19.0962	0.0186	18.54	0.759
28.425	338.913	28.425	338.943	28.425	-522.24	29.32	76.8454	28.825	247.063	29.32	-495.447	18.55	0.0018	19.1065	1.3764	19.1065	0.0246	18.55	0.7272
28.44	326.653	28.44	326.686	28.44	-522.239	29.335	74.474	28.84	238.417	29.335	-495.434	18.56	0.0018	19.1168	1.2954	19.1168	0.0402	18.56	0.711
28.455	314.723	28.455	314.757	28.455	-522.239	29.35	72.2197	28.855	230.041	29.35	-495.421	18.57	0.0018	19.1271	0.9258	19.1271	0.072	18.57	0.714
28.47	303.118	28.47	303.154	28.47	-522.238	29.365	70.0786	28.87	221.929	29.365	-495.408	18.58	0.0018	19.1374	0.5334	19.1374	0.1206	18.58	0.7308
28.485	291.835	28.485	291.871	28.485	-522.237	29.38	68.0475	28.885	214.077	29.38	-495.396	18.59	0.0018	19.1477	0.2928	19.1477	0.1524	18.59	0.741
28.5	280.868	28.5	280.906	28.5	-522.237	29.395	66.1228	28.9	206.478	29.395	-495.384	18.6	0.0018	19.158	0.18	19.158	0.1284	18.6	0.7428
28.515	270.213	28.515	270.252	28.515	-522.237	29.41	64.3012	28.915	199.129	29.41	-495.373	18.61	0.0018	19.1683	0.1308	19.1683	0.0924	18.61	0.7056
28.53	259.867	28.53	259.906	28.53	-522.236	29.425	62.5793	28.93	192.024	29.425	-495.362	18.62	0.0018	19.1786	0.1044	19.1786	0.0822	18.62	0.642
28.545	249.825	28.545	249.864	28.545	-522.236	29.44	60.9539	28.945	185.157	29.44	-495.352	18.63	0.0018	19.1889	0.0846	19.1889	0.0912	18.63	0.594
28.56	240.081	28.56	240.121	28.56	-522.236	29.455	59.4217	28.96	178.523	29.455	-495.343	18.64	0.0018	19.1992	0.0696	19.1992	0.0876	18.64	0.564
28.575	230.632	28.575	230.671	28.575	-522.237	29.47	57.9796	28.975	172.118	29.47	-495.334	18.65	0.0018	19.2095	0.0588	19.2095	0.0642	18.65	0.537
28.59	221.473	28.59	221.511	28.59	-522.237	29.485	56.6245	28.99	165.936	29.485	-495.326	18.66	0.0018	19.2198	0.051	19.2198	0.0426	18.66	0.4902
28.605	212.598	28.605	212.635	28.605	-522.238	29.5	55.3532	29.005	159.972	29.5	-495.319	18.67	0.0018	19.2301	0.045	19.2301	0.0312	18.67	0.4416
28.62	204.003	28.62	204.038	28.62	-522.238	29.515	54.1627	29.02	154.222	29.515	-495.313	18.68	0.0018	19.2404	0.039	19.2404	0.027	18.68	0.4062
28.635	195.683	28.635	195.716	28.635	-522.239	29.53	53.0502	29.035	148.68	29.53	-495.307	18.69	0.0018	19.2507	0.0336	19.2507	0.0264	18.69	0.3816
28.65	187.632	28.65	187.663	28.65	-522.24	29.545	52.0126	29.05	143.341	29.545	-495.303	18.7	0.0018	19.261	0.0294	19.261	0.0264	18.7	0.3636
28.665	179.845	28.665	179.874	28.665	-522.241	29.56	51.0472	29.065	138.201	29.56	-495.299	18.71	0.0018	19.2713	0.0264	19.2713	0.0276	18.71	0.3486
28.68	172.319	28.68	172.345	28.68	-522.242	29.575	50.151	29.08	133.255	29.575	-495.296	18.72	0.0018	19.2816	0.0234	19.2816	0.0294	18.72	0.3354
28.695	165.046	28.695	165.07	28.695	-522.243	29.59	49.3214	29.095	128.497	29.59	-495.293	18.73	0.0018	19.2919	0.0216	19.2919	0.0312	18.73	0.3228
28.71	158.022	28.71	158.043	28.71	-522.244	29.605	48.5556	29.11	123.924	29.605	-495.291	18.74	0.0024	19.3022	0.0198	19.3022	0.0336	18.74	0.3114
28.725	151.242	28.725	151.26	28.725	-522.245	29.62	47.8509	29.125	119.531	29.62	-495.29	18.75	0.0024	19.3125	0.018	19.3125	0.0372	18.75	0.3006
28.74	144.7	28.74	144.716	28.74	-522.247	29.635	47.2049	29.14	115.312	29.635	-495.29	18.76	0.0024	19.3228	0.0168	19.3228	0.0408	18.76	0.291
28.755	138.392	28.755	138.405	28.755	-522.248	29.65	46.6148	29.155	111.264	29.65	-495.29	18.77	0.0024	19.3331	0.0156	19.3331	0.0456	18.77	0.2814
28.77	132.311	28.77	132.321	28.77	-522.249	29.665	46.0782	29.17	107.382	29.665	-495.291	18.78	0.0024	19.3434	0.0144	19.3434	0.0516	18.78	0.2724
28.785	126.453	28.785	126.461	28.785	-522.25	29.68	45.5927	29.185	103.661	29.68	-495.293	18.79	0.0024	19.3537	0.0138	19.3537	0.0588	18.79	0.264
28.8	120.813	28.8	120.818	28.8	-522.251	29.695	45.1558	29.2	100.098	29.695	-495.295	18.8	0.0024	19.364	0.0132	19.364	0.0672	18.8	0.2562
28.815	115.384	28.815	115.387	28.815	-522.252	29.71	44.7652	29.215	96.6865	29.71	-495.298	18.81	0.0024	19.3743	0.012	19.3743	0.0786	18.81	0.249
28.83	110.163	28.83	110.163	28.83	-522.254	29.725	44.4186	29.23	93.4237	29.725	-495.301	18.82	0.0024	19.3846	0.0114	19.3846	0.093	18.82	0.2418
28.845	105.143	28.845	105.141	28.845	-522.255	29.74	44.1138	29.245	90.3052	29.74	-495.304	18.83	0.0024	19.3949	0.0108	19.3949	0.1122	18.83	0.2352
28.86	100.32	28.86	100.315	28.86	-522.256	29.755	43.8486	29.26	87.3266	29.755	-495.308	18.84	0.0024	19.4052	0.0108	19.4052	0.138	18.84	0.2292
28.875	95.688	28.875	95.6812	28.875	-522.256	29.77	43.6208	29.275	84.4839	29.77	-495.312	18.85	0.003	19.4155	0.0102	19.4155	0.1746	18.85	0.2232
28.89	91.2422	28.89	91.2335	28.89	-522.257	29.785	43.4283	29.29	81.773	29.785	-495.317	18.86	0.003	19.4258	0.0096	19.4258	0.228	18.86	0.2172
28.905	86.9775	28.905	86.9671	28.905	-522.258	29.8	43.2692	29.305	79.1899	29.8	-495.321	18.87	0.003	19.4361	0.009	19.4361	0.3186	18.87	0.2118
28.92	82.8886	28.92	82.8769	28.92	-522.259	29.815	43.1414	29.32	76.7308	29.815	-495.326	18.88	0.003	19.4464	0.009	19.4464	0.5106	18.88	0.207
28.935	78.9707	28.935	78.9578	28.935	-522.259	29.83	43.0431	29.335	74.3916	29.83	-495.331	18.89	0.003	19.4567	0.0084	19.4567	0.9774	18.89	0.2022
28.95	75.2188	28.95	75.205	28.95	-522.259	29.845	42.9723	29.35	72.1688	29.845	-495.337	18.9	0.003	19.467	0.0078	19.467	1.9764	18.9	0.1974
28.965	71.6279	28.965	71.6136	28.965	-522.26	29.86	42.9273	29.365	70.0585	29.86	-495.342	18.91	0.003	19.4773	0.0078	19.4773	3.4914	18.91	0.1932
28.98	68.193	28.98	68.1786	28.98	-522.26	29.875	42.9063	29.38	68.057	29.875	-495.347	18.92	0.0036	19.4876	0.0078	19.4876	4.4886	18.92	0.189
28.995	64.9095	28.995	64.8952	28.995	-522.26	29.89	42.9076	29.395	66.1609	29.89	-495.353	18.93	0.0036	19.4979	0.0072	19.4979	3.7314	18.93	0.1848
29.01	61.7726	29.01	61.7588	29.01	-522.259	29.905	42.9296	29.41	64.3665	29.905	-495.358	18.94	0.0036	19.5082	0.0072	19.5082	2.547	18.94	0.1812
29.025	58.7775	29.025	58.7646	29.025	-522.259	29.92	42.9706	29.425	62.6703	29.92	-495.364	18.95	0.0036	19.5185	0.0066	19.5185	2.1438	18.95	0.1776
29.04	55.9196	29.04	55.908	29.04	-522.258	29.935	43.0292	29.44	61.0691	29.935	-495.369	18.96	0.0036	19.5288	0.0066	19.5288	2.4114	18.96	0.174
29.055	53.1944	29.055	53.1844	29.055	-522.258	29.95	43.1039	29.455	59.5595	29.95	-495.375	18.97	0.0042	19.5391	0.0066	19.5391	2.3652	18.97	0.171
29.07	50.5975	29.07	50.5894	29.07	-522.257	29.965	43.1932	29.47	58.1382	29.965	-495.38	18.98	0.0042	19.5494	0.006	19.5494	1.6182	18.98	0.1674
29.085	48.1243	29.085	48.1185	29.085	-522.256	29.98	43.2957	29.485	56.8021	29.98	-495.385	18.99	0.0042	19.5597	0.006	19.5597	0.8898	18.99	0.165
29.1	45.7707	29.1	45.7673	29.1	-522.255	29.995	43.4102	29.5	55.548	29.995	-495.391	19	0.0042	19.57	0.006	19.57	0.4686	19	0.162
29.115	43.5324	29.115	43.5317	29.115	-522.254	30.01	43.5354	29.515	54.3729	30.01	-495.396	19.01	0.0048	19.5803	0.006	19.5803	0.279	19.01	0.159
29.13	41.4053	29.13	41.4074	29.13	-522.253	30.025	43.6701	29.53	53.2737	30.025	-495.401	19.02	0.0048	19.5906	0.006	19.5906	0.1944	19.02	0.1566
29.145	39.3853	29.145	39.3903	29.145	-522.251	30.04	43.8131	29.545	52.2477	30.04	-495.406	19.03	0.0048	19.6009	0.0054	19.6009	0.1482	19.03	0.1542
29.16	37.4684	29.16	37.4764	29.16	-522.25	30.055	43.9633	29.56	51.2918	30.055	-495.411	19.04	0.0054	19.6112	0.0054	19.6112	0.1182	19.04	0.1524
29.175	35.6507	29.175	35.6617	29.175	-522.249	30.07	44.1197	29.575	50.4034	30.07	-495.416	19.05	0.0054	19.6215	0.0054	19.6215	0.0966	19.05	0.15
29.19	33.9285	29.19	33.9422	29.19	-522.247	30.085	44.2813	29.59	49.5796	30.085	-495.421	19.06	0.0054	19.6318	0.0054	19.6318	0.0804	19.06	0.1482
29.205	32.298	29.205	32.3143	29.205	-522.246	30.1	44.4471	29.605	48.818	30.1	-495.426	19.07	0.006	19.6421	0.0054	19.6421	0.0684	19.07	0.1458
29.22	30.7556	29.22	30.7742	29.22	-522.245	30.115	44.6163	29.62	48.1157	30.115	-495.43	19.08	0.006	19.6524	0.0054	19.6524	0.0588	19.08	0.1446
29.235	29.2976	29.235	29.3182	29.235	-522.244	30.13	44.7879	29.635	47.4704	30.13	-495.435	19.09	0.0066	19.6627	0.0048	19.6627	0.051	19.09	0.1428
29.25	27.9207	29.25	27.9429	29.25	-522.244	30.145	44.9613	29.65	46.8794	30.145	-495.44	19.1	0.0066	19.673	0.0048	19.673	0.045	19.1	0.141
29.265	26.6214	29.265	26.6448	29.265	-522.243	30.16	45.1356	29.665	46.3405	30.16	-495.444	19.11	0.0072	19.6833	0.0048	19.6833	0.0402	19.11	0.1398
29.28	25.3964	29.28	25.4205	29.28	-522.243	30.175	45.3102	29.68	45.8512	30.175	-495.449	19.12	0.0072	19.6936	0.0048	19.6936	0.036	19.12	0.1386
29.295	24.2424	29.295	24.2667	29.295	-522.243	30.19	45.4843	29.695	45.4093	30.19	-495.453	19.13	0.0078	19.7039	0.0048	19.7039	0.033	19.13	0.1368
29.31	23.1562	29.31	23.1802	29.31	-522.243	30.205	45.6574	29.71	45.0124	30.205	-495.457	19.14	0.0078	19.7142	0.0048	19.7142	0.03	19.14	0.1362
29.325	22.1347	29.325	22.158	29.325	-522.243	30.22	45.829	29.725	44.6585	30.22	-495.461	19.15	0.0084	19.7245	0.0048	19.7245	0.0276	19.15	0.135
29.34	21.1749	29.34	21.1969	29.34	-522.244	30.235	45.9985	29.74	44.3453	30.235	-495.465	19.16	0.009	19.7348	0.0048	19.7348	0.0252	19.16	0.1338
29.355	20.2739	29.355	20.2942	29.355	-522.245	30.25	46.1654	29.755	44.0707	30.25	-495.469	19.17	0.0096	19.7451	0.0048	19.7451	0.024	19.17	0.1332
29.37	19.4286	29.37	19.4469	29.37	-522.245	30.265	46.3293	29.77	43.8328	30.265	-495.473	19.18	0.0102	19.7554	0.0048	19.7554	0.0222	19.18	0.1326
29.385	18.6364	29.385	18.6522	29.385	-522.247	30.28	46.4898	29.785	43.6296	30.28	-495.477	19.19	0.0108	19.7657	0.0048	19.7657	0.021	19.19	0.132
29.4	17.8945	29.4	17.9077	29.4	-522.248	30.295	46.6466	29.8	43.4591	30.295	-495.48	19.2	0.0114	19.776	0.0054	19.776	0.0204	19.2	0.1314
29.415	17.2002	29.415	17.2106	29.415	-522.249	30.31	46.7993	29.815	43.3194	30.31	-495.484	19.21	0.012	19.7863	0.0054	19.7863	0.0198	19.21	0.1308
29.43	16.551	29.43	16.5585	29.43	-522.25	30.325	46.9476	29.83	43.2088	30.325	-495.487	19.22	0.0132	19.7966	0.0054	19.7966	0.0192	19.22	0.1308
29.445	15.9444	29.445	15.9489	29.445	-522.251	30.34	47.0913	29.845	43.1253	30.34	-495.49	19.23	0.0138	19.8069	0.0054	19.8069	0.0198	19.23	0.1308
29.46	15.378	29.46	15.3797	29.46	-522.253	30.355	47.2302	29.86	43.0674	30.355	-495.493	19.24	0.015	19.8172	0.0054	19.8172	0.0204	19.24	0.1308
29.475	14.8495	29.475	14.8486	29.475	-522.254	30.37	47.3641	29.875	43.0333	30.37	-495.496	19.25	0.0162	19.8275	0.006	19.8275	0.0234	19.25	0.1308
29.49	14.3567	29.49	14.3534	29.49	-522.255	30.385	47.4928	29.89	43.0215	30.385	-495.499	19.26	0.018	19.8378	0.006	19.8378	0.0306	19.26	0.1308
29.505	13.8976	29.505	13.8922	29.505	-522.256	30.4	47.6163	29.905	43.0301	30.4	-495.501	19.27	0.0192	19.8481	0.006	19.8481	0.0468	19.27	0.1314
29.52	13.4701	29.52	13.4629	29.52	-522.257	30.415	47.7344	29.92	43.0579	30.415	-495.503	19.28	0.0216	19.8584	0.0066	19.8584	0.0684	19.28	0.132
29.535	13.0723	29.535	13.0638	29.535	-522.257	30.43	47.847	29.935	43.1032	30.43	-495.505	19.29	0.0234	19.8687	0.0066	19.8687	0.0792	19.29	0.1326
29.55	12.7024	29.55	12.693	29.55	-522.258	30.445	47.9542	29.95	43.1647	30.445	-495.506	19.3	0.0264	19.879	0.0072	19.879	0.066	19.3	0.1332
29.565	12.3587	29.565	12.3489	29.565	-522.258	30.46	48.0559	29.965	43.2409	30.46	-495.507	19.31	0.0294	19.8893	0.0078	19.8893	0.0498	19.31	0.1344
29.58	12.0397	29.58	12.0298	29.58	-522.258	30.475	48.1521	29.98	43.3304	30.475	-495.508	19.32	0.033	19.8996	0.0084	19.8996	0.0468	19.32	0.1356
29.595	11.7437	29.595	11.7342	29.595	-522.258	30.49	48.2428	29.995	43.4321	30.49	-495.509	19.33	0.0378	19.9099	0.0096	19.9099	0.0522	19.33	0.1368
29.61	11.4694	29.61	11.4608	29.61	-522.257	30.505	48.3281	30.01	43.5446	30.505	-495.509	19.34	0.0432	19.9202	0.0114	19.9202	0.0522	19.34	0.1386
29.625	11.2155	29.625	11.2081	29.625	-522.257	30.52	48.4081	30.025	43.6668	30.52	-495.508	19.35	0.0504	19.9305	0.0132	19.9305	0.0438	19.35	0.1404
29.64	10.9808	29.64	10.9748	29.64	-522.256	30.535	48.4828	30.04	43.7975	30.535	-495.508	19.36	0.0594	19.9408	0.0168	19.9408	0.0366	19.36	0.1428
29.655	10.764	29.655	10.7597	29.655	-522.255	30.55	48.5524	30.055	43.9356	30.55	-495.506	19.37	0.0714	19.9511	0.0252	19.9511	0.036	19.37	0.1458
29.67	10.5642	29.67	10.5617	29.67	-522.255	30.565	48.6169	30.07	44.0801	30.565	-495.505	19.38	0.0876	19.9614	0.0444	19.9614	0.0402	19.38	0.1494
29.685	10.3804	29.685	10.3798	29.685	-522.254	30.58	48.6765	30.085	44.2299	30.58	-495.503	19.39	0.1104	19.9717	0.0816	19.9717	0.0522	19.39	0.1524
29.7	10.2116	29.7	10.2129	29.7	-522.253	30.595	48.7313	30.1	44.3842	30.595	-495.501	19.4	0.1464	19.982	0.1296	19.982	0.081	19.4	0.1548
29.715	10.057	29.715	10.0602	29.715	-522.252	30.61	48.7816	30.115	44.5419	30.61	-495.498	19.41	0.2112	19.9923	0.1452	19.9923	0.1506	19.41	0.1704
29.73	9.9158	29.73	9.92074	29.73	-522.251	30.625	48.8274	30.13	44.7024	30.625	-495.495	19.42	0.3498	20.0026	0.1116	20.0026	0.291	19.42	0.195
29.745	9.78728	29.745	9.79376	29.745	-522.251	30.64	48.8689	30.145	44.8647	30.64	-495.491	19.43	0.6552	20.0129	0.0798	20.0129	0.48	19.43	0.222
29.76	9.67075	29.76	9.67852	29.76	-522.25	30.655	48.9063	30.16	45.0281	30.655	-495.487	19.44	1.2216	20.0232	0.0744	20.0232	0.558	19.44	0.2382
29.775	9.56557	29.775	9.57437	29.775	-522.25	30.67	48.9398	30.175	45.192	30.67	-495.482	19.45	1.9578	20.0335	0.0858	20.0335	0.4302	19.45	0.2304
29.79	9.47113	29.79	9.48067	29.79	-522.249	30.685	48.9696	30.19	45.3557	30.685	-495.477	19.46	2.4276	20.0438	0.0816	20.0438	0.2952	19.46	0.2172
29.805	9.38688	29.805	9.39688	29.805	-522.249	30.7	48.9959	30.205	45.5186	30.7	-495.472	19.47	2.1606	20.0541	0.06	20.0541	0.2646	19.47	0.2154
29.82	9.3123	29.82	9.32247	29.82	-522.249	30.715	49.0189	30.22	45.6801	30.715	-495.466	19.48	1.6212	20.0644	0.042	20.0644	0.3048	19.48	0.2226
29.835	9.24688	29.835	9.25699	29.835	-522.249	30.73	49.0388	30.235	45.8397	30.73	-495.46	19.49	1.3386	20.0747	0.0354	20.0747	0.2916	19.49	0.228
29.85	9.19018	29.85	9.19999	29.85	-522.249	30.745	49.0558	30.25	45.997	30.745	-495.453	19.5	1.362	20.085	0.0372	20.085	0.1962	19.5	0.2232
29.865	9.14176	29.865	9.15112	29.865	-522.249	30.76	49.0702	30.265	46.1516	30.76	-495.446	19.51	1.3452	20.0953	0.0492	20.0953	0.1092	19.51	0.2184
29.88	9.10122	29.88	9.11001	29.88	-522.25	30.775	49.0821	30.28	46.303	30.775	-495.439	19.52	1.032	20.1056	0.0822	20.1056	0.06	19.52	0.2196
29.895	9.06818	29.895	9.07636	29.895	-522.25	30.79	49.0919	30.295	46.451	30.79	-495.432	19.53	0.6432	20.1159	0.1566	20.1159	0.0378	19.53	0.2262
29.91	9.04232	29.91	9.04989	29.91	-522.25	30.805	49.0996	30.31	46.5953	30.805	-495.424	19.54	0.3612	20.1262	0.2814	20.1262	0.0276	19.54	0.2364
29.925	9.02331	29.925	9.03035	29.925	-522.25	30.82	49.1055	30.325	46.7356	30.82	-495.416	19.55	0.2112	20.1365	0.3918	20.1365	0.0222	19.55	0.2484
29.94	9.01087	29.94	9.01752	29.94	-522.251	30.835	49.1099	30.34	46.8717	30.835	-495.408	19.56	0.141	20.1468	0.3576	20.1468	0.018	19.56	0.2634
29.955	9.00475	29.955	9.01119	29.955	-522.251	30.85	49.1129	30.355	47.0034	30.85	-495.399	19.57	0.1056	20.1571	0.2466	20.1571	0.0156	19.57	0.2796
29.97	9.00474	29.97	9.01119	29.97	-522.251	30.865	49.1148	30.37	47.1306	30.865	-495.391	19.58	0.0852	20.1674	0.189	20.1674	0.0132	19.58	0.2994
29.985	9.01063	29.985	9.01734	29.985	-522.251	30.88	49.1158	30.385	47.2533	30.88	-495.382	19.59	0.0714	20.1777	0.2034	20.1777	0.012	19.59	0.3216
30	9.02226	30	9.02949	30	-522.25	30.895	49.1161	30.4	47.3712	30.895	-495.373	19.6	0.0618	20.188	0.2244	20.188	0.0108	19.6	0.3468
30.015	9.0395	30.015	9.0475	30.015	-522.25	30.91	49.1158	30.415	47.4843	30.91	-495.365	19.61	0.0552	20.1983	0.1776	20.1983	0.0096	19.61	0.3768
30.03	9.06225	30.03	9.07124	30.03	-522.25	30.925	49.1153	30.43	47.5928	30.925	-495.356	19.62	0.0498	20.2086	0.1068	20.2086	0.009	19.62	0.4116
30.045	9.0904	30.045	9.10058	30.045	-522.249	30.94	49.1147	30.445	47.6964	30.94	-495.347	19.63	0.0462	20.2189	0.0588	20.2189	0.0078	19.63	0.453
30.06	9.12389	30.06	9.13539	30.06	-522.248	30.955	49.1142	30.46	47.7954	30.955	-495.338	19.64	0.0438	20.2292	0.0354	20.2292	0.0072	19.64	0.5022
30.075	9.16268	30.075	9.17556	30.075	-522.248	30.97	49.1141	30.475	47.8897	30.97	-495.33	19.65	0.042	20.2395	0.0252	20.2395	0.0072	19.65	0.561
30.09	9.20671	30.09	9.22096	30.09	-522.247	30.985	49.1144	30.49	47.9793	30.985	-495.321	19.66	0.0414	20.2498	0.0198	20.2498	0.0066	19.66	0.6324
30.105	9.25596	30.105	9.27147	30.105	-522.247	31	49.1154	30.505	48.0645	31	-495.313	19.67	0.0414	20.2601	0.0168	20.2601	0.006	19.67	0.7212
30.12	9.31038	30.12	9.32697	30.12	-522.246	31.015	49.1173	30.52	48.1452	31.015	-495.305	19.68	0.042	20.2704	0.015	20.2704	0.006	19.68	0.8322
30.135	9.36994	30.135	9.3873	30.135	-522.246	31.03	49.1203	30.535	48.2216	31.03	-495.297	19.69	0.0432	20.2807	0.0132	20.2807	0.0054	19.69	0.9756
30.15	9.43459	30.15	9.45235	30.15	-522.246	31.045	49.1245	30.55	48.2939	31.045	-495.289	19.7	0.045	20.291	0.012	20.291	0.0054	19.7	1.1634
30.165	9.50426	30.165	9.52195	30.165	-522.246	31.06	49.1302	30.565	48.3621	31.06	-495.282	19.71	0.048	20.3013	0.0114	20.3013	0.0054	19.71	1.419
30.18	9.57886	30.18	9.59595	30.18	-522.246	31.075	49.1374	30.58	48.4264	31.075	-495.275	19.72	0.0522	20.3116	0.0108	20.3116	0.0048	19.72	1.7886
30.195	9.65829	30.195	9.6742	30.195	-522.247	31.09	49.1463	30.595	48.487	31.09	-495.269	19.73	0.0576	20.3219	0.0102	20.3219	0.0048	19.73	2.3952
30.21	9.74239	30.21	9.75651	30.21	-522.247	31.105	49.1572	30.61	48.5441	31.105	-495.263	19.74	0.0648	20.3322	0.0102	20.3322	0.0048	19.74	3.5694
30.225	9.831	30.225	9.8427	30.225	-522.248	31.12	49.1702	30.625	48.5978	31.12	-495.257	19.75	0.0744	20.3425	0.0096	20.3425	0.0042	19.75	5.9922
30.24	9.92391	30.24	9.93257	30.24	-522.25	31.135	49.1854	30.64	48.6482	31.135	-495.252	19.76	0.0876	20.3528	0.0096	20.3528	0.0042	19.76	10.503
30.255	10.0209	30.255	10.0259	30.255	-522.251	31.15	49.203	30.655	48.6956	31.15	-495.248	19.77	0.1062	20.3631	0.0096	20.3631	0.0042	19.77	16.9728
30.27	10.1216	30.27	10.1226	30.27	-522.253	31.165	49.2231	30.67	48.7401	31.165	-495.244	19.78	0.132	20.3734	0.0102	20.3734	0.0042	19.78	23.3832
30.285	10.2258	30.285	10.2222	30.285	-522.255	31.18	49.2459	30.685	48.782	31.18	-495.241	19.79	0.1728	20.3837	0.0102	20.3837	0.0042	19.79	28.2264
30.3	10.3331	30.3	10.3247	30.3	-522.257	31.195	49.2715	30.7	48.8213	31.195	-495.238	19.8	0.2466	20.394	0.0108	20.394	0.0042	19.8	30.0774
30.315	10.4431	30.315	10.4297	30.315	-522.259	31.21	49.3001	30.715	48.8583	31.21	-495.236	19.81	0.408	20.4043	0.0108	20.4043	0.0042	19.81	31.3848
30.33	10.5555	30.33	10.5371	30.33	-522.261	31.225	49.3317	30.73	48.8931	31.225	-495.235	19.82	0.7722	20.4146	0.0114	20.4146	0.0036	19.82	33.3558
30.345	10.6698	30.345	10.6465	30.345	-522.264	31.24	49.3666	30.745	48.926	31.24	-495.234	19.83	1.4538	20.4249	0.0126	20.4249	0.0036	19.83	33.3342
30.36	10.7857	30.36	10.7578	30.36	-522.266	31.255	49.4048	30.76	48.957	31.255	-495.234	19.84	2.3136	20.4352	0.0132	20.4352	0.0036	19.84	29.3202
30.375	10.9025	30.375	10.8706	30.375	-522.267	31.27	49.4465	30.775	48.9863	31.27	-495.235	19.85	2.745	20.4455	0.0144	20.4455	0.0036	19.85	22.8852
30.39	11.02	30.39	10.9847	30.39	-522.269	31.285	49.4918	30.79	49.0142	31.285	-495.236	19.86	2.4264	20.4558	0.0156	20.4558	0.0036	19.86	18.0072
30.405	11.1378	30.405	11.0997	30.405	-522.27	31.3	49.5408	30.805	49.0407	31.3	-495.239	19.87	1.7802	20.4661	0.0174	20.4661	0.0036	19.87	15.153
30.42	11.2553	30.42	11.2155	30.42	-522.271	31.315	49.5936	30.82	49.0661	31.315	-495.242	19.88	1.4712	20.4764	0.0198	20.4764	0.0036	19.88	12.4704
30.435	11.3723	30.435	11.3318	30.435	-522.271	31.33	49.6504	30.835	49.0904	31.33	-495.245	19.89	1.5282	20.4867	0.0222	20.4867	0.0036	19.89	8.8884
30.45	11.4884	30.45	11.4482	30.45	-522.271	31.345	49.7112	30.85	49.1138	31.345	-495.25	19.9	1.5156	20.497	0.0264	20.497	0.0036	19.9	5.4612
30.465	11.6032	30.465	11.5646	30.465	-522.27	31.36	49.7762	30.865	49.1364	31.36	-495.255	19.91	1.1946	20.5073	0.0318	20.5073	0.0036	19.91	3.2646
30.48	11.7166	30.48	11.6807	30.48	-522.269	31.375	49.8454	30.88	49.1584	31.375	-495.261	19.92	0.7362	20.5176	0.0402	20.5176	0.0036	19.92	2.1234
30.495	11.8282	30.495	11.7962	30.495	-522.267	31.39	49.9189	30.895	49.1799	31.39	-495.267	19.93	0.4056	20.5279	0.0558	20.5279	0.0036	19.93	1.5474
30.51	11.9379	30.51	11.9108	30.51	-522.265	31.405	49.9969	30.91	49.2011	31.405	-495.274	19.94	0.2322	20.5382	0.0918	20.5382	0.0036	19.94	1.2204
30.525	12.0456	30.525	12.0244	30.525	-522.263	31.42	50.0794	30.925	49.222	31.42	-495.282	19.95	0.153	20.5485	0.1734	20.5485	0.0042	19.95	1.0008
30.54	12.1511	30.54	12.1367	30.54	-522.26	31.435	50.1665	30.94	49.2427	31.435	-495.291	19.96	0.1128	20.5588	0.321	20.5588	0.0042	19.96	0.84
30.555	12.2545	30.555	12.2474	30.555	-522.257	31.45	50.2584	30.955	49.2634	31.45	-495.3	19.97	0.0888	20.5691	0.4848	20.5691	0.0042	19.97	0.7182
30.57	12.3557	30.57	12.3564	30.57	-522.253	31.465	50.355	30.97	49.2841	31.465	-495.309	19.98	0.0726	20.5794	0.4956	20.5794	0.0042	19.98	0.6222
30.585	12.4546	30.585	12.4635	30.585	-522.25	31.48	50.4565	30.985	49.3051	31.48	-495.319	19.99	0.0606	20.5897	0.357	20.5897	0.0042	19.99	0.5454
30.6	12.5515	30.6	12.5685	30.6	-522.246	31.495	50.5629	31	49.3262	31.495	-495.33	20	0.051	20.6	0.2556	20.6	0.0042	20	0.483
30.615	12.6463	30.615	12.6712	30.615	-522.243	31.51	50.6743	31.015	49.3477	31.51	-495.341	20.01	0.0438	20.6103	0.2514	20.6103	0.0048	20.01	0.4314
30.63	12.7392	30.63	12.7715	30.63	-522.239	31.525	50.7907	31.03	49.3697	31.525	-495.353	20.02	0.0384	20.6206	0.294	20.6206	0.0048	20.02	0.3882
30.645	12.8302	30.645	12.8693	30.645	-522.236	31.54	50.9123	31.045	49.3922	31.54	-495.365	20.03	0.0336	20.6309	0.2688	20.6309	0.0048	20.03	0.3522
30.66	12.9194	30.66	12.9643	30.66	-522.234	31.555	51.0391	31.06	49.4152	31.555	-495.377	20.04	0.03	20.6412	0.1806	20.6412	0.0048	20.04	0.321
30.675	13.007	30.675	13.0567	30.675	-522.232	31.57	51.171	31.075	49.439	31.57	-495.389	20.05	0.027	20.6515	0.1068	20.6515	0.0048	20.05	0.294
30.69	13.0931	30.69	13.1461	30.69	-522.23	31.585	51.3083	31.09	49.4635	31.585	-495.402	20.06	0.0246	20.6618	0.0684	20.6618	0.0054	20.06	0.2706
30.705	13.1776	30.705	13.2327	30.705	-522.229	31.6	51.4509	31.105	49.4888	31.6	-495.414	20.07	0.0222	20.6721	0.0516	20.6721	0.0054	20.07	0.2502
30.72	13.2607	30.72	13.3163	30.72	-522.229	31.615	51.5988	31.12	49.5151	31.615	-495.427	20.08	0.0204	20.6824	0.0456	20.6824	0.006	20.08	0.2322
30.735	13.3424	30.735	13.3969	30.735	-522.23	31.63	51.752	31.135	49.5424	31.63	-495.44	20.09	0.0186	20.6927	0.0432	20.6927	0.006	20.09	0.2166
30.75	13.4227	30.75	13.4745	30.75	-522.231	31.645	51.9107	31.15	49.5707	31.645	-495.453	20.1	0.0168	20.703	0.0426	20.703	0.0066	20.1	0.2022
30.765	13.5014	30.765	13.5492	30.765	-522.233	31.66	52.0748	31.165	49.6002	31.66	-495.465	20.11	0.0156	20.7133	0.0432	20.7133	0.0072	20.11	0.1896
30.78	13.5786	30.78	13.6209	30.78	-522.235	31.675	52.2443	31.18	49.6309	31.675	-495.478	20.12	0.0144	20.7236	0.0456	20.7236	0.0072	20.12	0.1782
30.795	13.6542	30.795	13.6898	30.795	-522.238	31.69	52.4192	31.195	49.663	31.69	-495.49	20.13	0.0138	20.7339	0.0486	20.7339	0.0078	20.13	0.1686
30.81	13.728	30.81	13.7558	30.81	-522.241	31.705	52.5996	31.21	49.6964	31.705	-495.502	20.14	0.0126	20.7442	0.0534	20.7442	0.009	20.14	0.159
30.825	13.8	30.825	13.819	30.825	-522.245	31.72	52.7854	31.225	49.7313	31.72	-495.513	20.15	0.012	20.7545	0.0594	20.7545	0.0096	20.15	0.1506
30.84	13.8698	30.84	13.8797	30.84	-522.249	31.735	52.9766	31.24	49.7677	31.735	-495.524	20.16	0.0114	20.7648	0.0672	20.7648	0.0108	20.16	0.1434
30.855	13.9375	30.855	13.9378	30.855	-522.253	31.75	53.1732	31.255	49.8058	31.75	-495.535	20.17	0.0108	20.7751	0.078	20.7751	0.012	20.17	0.1362
30.87	14.0029	30.87	13.9935	30.87	-522.257	31.765	53.3752	31.27	49.8457	31.765	-495.544	20.18	0.0102	20.7854	0.0918	20.7854	0.0138	20.18	0.1302
30.885	14.0657	30.885	14.0471	30.885	-522.262	31.78	53.5825	31.285	49.8874	31.78	-495.554	20.19	0.0096	20.7957	0.1098	20.7957	0.0162	20.19	0.1242
30.9	14.1259	30.9	14.0985	30.9	-522.265	31.795	53.795	31.3	49.931	31.795	-495.562	20.2	0.009	20.806	0.1356	20.806	0.0198	20.2	0.1188
30.915	14.1834	30.915	14.1481	30.915	-522.269	31.81	54.0128	31.315	49.9767	31.81	-495.57	20.21	0.0084	20.8163	0.1722	20.8163	0.0246	20.21	0.114
30.93	14.238	30.93	14.196	30.93	-522.272	31.825	54.2358	31.33	50.0246	31.825	-495.576	20.22	0.0084	20.8266	0.228	20.8266	0.0318	20.22	0.1098
30.945	14.2899	30.945	14.2424	30.945	-522.274	31.84	54.4639	31.345	50.0748	31.84	-495.582	20.23	0.0078	20.8369	0.3294	20.8369	0.0462	20.23	0.1056
30.96	14.339	30.96	14.2876	30.96	-522.276	31.855	54.697	31.36	50.1273	31.855	-495.587	20.24	0.0078	20.8472	0.5562	20.8472	0.0792	20.24	0.1014
30.975	14.3853	30.975	14.3317	30.975	-522.277	31.87	54.9351	31.375	50.1824	31.87	-495.591	20.25	0.0072	20.8575	1.0848	20.8575	0.1536	20.25	0.0978
30.99	14.4291	30.99	14.375	30.99	-522.277	31.885	55.178	31.39	50.2402	31.885	-495.594	20.26	0.0072	20.8678	2.0928	20.8678	0.2898	20.26	0.0948
31.005	14.4705	31.005	14.4177	31.005	-522.276	31.9	55.4257	31.405	50.3008	31.9	-495.596	20.27	0.0066	20.8781	3.3582	20.8781	0.4428	20.27	0.0918
31.02	14.5097	31.02	14.4602	31.02	-522.275	31.915	55.6781	31.42	50.3643	31.915	-495.597	20.28	0.0066	20.8884	3.7242	20.8884	0.4578	20.28	0.0888
31.035	14.5471	31.035	14.5025	31.035	-522.273	31.93	55.9351	31.435	50.4309	31.93	-495.597	20.29	0.006	20.8987	2.7738	20.8987	0.3282	20.29	0.0864
31.05	14.5831	31.05	14.5451	31.05	-522.27	31.945	56.1964	31.45	50.5008	31.945	-495.595	20.3	0.006	20.909	1.8798	20.909	0.228	20.3	0.0834
31.065	14.618	31.065	14.5882	31.065	-522.266	31.96	56.4621	31.465	50.5741	31.96	-495.593	20.31	0.006	20.9193	1.6932	20.9193	0.2184	20.31	0.0816
31.08	14.6524	31.08	14.6319	31.08	-522.262	31.975	56.732	31.48	50.6509	31.975	-495.589	20.32	0.006	20.9296	1.9986	20.9296	0.2586	20.32	0.0792
31.095	14.6868	31.095	14.6766	31.095	-522.258	31.99	57.0059	31.495	50.7315	31.99	-495.584	20.33	0.0054	20.9399	1.998	20.9399	0.2448	20.33	0.0774
31.11	14.7217	31.11	14.7225	31.11	-522.253	32.005	57.2837	31.51	50.816	32.005	-495.579	20.34	0.0054	20.9502	1.3908	20.9502	0.1638	20.34	0.075
31.125	14.7577	31.125	14.7699	31.125	-522.248	32.02	57.5651	31.525	50.9046	32.02	-495.572	20.35	0.0054	20.9605	0.78	20.9605	0.0912	20.35	0.0732
31.14	14.7954	31.14	14.8191	31.14	-522.243	32.035	57.8502	31.54	50.9975	32.035	-495.564	20.36	0.0054	20.9708	0.4176	20.9708	0.051	20.36	0.072
31.155	14.8354	31.155	14.8702	31.155	-522.238	32.05	58.1386	31.555	51.0947	32.05	-495.555	20.37	0.0054	20.9811	0.2496	20.9811	0.0324	20.37	0.0702
31.17	14.8782	31.17	14.9236	31.17	-522.234	32.065	58.4302	31.57	51.1967	32.065	-495.545	20.38	0.0048	20.9914	0.1734	20.9914	0.024	20.38	0.069
31.185	14.9245	31.185	14.9794	31.185	-522.23	32.08	58.7248	31.585	51.3034	32.08	-495.534	20.39	0.0048	21.0017	0.132	21.0017	0.0192	20.39	0.0672
31.2	14.9747	31.2	15.0378	31.2	-522.226	32.095	59.0222	31.6	51.4151	32.095	-495.522	20.4	0.0048	21.012	0.105	21.012	0.0162	20.4	0.066
31.215	15.0294	31.215	15.0991	31.215	-522.223	32.11	59.3223	31.615	51.532	32.11	-495.509	20.41	0.0048	21.0223	0.0858	21.0223	0.0144	20.41	0.0648
31.23	15.089	31.23	15.1635	31.23	-522.221	32.125	59.6247	31.63	51.6543	32.125	-495.496	20.42	0.0048	21.0326	0.0714	21.0326	0.0126	20.42	0.0636
31.245	15.1539	31.245	15.2311	31.245	-522.22	32.14	59.9293	31.645	51.7821	32.14	-495.482	20.43	0.0048	21.0429	0.0606	21.0429	0.0114	20.43	0.063
31.26	15.2244	31.26	15.3022	31.26	-522.22	32.155	60.2359	31.66	51.9157	32.155	-495.468	20.44	0.0048	21.0532	0.0522	21.0532	0.0108	20.44	0.0618
31.275	15.3008	31.275	15.3768	31.275	-522.22	32.17	60.5443	31.675	52.0551	32.17	-495.453	20.45	0.0048	21.0635	0.0456	21.0635	0.0102	20.45	0.0612
31.29	15.3833	31.29	15.4552	31.29	-522.222	32.185	60.8541	31.69	52.2006	32.185	-495.437	20.46	0.0048	21.0738	0.0402	21.0738	0.0096	20.46	0.06
31.305	15.4719	31.305	15.5375	31.305	-522.225	32.2	61.1652	31.705	52.3524	32.2	-495.422	20.47	0.006	21.0841	0.0354	21.0841	0.009	20.47	0.0594
31.32	15.5667	31.32	15.6237	31.32	-522.229	32.215	61.4774	31.72	52.5105	32.215	-495.406	20.48	0.006	21.0944	0.0318	21.0944	0.009	20.48	0.0588
31.335	15.6676	31.335	15.714	31.335	-522.233	32.23	61.7903	31.735	52.6752	32.23	-495.391	20.49	0.006	21.1047	0.0288	21.1047	0.0084	20.49	0.0558
31.35	15.7746	31.35	15.8084	31.35	-522.239	32.245	62.1038	31.75	52.8466	32.245	-495.375	20.5	0.006	21.115	0.0258	21.115	0.0084	20.5	0.0534
31.365	15.8874	31.365	15.907	31.365	-522.245	32.26	62.4175	31.765	53.0247	32.26	-495.359	20.51	0.006	21.1253	0.0234	21.1253	0.0084	20.51	0.051
31.38	16.0057	31.38	16.01	31.38	-522.252	32.275	62.7313	31.78	53.2099	32.275	-495.344	20.52	0.006	21.1356	0.0216	21.1356	0.0084	20.52	0.048
31.395	16.1294	31.395	16.1172	31.395	-522.259	32.29	63.0449	31.795	53.402	32.29	-495.33	20.53	0.006	21.1459	0.0198	21.1459	0.0084	20.53	0.048
31.41	16.2579	31.41	16.2287	31.41	-522.266	32.305	63.3579	31.81	53.6013	32.305	-495.315	20.54	0.006	21.1562	0.018	21.1562	0.0084	20.54	0.0474
31.425	16.391	31.425	16.3446	31.425	-522.274	32.32	63.6702	31.825	53.8078	32.32	-495.302	20.55	0.006	21.1665	0.0168	21.1665	0.0084	20.55	0.0474
31.44	16.5282	31.44	16.4647	31.44	-522.281	32.335	63.9815	31.84	54.0216	32.335	-495.289	20.56	0.0066	21.1768	0.0156	21.1768	0.0084	20.56	0.0468
31.455	16.669	31.455	16.5891	31.455	-522.288	32.35	64.2915	31.855	54.2426	32.35	-495.277	20.57	0.0066	21.1871	0.0144	21.1871	0.0084	20.57	0.0468
31.47	16.813	31.47	16.7178	31.47	-522.295	32.365	64.5999	31.87	54.4711	32.365	-495.266	20.58	0.0066	21.1974	0.0138	21.1974	0.0084	20.58	0.0468
31.485	16.9599	31.485	16.8506	31.485	-522.301	32.38	64.9065	31.885	54.7069	32.38	-495.256	20.59	0.0066	21.2077	0.0126	21.2077	0.009	20.59	0.0462
31.5	17.1091	31.5	16.9875	31.5	-522.306	32.395	65.2109	31.9	54.95	32.395	-495.247	20.6	0.0066	21.218	0.012	21.218	0.009	20.6	0.0462
31.515	17.2603	31.515	17.1284	31.515	-522.311	32.41	65.5131	31.915	55.2003	32.41	-495.239	20.61	0.0066	21.2283	0.0114	21.2283	0.009	20.61	0.0462
31.53	17.4131	31.53	17.2732	31.53	-522.314	32.425	65.8126	31.93	55.4579	32.425	-495.232	20.62	0.0072	21.2386	0.0108	21.2386	0.0096	20.62	0.0462
31.545	17.5672	31.545	17.4219	31.545	-522.317	32.44	66.1091	31.945	55.7227	32.44	-495.227	20.63	0.0072	21.2489	0.0102	21.2489	0.0096	20.63	0.0462
31.56	17.7223	31.56	17.5742	31.56	-522.318	32.455	66.4026	31.96	55.9945	32.455	-495.223	20.64	0.0072	21.2592	0.0096	21.2592	0.0102	20.64	0.0468
31.575	17.8783	31.575	17.7301	31.575	-522.318	32.47	66.6926	31.975	56.2732	32.47	-495.22	20.65	0.0072	21.2695	0.009	21.2695	0.0102	20.65	0.0468
31.59	18.0349	31.59	17.8894	31.59	-522.317	32.485	66.9789	31.99	56.5587	32.485	-495.219	20.66	0.0078	21.2798	0.0084	21.2798	0.0108	20.66	0.0468
31.605	18.192	31.605	18.0519	31.605	-522.314	32.5	67.2613	32.005	56.8507	32.5	-495.219	20.67	0.0078	21.2901	0.0084	21.2901	0.0114	20.67	0.0468
31.62	18.3497	31.62	18.2176	31.62	-522.311	32.515	67.5395	32.02	57.149	32.515	-495.221	20.68	0.0084	21.3004	0.0078	21.3004	0.0114	20.68	0.0474
31.635	18.5079	31.635	18.3862	31.635	-522.306	32.53	67.8133	32.035	57.4534	32.53	-495.224	20.69	0.0084	21.3107	0.0078	21.3107	0.012	20.69	0.0474
31.65	18.6667	31.65	18.5576	31.65	-522.301	32.545	68.0824	32.05	57.7637	32.545	-495.228	20.7	0.009	21.321	0.0072	21.321	0.0126	20.7	0.048
31.665	18.8262	31.665	18.7315	31.665	-522.295	32.56	68.3466	32.065	58.0795	32.56	-495.234	20.71	0.009	21.3313	0.0072	21.3313	0.0132	20.71	0.0486
31.68	18.9866	31.68	18.9079	31.68	-522.288	32.575	68.6057	32.08	58.4006	32.575	-495.241	20.72	0.0096	21.3416	0.0066	21.3416	0.0138	20.72	0.0492
31.695	19.1481	31.695	19.0866	31.695	-522.28	32.59	68.8594	32.095	58.7266	32.59	-495.249	20.73	0.0102	21.3519	0.0066	21.3519	0.015	20.73	0.0492
31.71	19.3109	31.71	19.2673	31.71	-522.272	32.605	69.1075	32.11	59.057	32.605	-495.258	20.74	0.0108	21.3622	0.006	21.3622	0.0156	20.74	0.0498
31.725	19.4753	31.725	19.4498	31.725	-522.265	32.62	69.3498	32.125	59.3916	32.62	-495.268	20.75	0.0114	21.3725	0.006	21.3725	0.0168	20.75	0.051
31.74	19.6414	31.74	19.6339	31.74	-522.257	32.635	69.5861	32.14	59.73	32.635	-495.28	20.76	0.012	21.3828	0.006	21.3828	0.0174	20.76	0.0516
31.755	19.8096	31.755	19.8195	31.755	-522.249	32.65	69.8162	32.155	60.0716	32.65	-495.292	20.77	0.0126	21.3931	0.0054	21.3931	0.0186	20.77	0.0522
31.77	19.9801	31.77	20.0063	31.77	-522.242	32.665	70.04	32.17	60.416	32.665	-495.305	20.78	0.0138	21.4034	0.0054	21.4034	0.0204	20.78	0.0534
31.785	20.1529	31.785	20.1941	31.785	-522.236	32.68	70.2572	32.185	60.7628	32.68	-495.318	20.79	0.0144	21.4137	0.0054	21.4137	0.0216	20.79	0.054
31.8	20.3284	31.8	20.3827	31.8	-522.23	32.695	70.4677	32.2	61.1115	32.695	-495.332	20.8	0.0162	21.424	0.0054	21.424	0.0234	20.8	0.0552
31.815	20.5064	31.815	20.5718	31.815	-522.225	32.71	70.6712	32.215	61.4616	32.71	-495.347	20.81	0.0174	21.4343	0.0048	21.4343	0.0258	20.81	0.0564
31.83	20.6872	31.83	20.7613	31.83	-522.221	32.725	70.8678	32.23	61.8126	32.725	-495.362	20.82	0.0192	21.4446	0.0048	21.4446	0.0282	20.82	0.0582
31.845	20.8706	31.845	20.9508	31.845	-522.219	32.74	71.0571	32.245	62.1639	32.74	-495.377	20.83	0.0216	21.4549	0.0048	21.4549	0.0312	20.83	0.0594
31.86	21.0565	31.86	21.1402	31.86	-522.217	32.755	71.2392	32.26	62.5151	32.755	-495.391	20.84	0.024	21.4652	0.0048	21.4652	0.0342	20.84	0.0612
31.875	21.2447	31.875	21.3292	31.875	-522.217	32.77	71.4138	32.275	62.8655	32.77	-495.406	20.85	0.0276	21.4755	0.0048	21.4755	0.0384	20.85	0.063
31.89	21.435	31.89	21.5175	31.89	-522.217	32.785	71.5809	32.29	63.2148	32.785	-495.421	20.86	0.0318	21.4858	0.0042	21.4858	0.0432	20.86	0.0654
31.905	21.6269	31.905	21.705	31.905	-522.219	32.8	71.7404	32.305	63.5623	32.8	-495.435	20.87	0.0372	21.4961	0.0042	21.4961	0.0498	20.87	0.0684
31.92	21.82	31.92	21.8913	31.92	-522.222	32.815	71.8922	32.32	63.9075	32.815	-495.449	20.88	0.0444	21.5064	0.0042	21.5064	0.0576	20.88	0.0726
31.935	22.0139	31.935	22.0761	31.935	-522.226	32.83	72.0362	32.335	64.2499	32.83	-495.462	20.89	0.0534	21.5167	0.0042	21.5167	0.0672	20.89	0.0792
31.95	22.2079	31.95	22.2593	31.95	-522.231	32.845	72.1724	32.35	64.589	32.845	-495.474	20.9	0.0672	21.527	0.0042	21.527	0.0798	20.9	0.0882
31.965	22.4013	31.965	22.4404	31.965	-522.236	32.86	72.3007	32.365	64.9243	32.86	-495.485	20.91	0.087	21.5373	0.0042	21.5373	0.096	20.91	0.1002
31.98	22.5936	31.98	22.6193	31.98	-522.242	32.875	72.421	32.38	65.2553	32.875	-495.496	20.92	0.1224	21.5476	0.0042	21.5476	0.12	20.92	0.1134
31.995	22.784	31.995	22.7956	31.995	-522.248	32.89	72.5335	32.395	65.5815	32.89	-495.505	20.93	0.1974	21.5579	0.0042	21.5579	0.1554	20.93	0.1284
32.01	22.9717	32.01	22.9691	32.01	-522.255	32.905	72.638	32.41	65.9026	32.905	-495.513	20.94	0.3582	21.5682	0.0042	21.5682	0.2166	20.94	0.1428
32.025	23.1559	32.025	23.1395	32.025	-522.261	32.92	72.7345	32.425	66.2181	32.92	-495.52	20.95	0.6504	21.5785	0.0036	21.5785	0.3462	20.95	0.1452
32.04	23.336	32.04	23.3063	32.04	-522.266	32.935	72.8232	32.44	66.5275	32.935	-495.526	20.96	1.0224	21.5888	0.0036	21.5888	0.6468	20.96	0.1434
32.055	23.5111	32.055	23.4695	32.055	-522.272	32.95	72.904	32.455	66.8306	32.95	-495.53	20.97	1.2414	21.5991	0.0036	21.5991	1.2432	20.97	0.1416
32.07	23.6807	32.07	23.6286	32.07	-522.276	32.965	72.9769	32.47	67.127	32.965	-495.534	20.98	1.2882	21.6094	0.0036	21.6094	2.0724	20.98	0.1398
[truncated: 9,901 more rows]
