# Supplementary material for: Exceptionally high charge mobility in phthalocyanine-based poly(benzimidazobenzophenanthroline)-ladder-type two-dimensional conjugated polymers
Source: Nat Mater. 2023 Jun 19;22(7):880–7. doi: 10.1038/s41563-023-01581-6 (PMC10313522; doi:10.1038/s41563-023-01581-6)
Supplement: Source Data Fig. 3 — Electronic band structure data (Fig. 3a–d). [file 41563_2023_1581_MOESM5_ESM.xlsx]

## Sheet: Figure 3a
X1	Y1	Y1	X2	Y2			X1	Y1	Y1	X2	Y2	Y2	X3	Y3	Y3	X4	Y4	Y4
0	-22.1426	-22.1426	0	-23			-23.6507	0	0	-23.6507	0	0	-23.6507	0	0	-23.6507	0	0
0.00354	-22.1426	-22.1426	0.13789	-23			-23.6344	0	0	-23.6344	0	0	-23.6344	0	0	-23.6344	0	0
0.00707	-22.1426	-22.1426	0.13789	10			-23.6181	0	0	-23.6181	0	0	-23.6181	0	0	-23.6181	0	0
0.01061	-22.1426	-22.1426	0.13789	-23			-23.6019	0	0	-23.6019	0	0	-23.6019	0	0	-23.6019	0	0
0.01414	-22.1426	-22.1426	0.77406	-23			-23.5856	0	0	-23.5856	0	0	-23.5856	0	0	-23.5856	0	0
0.01768	-22.1426	-22.1426	0.77406	10			-23.5693	0	0	-23.5693	0	0	-23.5693	0	0	-23.5693	0	0
0.02121	-22.1426	-22.1426	0.77406	-23			-23.5531	0	0	-23.5531	0	0	-23.5531	0	0	-23.5531	0	0
0.02475	-22.1426	-22.1426	0.27579	-23			-23.5368	0	0	-23.5368	0	0	-23.5368	0	0	-23.5368	0	0
0.02829	-22.1426	-22.1426	0.27579	10			-23.5205	0	0	-23.5205	0	0	-23.5205	0	0	-23.5205	0	0
0.03182	-22.1426	-22.1426	0.27579	-23			-23.5043	0	0	-23.5043	0	0	-23.5043	0	0	-23.5043	0	0
0.03536	-22.1426	-22.1426	0.47098	-23			-23.488	0	0	-23.488	0	0	-23.488	0	0	-23.488	0	0
0.03889	-22.1426	-22.1426	0.47098	10			-23.4717	0	0	-23.4717	0	0	-23.4717	0	0	-23.4717	0	0
0.04243	-22.1426	-22.1426	0.47098	-23			-23.4555	0	0	-23.4555	0	0	-23.4555	0	0	-23.4555	0	0
0.04596	-22.1426	-22.1426					-23.4392	0	0	-23.4392	0	0	-23.4392	0	0	-23.4392	0	0
0.0495	-22.1426	-22.1426					-23.4229	0	0	-23.4229	0	0	-23.4229	0	0	-23.4229	0	0
0.05304	-22.1426	-22.1426					-23.4067	0	0	-23.4067	0	0	-23.4067	0	0	-23.4067	0	0
0.05657	-22.1426	-22.1426					-23.3904	0	0	-23.3904	0	0	-23.3904	0	0	-23.3904	0	0
0.06011	-22.1426	-22.1426					-23.3741	0	0	-23.3741	0	0	-23.3741	0	0	-23.3741	0	0
0.06364	-22.1426	-22.1426					-23.3579	0	0	-23.3579	0	0	-23.3579	0	0	-23.3579	0	0
0.06718	-22.1426	-22.1426					-23.3416	0	0	-23.3416	0	0	-23.3416	0	0	-23.3416	0	0
0.07071	-22.1426	-22.1426					-23.3253	0	0	-23.3253	0	0	-23.3253	0	0	-23.3253	0	0
0.07425	-22.1426	-22.1426					-23.3091	0	0	-23.3091	0	0	-23.3091	0	0	-23.3091	0	0
0.07779	-22.1426	-22.1426					-23.2928	0	0	-23.2928	0	0	-23.2928	0	0	-23.2928	0	0
0.08132	-22.1426	-22.1426					-23.2765	0	0	-23.2765	0	0	-23.2765	0	0	-23.2765	0	0
0.08486	-22.1426	-22.1426					-23.2603	0	0	-23.2603	0	0	-23.2603	0	0	-23.2603	0	0
0.08839	-22.1426	-22.1426					-23.244	0	0	-23.244	0	0	-23.244	0	0	-23.244	0	0
0.09193	-22.1426	-22.1426					-23.2277	0	0	-23.2277	0	0	-23.2277	0	0	-23.2277	0	0
0.09546	-22.1426	-22.1426					-23.2115	0	0	-23.2115	0	0	-23.2115	0	0	-23.2115	0	0
0.099	-22.1426	-22.1426					-23.1952	0	0	-23.1952	0	0	-23.1952	0	0	-23.1952	0	0
0.10254	-22.1426	-22.1426					-23.1789	0	0	-23.1789	0	0	-23.1789	0	0	-23.1789	0	0
0.10607	-22.1426	-22.1426					-23.1627	0	0	-23.1627	0	0	-23.1627	0	0	-23.1627	0	0
0.10961	-22.1426	-22.1426					-23.1464	0	0	-23.1464	0	0	-23.1464	0	0	-23.1464	0	0
0.11314	-22.1426	-22.1426					-23.1301	0	0	-23.1301	0	0	-23.1301	0	0	-23.1301	0	0
0.11668	-22.1426	-22.1426					-23.1139	0	0	-23.1139	0	0	-23.1139	0	0	-23.1139	0	0
0.12021	-22.1426	-22.1426					-23.0976	0	0	-23.0976	0	0	-23.0976	0	0	-23.0976	0	0
0.12375	-22.1426	-22.1426					-23.0813	0	0	-23.0813	0	0	-23.0813	0	0	-23.0813	0	0
0.12729	-22.1426	-22.1426					-23.0651	0	0	-23.0651	0	0	-23.0651	0	0	-23.0651	0	0
0.13082	-22.1426	-22.1426					-23.0488	0	0	-23.0488	0	0	-23.0488	0	0	-23.0488	0	0
0.13436	-22.1426	-22.1426					-23.0325	0	0	-23.0325	0	0	-23.0325	0	0	-23.0325	0	0
0.13789	-22.1426	-22.1426					-23.0163	0	0	-23.0163	0	0	-23.0163	0	0	-23.0163	0	0
0.13789	-22.1426	-22.1426					-23	0	0	-23	0	0	-23	0	0	-23	0	0
0.14143	-22.1426	-22.1426					-22.9837	0	0	-22.9837	0	0	-22.9837	0	0	-22.9837	0	0
0.14496	-22.1426	-22.1426					-22.9675	0	0	-22.9675	0	0	-22.9675	0	0	-22.9675	0	0
0.1485	-22.1426	-22.1426					-22.9512	0	0	-22.9512	0	0	-22.9512	0	0	-22.9512	0	0
0.15204	-22.1426	-22.1426					-22.9349	0	0	-22.9349	0	0	-22.9349	0	0	-22.9349	0	0
0.15557	-22.1426	-22.1426					-22.9187	0	0	-22.9187	0	0	-22.9187	0	0	-22.9187	0	0
0.15911	-22.1426	-22.1426					-22.9024	0	0	-22.9024	0	0	-22.9024	0	0	-22.9024	0	0
0.16264	-22.1426	-22.1426					-22.8861	0	0	-22.8861	0	0	-22.8861	0	0	-22.8861	0	0
0.16618	-22.1426	-22.1426					-22.8699	0	0	-22.8699	0	0	-22.8699	0	0	-22.8699	0	0
0.16972	-22.1426	-22.1426					-22.8536	0	0	-22.8536	0	0	-22.8536	0	0	-22.8536	0	0
0.17325	-22.1426	-22.1426					-22.8373	0	0	-22.8373	0	0	-22.8373	0	0	-22.8373	0	0
0.17679	-22.1426	-22.1426					-22.8211	0	0	-22.8211	0	0	-22.8211	0	0	-22.8211	0	0
0.18032	-22.1426	-22.1426					-22.8048	0	0	-22.8048	0	0	-22.8048	0	0	-22.8048	0	0
0.18386	-22.1426	-22.1426					-22.7885	0	0	-22.7885	0	0	-22.7885	0	0	-22.7885	0	0
0.1874	-22.1426	-22.1426					-22.7723	0	0	-22.7723	0	0	-22.7723	0	0	-22.7723	0	0
0.19093	-22.1426	-22.1426					-22.756	0	0	-22.756	0	0	-22.756	0	0	-22.756	0	0
0.19447	-22.1426	-22.1426					-22.7397	0	0	-22.7397	0	0	-22.7397	0	0	-22.7397	0	0
0.198	-22.1426	-22.1426					-22.7235	0	0	-22.7235	0	0	-22.7235	0	0	-22.7235	0	0
0.20154	-22.1426	-22.1426					-22.7072	0	0	-22.7072	0	0	-22.7072	0	0	-22.7072	0	0
0.20507	-22.1426	-22.1426					-22.6909	0	0	-22.6909	0	0	-22.6909	0	0	-22.6909	0	0
0.20861	-22.1426	-22.1426					-22.6747	0	0	-22.6747	0	0	-22.6747	0	0	-22.6747	0	0
0.21215	-22.1426	-22.1426					-22.6584	0	0	-22.6584	0	0	-22.6584	0	0	-22.6584	0	0
0.21568	-22.1426	-22.1426					-22.6421	0	0	-22.6421	0	0	-22.6421	0	0	-22.6421	0	0
0.21922	-22.1426	-22.1426					-22.6259	0	0	-22.6259	0	0	-22.6259	0	0	-22.6259	0	0
0.22275	-22.1426	-22.1426					-22.6096	0	0	-22.6096	0	0	-22.6096	0	0	-22.6096	0	0
0.22629	-22.1426	-22.1426					-22.5933	0	0	-22.5933	0	0	-22.5933	0	0	-22.5933	0	0
0.22983	-22.1426	-22.1426					-22.5771	0	0	-22.5771	0	0	-22.5771	0	0	-22.5771	0	0
0.23336	-22.1426	-22.1426					-22.5608	0	0	-22.5608	0	0	-22.5608	0	0	-22.5608	0	0
0.2369	-22.1426	-22.1426					-22.5445	0	0	-22.5445	0	0	-22.5445	0	0	-22.5445	0	0
0.24043	-22.1426	-22.1426					-22.5283	0	0	-22.5283	0	0	-22.5283	0	0	-22.5283	0	0
0.24397	-22.1426	-22.1426					-22.512	0	0	-22.512	0	0	-22.512	0	0	-22.512	0	0
0.24751	-22.1426	-22.1426					-22.4957	0	0	-22.4957	0	0	-22.4957	0	0	-22.4957	0	0
0.25104	-22.1426	-22.1426					-22.4795	0	0	-22.4795	0	0	-22.4795	0	0	-22.4795	0	0
0.25458	-22.1426	-22.1426					-22.4632	0	0	-22.4632	0	0	-22.4632	0	0	-22.4632	0	0
0.25811	-22.1426	-22.1426					-22.4469	0	0	-22.4469	0	0	-22.4469	0	0	-22.4469	0	0
0.26165	-22.1426	-22.1426					-22.4307	0	0	-22.4307	0	0	-22.4307	0	0	-22.4307	0	0
0.26518	-22.1426	-22.1426					-22.4144	0	0	-22.4144	0	0	-22.4144	0	0	-22.4144	0	0
0.26872	-22.1426	-22.1426					-22.3981	0	0	-22.3981	0	0	-22.3981	0	0	-22.3981	0	0
0.27226	-22.1426	-22.1426					-22.3819	0	0	-22.3819	0	0	-22.3819	0	0	-22.3819	0	0
0.27579	-22.1426	-22.1426					-22.3656	0	0	-22.3656	0	0	-22.3656	0	0	-22.3656	0	0
0.27579	-22.1426	-22.1426					-22.3493	0	0	-22.3493	0	0	-22.3493	0	0	-22.3493	0	0
0.2808	-22.1426	-22.1426					-22.3331	0	0	-22.3331	0	0	-22.3331	0	0	-22.3331	0	0
0.2858	-22.1426	-22.1426					-22.3168	0	0	-22.3168	0	0	-22.3168	0	0	-22.3168	0	0
0.29081	-22.1426	-22.1426					-22.3005	0	0	-22.3005	0	0	-22.3005	0	0	-22.3005	0	0
0.29581	-22.1426	-22.1426					-22.2843	0	0	-22.2843	0	0	-22.2843	0	0	-22.2843	0	0
0.30082	-22.1426	-22.1426					-22.268	0	0	-22.268	0	0	-22.268	0	0	-22.268	0	0
0.30582	-22.1426	-22.1426					-22.2517	0.0005	-0.0005	-22.2517	0	0	-22.2517	0	0	-22.2517	0.0005	-0.0005
0.31083	-22.1426	-22.1426					-22.2355	0.0109	-0.0109	-22.2355	0	0	-22.2355	0.0012	-0.0012	-22.2355	0.0118	-0.0118
0.31583	-22.1426	-22.1426					-22.2192	0.1045	-0.1045	-22.2192	0	0	-22.2192	0.0113	-0.0113	-22.2192	0.1123	-0.1123
0.32084	-22.1426	-22.1426					-22.203	0.5642	-0.5644	-22.203	0	0	-22.203	0.0601	-0.0602	-22.203	0.6044	-0.6046
0.32584	-22.1426	-22.1426					-22.1867	1.7471	-1.7473	-22.1867	0	0	-22.1867	0.186	-0.186	-22.1867	1.8686	-1.8689
0.33084	-22.1426	-22.1426					-22.1704	3.1099	-3.11	-22.1704	0	0	-22.1704	0.3305	-0.3307	-22.1704	3.3243	-3.3243
0.33585	-22.1426	-22.1426					-22.1542	3.1882	-3.1881	-22.1542	0	0	-22.1542	0.3388	-0.3387	-22.1542	3.4062	-3.406
0.34085	-22.1426	-22.1426					-22.1379	1.8834	-1.8829	-22.1379	0	0	-22.1379	0.1998	-0.1997	-22.1379	2.0102	-2.01
0.34586	-22.1426	-22.1426					-22.1216	0.6403	-0.64	-22.1216	0	0	-22.1216	0.0678	-0.0677	-22.1216	0.6828	-0.6827
0.35086	-22.1426	-22.1426					-22.1054	0.1242	-0.1241	-22.1054	0	0	-22.1054	0.0132	-0.0132	-22.1054	0.1333	-0.1331
0.35587	-22.1426	-22.1426					-22.0891	0.0134	-0.0134	-22.0891	0	0	-22.0891	0.0015	-0.0015	-22.0891	0.0149	-0.0149
0.36087	-22.1426	-22.1426					-22.0728	0.0007	-0.0007	-22.0728	0	0	-22.0728	0	0	-22.0728	0.0009	-0.0009
0.36588	-22.1426	-22.1426					-22.0566	0	0	-22.0566	0	0	-22.0566	0	0	-22.0566	0	0
0.37088	-22.1426	-22.1426					-22.0403	0	0	-22.0403	0	0	-22.0403	0	0	-22.0403	0	0
0.37589	-22.1426	-22.1426					-22.024	0	0	-22.024	0	0	-22.024	0	0	-22.024	0	0
0.38089	-22.1426	-22.1426					-22.0078	0	0	-22.0078	0	0	-22.0078	0	0	-22.0078	0	0
0.3859	-22.1426	-22.1426					-21.9915	0	0	-21.9915	0	0	-21.9915	0	0	-21.9915	0	0
0.3909	-22.1426	-22.1426					-21.9752	0	0	-21.9752	0	0	-21.9752	0	0	-21.9752	0	0
0.39591	-22.1426	-22.1426					-21.959	0	0	-21.959	0	0	-21.959	0	0	-21.959	0	0
0.40091	-22.1426	-22.1426					-21.9427	0	0	-21.9427	0	0	-21.9427	0	0	-21.9427	0	0
0.40592	-22.1426	-22.1426					-21.9264	0	0	-21.9264	0	0	-21.9264	0	0	-21.9264	0	0
0.41092	-22.1426	-22.1426					-21.9102	0	0	-21.9102	0	0	-21.9102	0	0	-21.9102	0	0
0.41593	-22.1426	-22.1426					-21.8939	0	0	-21.8939	0	0	-21.8939	0	0	-21.8939	0	0
0.42093	-22.1426	-22.1426					-21.8776	0	0	-21.8776	0	0	-21.8776	0	0	-21.8776	0	0
0.42593	-22.1426	-22.1426					-21.8614	0	0	-21.8614	0	0	-21.8614	0	0	-21.8614	0	0
0.43094	-22.1426	-22.1426					-21.8451	0	0	-21.8451	0	0	-21.8451	0	0	-21.8451	0	0
0.43594	-22.1426	-22.1426					-21.8288	0	0	-21.8288	0	0	-21.8288	0	0	-21.8288	0	0
0.44095	-22.1426	-22.1426					-21.8126	0	0	-21.8126	0	0	-21.8126	0	0	-21.8126	0	0
0.44595	-22.1426	-22.1426					-21.7963	0	0	-21.7963	0	0	-21.7963	0	0	-21.7963	0	0
0.45096	-22.1426	-22.1426					-21.78	0	0	-21.78	0	0	-21.78	0	0	-21.78	0	0
0.45596	-22.1426	-22.1426					-21.7638	0	0	-21.7638	0	0	-21.7638	0	0	-21.7638	0	0
0.46097	-22.1426	-22.1426					-21.7475	0	0	-21.7475	0	0	-21.7475	0	0	-21.7475	0	0
0.46597	-22.1426	-22.1426					-21.7312	0	0	-21.7312	0	0	-21.7312	0	0	-21.7312	0	0
0.47098	-22.1426	-22.1426					-21.715	0	0	-21.715	0	0	-21.715	0	0	-21.715	0	0
							-21.6987	0	0	-21.6987	0	0	-21.6987	0	0	-21.6987	0	0
0	-22.1421	-22.1421					-21.6824	0	0	-21.6824	0	0	-21.6824	0	0	-21.6824	0	0
0.00354	-22.1421	-22.1421					-21.6662	0	0	-21.6662	0	0	-21.6662	0	0	-21.6662	0	0
0.00707	-22.1421	-22.1421					-21.6499	0	0	-21.6499	0	0	-21.6499	0	0	-21.6499	0	0
0.01061	-22.1421	-22.1421					-21.6336	0	0	-21.6336	0	0	-21.6336	0	0	-21.6336	0	0
0.01414	-22.1421	-22.1421					-21.6174	0	0	-21.6174	0	0	-21.6174	0	0	-21.6174	0	0
0.01768	-22.1421	-22.1421					-21.6011	0	0	-21.6011	0	0	-21.6011	0	0	-21.6011	0	0
0.02121	-22.1421	-22.1421					-21.5848	0	0	-21.5848	0	0	-21.5848	0	0	-21.5848	0	0
0.02475	-22.1421	-22.1421					-21.5686	0	0	-21.5686	0	0	-21.5686	0	0	-21.5686	0	0
0.02829	-22.1421	-22.1421					-21.5523	0	0	-21.5523	0	0	-21.5523	0	0	-21.5523	0	0
0.03182	-22.1421	-22.1421					-21.536	0	0	-21.536	0	0	-21.536	0	0	-21.536	0	0
0.03536	-22.1421	-22.1421					-21.5198	0	0	-21.5198	0	0	-21.5198	0	0	-21.5198	0	0
0.03889	-22.1421	-22.1421					-21.5035	0	0	-21.5035	0	0	-21.5035	0	0	-21.5035	0	0
0.04243	-22.1421	-22.1421					-21.4872	0	0	-21.4872	0	0	-21.4872	0	0	-21.4872	0	0
0.04596	-22.1421	-22.1421					-21.471	0	0	-21.471	0	0	-21.471	0	0	-21.471	0	0
0.0495	-22.1421	-22.1421					-21.4547	0	0	-21.4547	0	0	-21.4547	0	0	-21.4547	0	0
0.05304	-22.1421	-22.1421					-21.4384	0	0	-21.4384	0	0	-21.4384	0	0	-21.4384	0	0
0.05657	-22.1421	-22.1421					-21.4222	0	0	-21.4222	0	0	-21.4222	0	0	-21.4222	0	0
0.06011	-22.1421	-22.1421					-21.4059	0	0	-21.4059	0	0	-21.4059	0	0	-21.4059	0	0
0.06364	-22.1421	-22.1421					-21.3896	0	0	-21.3896	0	0	-21.3896	0	0	-21.3896	0	0
0.06718	-22.1421	-22.1421					-21.3734	0	0	-21.3734	0	0	-21.3734	0	0	-21.3734	0	0
0.07071	-22.1421	-22.1421					-21.3571	0	0	-21.3571	0	0	-21.3571	0	0	-21.3571	0	0
0.07425	-22.1421	-22.1421					-21.3408	0	0	-21.3408	0	0	-21.3408	0	0	-21.3408	0	0
0.07779	-22.1421	-22.1421					-21.3246	0	0	-21.3246	0	0	-21.3246	0	0	-21.3246	0	0
0.08132	-22.1421	-22.1421					-21.3083	0	0	-21.3083	0	0	-21.3083	0	0	-21.3083	0	0
0.08486	-22.1421	-22.1421					-21.292	0	0	-21.292	0	0	-21.292	0	0	-21.292	0	0
0.08839	-22.1421	-22.1421					-21.2758	0	0	-21.2758	0	0	-21.2758	0	0	-21.2758	0	0
0.09193	-22.1421	-22.1421					-21.2595	0	0	-21.2595	0	0	-21.2595	0	0	-21.2595	0	0
0.09546	-22.1421	-22.1421					-21.2432	0	0	-21.2432	0	0	-21.2432	0	0	-21.2432	0	0
0.099	-22.1421	-22.1421					-21.227	0	0	-21.227	0	0	-21.227	0	0	-21.227	0	0
0.10254	-22.1421	-22.1421					-21.2107	0	0	-21.2107	0	0	-21.2107	0	0	-21.2107	0	0
0.10607	-22.1421	-22.1421					-21.1944	0	0	-21.1944	0	0	-21.1944	0	0	-21.1944	0	0
0.10961	-22.1421	-22.1421					-21.1782	0	0	-21.1782	0	0	-21.1782	0	0	-21.1782	0	0
0.11314	-22.1421	-22.1421					-21.1619	0	0	-21.1619	0	0	-21.1619	0	0	-21.1619	0	0
0.11668	-22.1421	-22.1421					-21.1456	0	0	-21.1456	0	0	-21.1456	0	0	-21.1456	0	0
0.12021	-22.1421	-22.1421					-21.1294	0	0	-21.1294	0	0	-21.1294	0	0	-21.1294	0	0
0.12375	-22.1421	-22.1421					-21.1131	0.0008	-0.0008	-21.1131	0	0	-21.1131	0.0006	-0.0006	-21.1131	0.0004	-0.0004
0.12729	-22.1421	-22.1421					-21.0968	0.0207	-0.0207	-21.0968	0	0	-21.0968	0.0094	-0.0094	-21.0968	0.0072	-0.0072
0.13082	-22.1421	-22.1421					-21.0806	0.2	-0.2001	-21.0806	0	0	-21.0806	0.0882	-0.0882	-21.0806	0.0673	-0.0673
0.13436	-22.1421	-22.1421					-21.0643	1.0746	-1.0748	-21.0643	0.0001	-0.0001	-21.0643	0.4745	-0.4747	-21.0643	0.3611	-0.3612
0.13789	-22.1421	-22.1421					-21.048	3.3002	-3.3007	-21.048	0.0001	-0.0001	-21.048	1.4558	-1.4561	-21.048	1.1079	-1.1079
0.13789	-22.1421	-22.1421					-21.0318	5.8022	-5.8027	-21.0318	0.0003	-0.0003	-21.0318	2.5594	-2.5595	-21.0318	1.9481	-1.9482
0.14143	-22.1421	-22.1421					-21.0155	5.8534	-5.853	-21.0155	0.0002	-0.0002	-21.0155	2.5814	-2.5812	-21.0155	1.9649	-1.9649
0.14496	-22.1421	-22.1421					-20.9992	3.3871	-3.387	-20.9992	0.0001	-0.0001	-20.9992	1.4938	-1.4933	-20.9992	1.137	-1.1368
0.1485	-22.1421	-22.1421					-20.983	1.1222	-1.122	-20.983	0	0	-20.983	0.4953	-0.4951	-20.983	0.377	-0.3769
0.15204	-22.1421	-22.1421					-20.9667	0.2125	-0.2124	-20.9667	0	0	-20.9667	0.0939	-0.0938	-20.9667	0.0715	-0.0715
0.15557	-22.1421	-22.1421					-20.9504	0.0222	-0.0222	-20.9504	0	0	-20.9504	0.0103	-0.0103	-20.9504	0.0078	-0.0078
0.15911	-22.1421	-22.1421					-20.9342	0.0009	-0.0009	-20.9342	0	0	-20.9342	0.0007	-0.0007	-20.9342	0.0004	-0.0004
0.16264	-22.1421	-22.1421					-20.9179	0	0	-20.9179	0	0	-20.9179	0	0	-20.9179	0	0
0.16618	-22.1421	-22.1421					-20.9016	0	0	-20.9016	0	0	-20.9016	0	0	-20.9016	0	0
0.16972	-22.1421	-22.1421					-20.8854	0	0	-20.8854	0.0001	-0.0001	-20.8854	0.0012	-0.0012	-20.8854	0	0
0.17325	-22.1421	-22.1421					-20.8691	0.0072	-0.0072	-20.8691	0.0006	-0.0006	-20.8691	0.0123	-0.0123	-20.8691	0	0
0.17679	-22.1421	-22.1421					-20.8528	0.0475	-0.0475	-20.8528	0.0036	-0.0036	-20.8528	0.0777	-0.0777	-20.8528	0.0004	-0.0004
0.18032	-22.1421	-22.1421					-20.8366	0.1687	-0.1687	-20.8366	0.0126	-0.0126	-20.8366	0.2748	-0.2746	-20.8366	0.002	-0.002
0.18386	-22.1421	-22.1421					-20.8203	0.3407	-0.3406	-20.8203	0.0253	-0.0253	-20.8203	0.5538	-0.5538	-20.8203	0.004	-0.004
0.1874	-22.1421	-22.1421					-20.804	0.3922	-0.3922	-20.804	0.0291	-0.0291	-20.804	0.6371	-0.6372	-20.804	0.0046	-0.0046
0.19093	-22.1421	-22.1421					-20.7878	0.2574	-0.2575	-20.7878	0.0191	-0.0191	-20.7878	0.4186	-0.4186	-20.7878	0.0028	-0.0028
0.19447	-22.1421	-22.1421					-20.7715	0.0965	-0.0965	-20.7715	0.0072	-0.0072	-20.7715	0.1572	-0.1572	-20.7715	0.0012	-0.0012
0.198	-22.1421	-22.1421					-20.7552	0.0203	-0.0203	-20.7552	0.0015	-0.0015	-20.7552	0.0337	-0.0338	-20.7552	0	0
0.20154	-22.1421	-22.1421					-20.739	0.0022	-0.0022	-20.739	0.0002	-0.0002	-20.739	0.004	-0.004	-20.739	0	0
0.20507	-22.1421	-22.1421					-20.7227	0	0	-20.7227	0	0	-20.7227	0	0	-20.7227	0	0
0.20861	-22.1421	-22.1421					-20.7064	0	0	-20.7064	0	0	-20.7064	0	0	-20.7064	0	0
0.21215	-22.1421	-22.1421					-20.6902	0	0	-20.6902	0	0	-20.6902	0	0	-20.6902	0	0
0.21568	-22.1421	-22.1421					-20.6739	0	0	-20.6739	0	0	-20.6739	0	0	-20.6739	0	0
0.21922	-22.1421	-22.1421					-20.6576	0	0	-20.6576	0	0	-20.6576	0	0	-20.6576	0	0
0.22275	-22.1421	-22.1421					-20.6414	0	0	-20.6414	0	0	-20.6414	0	0	-20.6414	0	0
0.22629	-22.1421	-22.1421					-20.6251	0	0	-20.6251	0	0	-20.6251	0	0	-20.6251	0	0
0.22983	-22.1421	-22.1421					-20.6088	0	0	-20.6088	0	0	-20.6088	0	0	-20.6088	0	0
0.23336	-22.1421	-22.1421					-20.5926	0	0	-20.5926	0	0	-20.5926	0	0	-20.5926	0	0
0.2369	-22.1421	-22.1421					-20.5763	0	0	-20.5763	0	0	-20.5763	0	0	-20.5763	0	0
0.24043	-22.1421	-22.1421					-20.56	0	0	-20.56	0	0	-20.56	0	0	-20.56	0	0
0.24397	-22.1421	-22.1421					-20.5438	0	0	-20.5438	0	0	-20.5438	0	0	-20.5438	0	0
0.24751	-22.1421	-22.1421					-20.5275	0	0	-20.5275	0	0	-20.5275	0	0	-20.5275	0	0
0.25104	-22.1421	-22.1421					-20.5113	0	0	-20.5113	0	0	-20.5113	0	0	-20.5113	0	0
0.25458	-22.1421	-22.1421					-20.495	0.0002	-0.0002	-20.495	0	0	-20.495	0.0014	-0.0014	-20.495	0	0
0.25811	-22.1421	-22.1421					-20.4787	0.0117	-0.0117	-20.4787	0	0	-20.4787	0.0161	-0.016	-20.4787	0	0
0.26165	-22.1421	-22.1421					-20.4625	0.0881	-0.0881	-20.4625	0	0	-20.4625	0.1167	-0.1166	-20.4625	0	0
0.26518	-22.1421	-22.1421					-20.4462	0.3632	-0.3631	-20.4462	0	0	-20.4462	0.4849	-0.4847	-20.4462	0.0004	-0.0004
0.26872	-22.1421	-22.1421					-20.4299	0.8569	-0.8569	-20.4299	0	0	-20.4299	1.1451	-1.1448	-20.4299	0.0008	-0.0008
0.27226	-22.1421	-22.1421					-20.4137	1.1578	-1.1578	-20.4137	0	0	-20.4137	1.5446	-1.5445	-20.4137	0.0012	-0.0012
0.27579	-22.1421	-22.1421					-20.3974	0.8926	-0.8927	-20.3974	0	0	-20.3974	1.1915	-1.1917	-20.3974	0.001	-0.001
0.27579	-22.1421	-22.1421					-20.3811	0.3924	-0.3924	-20.3811	0	0	-20.3811	0.5249	-0.525	-20.3811	0.0004	-0.0004
0.2808	-22.1421	-22.1421					-20.3649	0.0986	-0.0986	-20.3649	0	0	-20.3649	0.1316	-0.1317	-20.3649	0	0
0.2858	-22.1421	-22.1421					-20.3486	0.0135	-0.0135	-20.3486	0	0	-20.3486	0.0189	-0.0189	-20.3486	0	0
0.29081	-22.1421	-22.1421					-20.3323	0.0008	-0.0008	-20.3323	0	0	-20.3323	0.0016	-0.0016	-20.3323	0	0
0.29581	-22.1421	-22.1421					-20.3161	0	0	-20.3161	0	0	-20.3161	0	0	-20.3161	0	0
0.30082	-22.1421	-22.1421					-20.2998	0	0	-20.2998	0	0	-20.2998	0	0	-20.2998	0	0
0.30582	-22.1421	-22.1421					-20.2835	0	0	-20.2835	0	0	-20.2835	0	0	-20.2835	0	0
0.31083	-22.1421	-22.1421					-20.2673	0	0	-20.2673	0	0	-20.2673	0	0	-20.2673	0	0
0.31583	-22.1421	-22.1421					-20.251	0	0	-20.251	0	0	-20.251	0	0	-20.251	0	0
0.32084	-22.1421	-22.1421					-20.2347	0	0	-20.2347	0	0	-20.2347	0	0	-20.2347	0	0
0.32584	-22.1421	-22.1421					-20.2185	0	0	-20.2185	0	0	-20.2185	0	0	-20.2185	0	0
0.33084	-22.1421	-22.1421					-20.2022	0	0	-20.2022	0	0	-20.2022	0	0	-20.2022	0	0
0.33585	-22.1421	-22.1421					-20.1859	0	0	-20.1859	0	0	-20.1859	0	0	-20.1859	0	0
0.34085	-22.1421	-22.1421					-20.1697	0	0	-20.1697	0	0	-20.1697	0	0	-20.1697	0	0
0.34586	-22.1421	-22.1421					-20.1534	0	0	-20.1534	0	0	-20.1534	0	0	-20.1534	0	0
0.35086	-22.1421	-22.1421					-20.1371	0	0	-20.1371	0	0	-20.1371	0	0	-20.1371	0	0
0.35587	-22.1421	-22.1421					-20.1209	0	0	-20.1209	0	0	-20.1209	0	0	-20.1209	0	0
0.36087	-22.1421	-22.1421					-20.1046	0	0	-20.1046	0	0	-20.1046	0	0	-20.1046	0	0
0.36588	-22.1421	-22.1421					-20.0883	0	0	-20.0883	0	0	-20.0883	0	0	-20.0883	0	0
0.37088	-22.1421	-22.1421					-20.0721	0	0	-20.0721	0	0	-20.0721	0	0	-20.0721	0	0
0.37589	-22.1421	-22.1421					-20.0558	0	0	-20.0558	0	0	-20.0558	0	0	-20.0558	0	0
0.38089	-22.1421	-22.1421					-20.0395	0	0	-20.0395	0	0	-20.0395	0	0	-20.0395	0	0
0.3859	-22.1421	-22.1421					-20.0233	0	0	-20.0233	0	0	-20.0233	0	0	-20.0233	0	0
0.3909	-22.1421	-22.1421					-20.007	0	0	-20.007	0	0	-20.007	0	0	-20.007	0	0
0.39591	-22.1421	-22.1421					-19.9907	0	0	-19.9907	0	0	-19.9907	0	0	-19.9907	0	0
0.40091	-22.1421	-22.1421					-19.9745	0	0	-19.9745	0	0	-19.9745	0	0	-19.9745	0	0
0.40592	-22.1421	-22.1421					-19.9582	0	0	-19.9582	0	0	-19.9582	0	0	-19.9582	0	0
0.41092	-22.1421	-22.1421					-19.9419	0	0	-19.9419	0	0	-19.9419	0	0	-19.9419	0	0
0.41593	-22.1421	-22.1421					-19.9257	0	0	-19.9257	0	0	-19.9257	0	0	-19.9257	0	0
0.42093	-22.1421	-22.1421					-19.9094	0	0	-19.9094	0	0	-19.9094	0	0	-19.9094	0	0
0.42593	-22.1421	-22.1421					-19.8931	0	0	-19.8931	0	0	-19.8931	0	0	-19.8931	0	0
0.43094	-22.1421	-22.1421					-19.8769	0	0	-19.8769	0	0	-19.8769	0	0	-19.8769	0	0
0.43594	-22.1421	-22.1421					-19.8606	0	0	-19.8606	0	0	-19.8606	0	0	-19.8606	0	0
0.44095	-22.1421	-22.1421					-19.8443	0	0	-19.8443	0	0	-19.8443	0	0	-19.8443	0	0
0.44595	-22.1421	-22.1421					-19.8281	0	0	-19.8281	0	0	-19.8281	0	0	-19.8281	0	0
0.45096	-22.1421	-22.1421					-19.8118	0	0	-19.8118	0	0	-19.8118	0	0	-19.8118	0	0
0.45596	-22.1421	-22.1421					-19.7955	0	0	-19.7955	0	0	-19.7955	0	0	-19.7955	0	0
0.46097	-22.1421	-22.1421					-19.7793	0	0	-19.7793	0	0	-19.7793	0	0	-19.7793	0	0
0.46597	-22.1421	-22.1421					-19.763	0	0	-19.763	0	0	-19.763	0	0	-19.763	0	0
0.47098	-22.1421	-22.1421					-19.7467	0	0	-19.7467	0	0	-19.7467	0	0	-19.7467	0	0
							-19.7305	0	0	-19.7305	0	0	-19.7305	0	0	-19.7305	0	0
0	-22.1371	-22.1371					-19.7142	0	0	-19.7142	0	0	-19.7142	0	0	-19.7142	0	0
0.00354	-22.1371	-22.1371					-19.6979	0	0	-19.6979	0	0	-19.6979	0	0	-19.6979	0	0
0.00707	-22.1371	-22.1371					-19.6817	0.0008	-0.0008	-19.6817	0.0001	-0.0001	-19.6817	0.0004	-0.0004	-19.6817	0	0
0.01061	-22.1371	-22.1371					-19.6654	0.012	-0.012	-19.6654	0.0009	-0.0009	-19.6654	0.0088	-0.0088	-19.6654	0	0
0.01414	-22.1371	-22.1371					-19.6491	0.0893	-0.0893	-19.6491	0.007	-0.007	-19.6491	0.064	-0.064	-19.6491	0	0
0.01768	-22.1371	-22.1371					-19.6329	0.37	-0.37	-19.6329	0.0288	-0.0288	-19.6329	0.2643	-0.2642	-19.6329	0	0
0.02121	-22.1371	-22.1371					-19.6166	0.8719	-0.8718	-19.6166	0.0678	-0.0678	-19.6166	0.6242	-0.624	-19.6166	0	0
0.02475	-22.1371	-22.1371					-19.6003	1.1733	-1.1733	-19.6003	0.0912	-0.0912	-19.6003	0.8389	-0.8389	-19.6003	0	0
0.02829	-22.1371	-22.1371					-19.5841	0.9016	-0.9016	-19.5841	0.0701	-0.0701	-19.5841	0.6451	-0.6451	-19.5841	0	0
0.03182	-22.1371	-22.1371					-19.5678	0.3959	-0.396	-19.5678	0.0308	-0.0308	-19.5678	0.2826	-0.2826	-19.5678	0	0
0.03536	-22.1371	-22.1371					-19.5515	0.0988	-0.0988	-19.5515	0.0077	-0.0077	-19.5515	0.0707	-0.0707	-19.5515	0	0
0.03889	-22.1371	-22.1371					-19.5353	0.0132	-0.0132	-19.5353	0.0011	-0.0011	-19.5353	0.01	-0.01	-19.5353	0	0
0.04243	-22.1371	-22.1371					-19.519	0.0008	-0.0008	-19.519	0.0001	-0.0001	-19.519	0.0008	-0.0008	-19.519	0	0
0.04596	-22.1371	-22.1371					-19.5027	0	0	-19.5027	0	0	-19.5027	0	0	-19.5027	0	0
0.0495	-22.1371	-22.1371					-19.4865	0	0	-19.4865	0	0	-19.4865	0	0	-19.4865	0	0
0.05304	-22.1371	-22.1371					-19.4702	0	0	-19.4702	0	0	-19.4702	0	0	-19.4702	0	0
0.05657	-22.1371	-22.1371					-19.4539	0	0	-19.4539	0	0	-19.4539	0	0	-19.4539	0	0
0.06011	-22.1371	-22.1371					-19.4377	0	0	-19.4377	0	0	-19.4377	0	0	-19.4377	0	0
0.06364	-22.1371	-22.1371					-19.4214	0	0	-19.4214	0	0	-19.4214	0	0	-19.4214	0	0
0.06718	-22.1371	-22.1371					-19.4051	0	0	-19.4051	0	0	-19.4051	0	0	-19.4051	0	0
0.07071	-22.1371	-22.1371					-19.3889	0	0	-19.3889	0	0	-19.3889	0	0	-19.3889	0	0
0.07425	-22.1371	-22.1371					-19.3726	0	0	-19.3726	0	0	-19.3726	0	0	-19.3726	0	0
0.07779	-22.1371	-22.1371					-19.3563	0	0	-19.3563	0	0	-19.3563	0	0	-19.3563	0	0
0.08132	-22.1371	-22.1371					-19.3401	0	0	-19.3401	0	0	-19.3401	0	0	-19.3401	0	0
0.08486	-22.1371	-22.1371					-19.3238	0	0	-19.3238	0	0	-19.3238	0	0	-19.3238	0	0
0.08839	-22.1371	-22.1371					-19.3075	0.0008	-0.0008	-19.3075	0	0	-19.3075	0.0004	-0.0003	-19.3075	0	0
0.09193	-22.1371	-22.1371					-19.2913	0.0084	-0.0084	-19.2913	0	0	-19.2913	0.0072	-0.0072	-19.2913	0	0
0.09546	-22.1371	-22.1371					-19.275	0.0707	-0.0706	-19.275	0.0004	-0.0004	-19.275	0.0572	-0.0572	-19.275	0	0
0.099	-22.1371	-22.1371					-19.2587	0.3304	-0.3304	-19.2587	0.0018	-0.0018	-19.2587	0.2655	-0.2653	-19.2587	0	0
0.10254	-22.1371	-22.1371					-19.2425	0.8751	-0.8749	-19.2425	0.0049	-0.0049	-19.2425	0.7038	-0.7034	-19.2425	0	0
0.10607	-22.1371	-22.1371					-19.2262	1.3245	-1.3245	-19.2262	0.0074	-0.0074	-19.2262	1.0648	-1.0648	-19.2262	0	0
0.10961	-22.1371	-22.1371					-19.2099	1.1446	-1.1447	-19.2099	0.0064	-0.0064	-19.2099	0.9205	-0.9205	-19.2099	0	0
0.11314	-22.1371	-22.1371					-19.1937	0.5655	-0.5656	-19.1937	0.0031	-0.0031	-19.1937	0.4544	-0.4547	-19.1937	0	0
0.11668	-22.1371	-22.1371					-19.1774	0.1591	-0.1591	-19.1774	0.0009	-0.0009	-19.1774	0.128	-0.128	-19.1774	0	0
0.12021	-22.1371	-22.1371					-19.1611	0.0259	-0.0259	-19.1611	0.0001	-0.0001	-19.1611	0.0202	-0.0202	-19.1611	0	0
0.12375	-22.1371	-22.1371					-19.1449	0.002	-0.002	-19.1449	0	0	-19.1449	0.0016	-0.0016	-19.1449	0	0
0.12729	-22.1371	-22.1371					-19.1286	0	0	-19.1286	0	0	-19.1286	0	0	-19.1286	0	0
0.13082	-22.1371	-22.1371					-19.1123	0	0	-19.1123	0	0	-19.1123	0	0	-19.1123	0	0
0.13436	-22.1371	-22.1371					-19.0961	0	0	-19.0961	0	0	-19.0961	0	0	-19.0961	0	0
0.13789	-22.1371	-22.1371					-19.0798	0	0	-19.0798	0	0	-19.0798	0	0	-19.0798	0	0
0.13789	-22.1371	-22.1371					-19.0635	0	0	-19.0635	0	0	-19.0635	0	0	-19.0635	0	0
0.14143	-22.1371	-22.1371					-19.0473	0	0	-19.0473	0	0	-19.0473	0	0	-19.0473	0	0
0.14496	-22.1371	-22.1371					-19.031	0	0	-19.031	0	0	-19.031	0	0	-19.031	0	0
0.1485	-22.1371	-22.1371					-19.0147	0	0	-19.0147	0	0	-19.0147	0	0	-19.0147	0	0
0.15204	-22.1371	-22.1371					-18.9985	0	0	-18.9985	0	0	-18.9985	0	0	-18.9985	0	0
0.15557	-22.1371	-22.1371					-18.9822	0	0	-18.9822	0	0	-18.9822	0	0	-18.9822	0	0
0.15911	-22.1371	-22.1371					-18.9659	0	0	-18.9659	0	0	-18.9659	0	0	-18.9659	0	0
0.16264	-22.1371	-22.1371					-18.9497	0	0	-18.9497	0	0	-18.9497	0	0	-18.9497	0	0
0.16618	-22.1371	-22.1371					-18.9334	0	0	-18.9334	0	0	-18.9334	0	0	-18.9334	0	0
0.16972	-22.1371	-22.1371					-18.9171	0	0	-18.9171	0	0	-18.9171	0	0	-18.9171	0	0
0.17325	-22.1371	-22.1371					-18.9009	0	0	-18.9009	0	0	-18.9009	0	0	-18.9009	0	0
0.17679	-22.1371	-22.1371					-18.8846	0	0	-18.8846	0	0	-18.8846	0	0	-18.8846	0	0
0.18032	-22.1371	-22.1371					-18.8683	0	0	-18.8683	0	0	-18.8683	0	0	-18.8683	0	0
0.18386	-22.1371	-22.1371					-18.8521	0	0	-18.8521	0	0	-18.8521	0	0	-18.8521	0	0
0.1874	-22.1371	-22.1371					-18.8358	0	0	-18.8358	0	0	-18.8358	0	0	-18.8358	0	0
0.19093	-22.1371	-22.1371					-18.8196	0	0	-18.8196	0	0	-18.8196	0	0	-18.8196	0	0
0.19447	-22.1371	-22.1371					-18.8033	0	0	-18.8033	0	0	-18.8033	0	0	-18.8033	0	0
0.198	-22.1371	-22.1371					-18.787	0	0	-18.787	0	0	-18.787	0	0	-18.787	0	0
0.20154	-22.1371	-22.1371					-18.7708	0	0	-18.7708	0	0	-18.7708	0	0	-18.7708	0	0
0.20507	-22.1371	-22.1371					-18.7545	0	0	-18.7545	0	0	-18.7545	0	0	-18.7545	0	0
0.20861	-22.1371	-22.1371					-18.7382	0	0	-18.7382	0	0	-18.7382	0	0	-18.7382	0	0
0.21215	-22.1371	-22.1371					-18.722	0	0	-18.722	0	0	-18.722	0	0	-18.722	0	0
0.21568	-22.1371	-22.1371					-18.7057	0	0	-18.7057	0	0	-18.7057	0	0	-18.7057	0	0
0.21922	-22.1371	-22.1371					-18.6894	0	0	-18.6894	0	0	-18.6894	0	0	-18.6894	0	0
0.22275	-22.1371	-22.1371					-18.6732	0	0	-18.6732	0	0	-18.6732	0	0	-18.6732	0	0
0.22629	-22.1371	-22.1371					-18.6569	0	0	-18.6569	0	0	-18.6569	0	0	-18.6569	0	0
0.22983	-22.1371	-22.1371					-18.6406	0	0	-18.6406	0	0	-18.6406	0	0	-18.6406	0	0
0.23336	-22.1371	-22.1371					-18.6244	0	0	-18.6244	0	0	-18.6244	0	0	-18.6244	0	0
0.2369	-22.1371	-22.1371					-18.6081	0	0	-18.6081	0	0	-18.6081	0	0	-18.6081	0	0
0.24043	-22.1371	-22.1371					-18.5918	0	0	-18.5918	0	0	-18.5918	0	0	-18.5918	0	0
0.24397	-22.1371	-22.1371					-18.5756	0	0	-18.5756	0	0	-18.5756	0	0	-18.5756	0	0
0.24751	-22.1371	-22.1371					-18.5593	0	0	-18.5593	0	0	-18.5593	0	0	-18.5593	0	0
0.25104	-22.1371	-22.1371					-18.543	0	0	-18.543	0	0	-18.543	0	0	-18.543	0	0
0.25458	-22.1371	-22.1371					-18.5268	0	0	-18.5268	0	0	-18.5268	0	0	-18.5268	0	0
0.25811	-22.1371	-22.1371					-18.5105	0	0	-18.5105	0	0	-18.5105	0	0	-18.5105	0	0
0.26165	-22.1371	-22.1371					-18.4942	0	0	-18.4942	0	0	-18.4942	0	0	-18.4942	0	0
0.26518	-22.1371	-22.1371					-18.478	0	0	-18.478	0	0	-18.478	0	0	-18.478	0	0
0.26872	-22.1371	-22.1371					-18.4617	0	0	-18.4617	0	0	-18.4617	0	0	-18.4617	0	0
0.27226	-22.1371	-22.1371					-18.4454	0	0	-18.4454	0	0	-18.4454	0	0	-18.4454	0	0
0.27579	-22.1371	-22.1371					-18.4292	0	0	-18.4292	0	0	-18.4292	0	0	-18.4292	0	0
0.27579	-22.1371	-22.1371					-18.4129	0	0	-18.4129	0	0	-18.4129	0	0	-18.4129	0	0
0.2808	-22.1371	-22.1371					-18.3966	0	0	-18.3966	0	0	-18.3966	0	0	-18.3966	0	0
0.2858	-22.1371	-22.1371					-18.3804	0	0	-18.3804	0	0	-18.3804	0	0	-18.3804	0	0
0.29081	-22.1371	-22.1371					-18.3641	0	0	-18.3641	0	0	-18.3641	0	0	-18.3641	0	0
0.29581	-22.1371	-22.1371					-18.3478	0	0	-18.3478	0	0	-18.3478	0	0	-18.3478	0	0
0.30082	-22.1371	-22.1371					-18.3316	0.0061	-0.0061	-18.3316	0	0	-18.3316	0.0016	-0.0016	-18.3316	0	0
0.30582	-22.1371	-22.1371					-18.3153	0.0683	-0.0683	-18.3153	0	0	-18.3153	0.0181	-0.0182	-18.3153	0.0014	-0.0014
0.31083	-22.1371	-22.1371					-18.299	0.4092	-0.4094	-18.299	0	0	-18.299	0.108	-0.108	-18.299	0.0082	-0.0082
0.31583	-22.1371	-22.1371					-18.2828	1.395	-1.3954	-18.2828	0.0001	-0.0001	-18.2828	0.3672	-0.3673	-18.2828	0.0282	-0.0282
0.32084	-22.1371	-22.1371					-18.2665	2.739	-2.7391	-18.2665	0.0002	-0.0002	-18.2665	0.7201	-0.7201	-18.2665	0.0556	-0.0556
0.32584	-22.1371	-22.1371					-18.2502	3.0979	-3.0979	-18.2502	0.0003	-0.0003	-18.2502	0.8141	-0.8141	-18.2502	0.0629	-0.0629
0.33084	-22.1371	-22.1371					-18.234	2.0208	-2.0207	-18.234	0.0002	-0.0002	-18.234	0.5299	-0.5299	-18.234	0.0411	-0.0411
0.33585	-22.1371	-22.1371					-18.2177	0.7591	-0.7591	-18.2177	0.0001	-0.0001	-18.2177	0.1989	-0.1987	-18.2177	0.0155	-0.0155
0.34085	-22.1371	-22.1371					-18.2014	0.1639	-0.1639	-18.2014	0	0	-18.2014	0.0431	-0.0431	-18.2014	0.0034	-0.0034
0.34586	-22.1371	-22.1371					-18.1852	0.0223	-0.0223	-18.1852	0	0	-18.1852	0.0057	-0.0057	-18.1852	0.0004	-0.0004
0.35086	-22.1371	-22.1371					-18.1689	0.0348	-0.0348	-18.1689	0	0	-18.1689	0.0112	-0.0112	-18.1689	0.0004	-0.0004
0.35587	-22.1371	-22.1371					-18.1526	0.244	-0.2437	-18.1526	0	0	-18.1526	0.0766	-0.0766	-18.1526	0.0028	-0.0028
0.36087	-22.1371	-22.1371					-18.1364	1.036	-1.0359	-18.1364	0	0	-18.1364	0.3228	-0.3228	-18.1364	0.0114	-0.0114
0.36588	-22.1371	-22.1371					-18.1201	2.7375	-2.7372	-18.1201	0	0	-18.1201	0.8488	-0.8487	-18.1201	0.031	-0.031
0.37088	-22.1371	-22.1371					-18.1038	4.8786	-4.8786	-18.1038	0.0001	-0.0001	-18.1038	1.5063	-1.5063	-18.1038	0.0559	-0.0559
0.37589	-22.1371	-22.1371					-18.0876	6.5287	-6.5288	-18.0876	0.0001	-0.0001	-18.0876	2.0164	-2.0163	-18.0876	0.074	-0.074
0.38089	-22.1371	-22.1371					-18.0713	7.0613	-7.0611	-18.0713	0.0001	-0.0001	-18.0713	2.1929	-2.1929	-18.0713	0.0777	-0.0777
0.3859	-22.1371	-22.1371					-18.055	6.0489	-6.049	-18.055	0.0001	-0.0001	-18.055	1.8883	-1.8884	-18.055	0.0649	-0.0649
0.3909	-22.1371	-22.1371					-18.0388	3.7702	-3.7705	-18.0388	0	0	-18.0388	1.1789	-1.179	-18.0388	0.0402	-0.0402
0.39591	-22.1371	-22.1371					-18.0225	1.5687	-1.5687	-18.0225	0	0	-18.0225	0.4898	-0.4898	-18.0225	0.0166	-0.0166
0.40091	-22.1371	-22.1371					-18.0062	0.435	-0.435	-18.0062	0	0	-18.0062	0.1323	-0.1324	-18.0062	0.0049	-0.0049
0.40592	-22.1371	-22.1371					-17.99	0.2861	-0.2862	-17.99	0	0	-17.99	0.063	-0.063	-17.99	0.0044	-0.0044
0.41092	-22.1371	-22.1371					-17.9737	0.9893	-0.9894	-17.9737	0	0	-17.9737	0.194	-0.1942	-17.9737	0.0163	-0.0163
0.41593	-22.1371	-22.1371					-17.9574	2.4758	-2.4761	-17.9574	0	0	-17.9574	0.484	-0.4841	-17.9574	0.0409	-0.0409
0.42093	-22.1371	-22.1371					-17.9412	3.558	-3.558	-17.9412	0	0	-17.9412	0.6963	-0.6963	-17.9412	0.0589	-0.0589
0.42593	-22.1371	-22.1371					-17.9249	2.9239	-2.9239	-17.9249	0	0	-17.9249	0.5722	-0.5721	-17.9249	0.0484	-0.0484
0.43094	-22.1371	-22.1371					-17.9086	1.3734	-1.3732	-17.9086	0	0	-17.9086	0.2686	-0.2685	-17.9086	0.0227	-0.0227
0.43594	-22.1371	-22.1371					-17.8924	0.3675	-0.3674	-17.8924	0	0	-17.8924	0.0721	-0.0721	-17.8924	0.0061	-0.0061
0.44095	-22.1371	-22.1371					-17.8761	0.056	-0.056	-17.8761	0	0	-17.8761	0.0107	-0.0107	-17.8761	0.0008	-0.0008
0.44595	-22.1371	-22.1371					-17.8598	0.0046	-0.0046	-17.8598	0	0	-17.8598	0.0009	-0.0009	-17.8598	0	0
0.45096	-22.1371	-22.1371					-17.8436	0	0	-17.8436	0	0	-17.8436	0	0	-17.8436	0	0
0.45596	-22.1371	-22.1371					-17.8273	0	0	-17.8273	0	0	-17.8273	0	0	-17.8273	0	0
0.46097	-22.1371	-22.1371					-17.811	0	0	-17.811	0	0	-17.811	0	0	-17.811	0	0
0.46597	-22.1371	-22.1371					-17.7948	0	0	-17.7948	0	0	-17.7948	0	0	-17.7948	0	0
0.47098	-22.1371	-22.1371					-17.7785	0	0	-17.7785	0	0	-17.7785	0	0	-17.7785	0	0
							-17.7622	0	0	-17.7622	0	0	-17.7622	0	0	-17.7622	0	0
0	-22.1371	-22.1371					-17.746	0	0	-17.746	0	0	-17.746	0	0	-17.746	0	0
0.00354	-22.1371	-22.1371					-17.7297	0	0	-17.7297	0	0	-17.7297	0	0	-17.7297	0	0
0.00707	-22.1371	-22.1371					-17.7134	0	0	-17.7134	0	0	-17.7134	0	0	-17.7134	0	0
0.01061	-22.1371	-22.1371					-17.6972	0	0	-17.6972	0	0	-17.6972	0	0	-17.6972	0	0
0.01414	-22.1371	-22.1371					-17.6809	0	0	-17.6809	0	0	-17.6809	0	0	-17.6809	0	0
0.01768	-22.1371	-22.1371					-17.6646	0	0	-17.6646	0	0	-17.6646	0	0	-17.6646	0	0
0.02121	-22.1371	-22.1371					-17.6484	0	0	-17.6484	0	0	-17.6484	0	0	-17.6484	0	0
0.02475	-22.1371	-22.1371					-17.6321	0	0	-17.6321	0	0	-17.6321	0	0	-17.6321	0	0
0.02829	-22.1371	-22.1371					-17.6158	0	0	-17.6158	0	0	-17.6158	0	0	-17.6158	0	0
0.03182	-22.1371	-22.1371					-17.5996	0	0	-17.5996	0	0	-17.5996	0	0	-17.5996	0	0
0.03536	-22.1371	-22.1371					-17.5833	0	0	-17.5833	0	0	-17.5833	0	0	-17.5833	0	0
0.03889	-22.1371	-22.1371					-17.567	0	0	-17.567	0	0	-17.567	0	0	-17.567	0	0
0.04243	-22.1371	-22.1371					-17.5508	0	0	-17.5508	0	0	-17.5508	0	0	-17.5508	0	0
0.04596	-22.1371	-22.1371					-17.5345	0	0	-17.5345	0	0	-17.5345	0	0	-17.5345	0	0
0.0495	-22.1371	-22.1371					-17.5182	0	0	-17.5182	0	0	-17.5182	0	0	-17.5182	0	0
0.05304	-22.1371	-22.1371					-17.502	0	0	-17.502	0	0	-17.502	0	0	-17.502	0	0
0.05657	-22.1371	-22.1371					-17.4857	0	0	-17.4857	0	0	-17.4857	0	0	-17.4857	0	0
0.06011	-22.1371	-22.1371					-17.4694	0	0	-17.4694	0	0	-17.4694	0	0	-17.4694	0	0
0.06364	-22.1371	-22.1371					-17.4532	0	0	-17.4532	0	0	-17.4532	0	0	-17.4532	0	0
0.06718	-22.1371	-22.1371					-17.4369	0	0	-17.4369	0	0	-17.4369	0	0	-17.4369	0	0
0.07071	-22.1371	-22.1371					-17.4206	0	0	-17.4206	0	0	-17.4206	0	0	-17.4206	0	0
0.07425	-22.1371	-22.1371					-17.4044	0	0	-17.4044	0	0	-17.4044	0	0	-17.4044	0	0
0.07779	-22.1371	-22.1371					-17.3881	0	0	-17.3881	0	0	-17.3881	0	0	-17.3881	0	0
0.08132	-22.1371	-22.1371					-17.3718	0	0	-17.3718	0	0	-17.3718	0	0	-17.3718	0	0
0.08486	-22.1371	-22.1371					-17.3556	0.0032	-0.0032	-17.3556	0	0	-17.3556	0.0008	-0.0008	-17.3556	0	0
0.08839	-22.1371	-22.1371					-17.3393	0.0434	-0.0434	-17.3393	0.0002	-0.0002	-17.3393	0.0072	-0.0072	-17.3393	0	0
0.09193	-22.1371	-22.1371					-17.323	0.3035	-0.3034	-17.323	0.0012	-0.0012	-17.323	0.0546	-0.0546	-17.323	0	0
0.09546	-22.1371	-22.1371					-17.3068	1.2289	-1.2285	-17.3068	0.005	-0.005	-17.3068	0.2197	-0.2196	-17.3068	0	0
0.099	-22.1371	-22.1371					-17.2905	2.862	-2.8619	-17.2905	0.0116	-0.0116	-17.2905	0.511	-0.5109	-17.2905	0	0
0.10254	-22.1371	-22.1371					-17.2742	3.8512	-3.8512	-17.2742	0.0157	-0.0157	-17.2742	0.6864	-0.6864	-17.2742	0	0
0.10607	-22.1371	-22.1371					-17.258	2.9941	-2.9942	-17.258	0.0123	-0.0123	-17.258	0.533	-0.533	-17.258	0	0
0.10961	-22.1371	-22.1371					-17.2417	1.3448	-1.3448	-17.2417	0.0055	-0.0055	-17.2417	0.239	-0.2392	-17.2417	0	0
0.11314	-22.1371	-22.1371					-17.2254	0.348	-0.348	-17.2254	0.0014	-0.0014	-17.2254	0.0618	-0.0619	-17.2254	0	0
0.11668	-22.1371	-22.1371					-17.2092	0.052	-0.052	-17.2092	0.0002	-0.0002	-17.2092	0.0089	-0.0089	-17.2092	0	0
0.12021	-22.1371	-22.1371					-17.1929	0.004	-0.004	-17.1929	0	0	-17.1929	0.0008	-0.0008	-17.1929	0	0
0.12375	-22.1371	-22.1371					-17.1766	0	0	-17.1766	0	0	-17.1766	0	0	-17.1766	0	0
0.12729	-22.1371	-22.1371					-17.1604	0	0	-17.1604	0	0	-17.1604	0	0	-17.1604	0	0
0.13082	-22.1371	-22.1371					-17.1441	0	0	-17.1441	0	0	-17.1441	0	0	-17.1441	0	0
0.13436	-22.1371	-22.1371					-17.1279	0	0	-17.1279	0	0	-17.1279	0	0	-17.1279	0	0
0.13789	-22.1371	-22.1371					-17.1116	0	0	-17.1116	0	0	-17.1116	0	0	-17.1116	0	0
0.13789	-22.1371	-22.1371					-17.0953	0	0	-17.0953	0	0	-17.0953	0	0	-17.0953	0	0
0.14143	-22.1371	-22.1371					-17.0791	0	0	-17.0791	0	0	-17.0791	0	0	-17.0791	0	0
0.14496	-22.1371	-22.1371					-17.0628	0	0	-17.0628	0	0	-17.0628	0	0	-17.0628	0	0
0.1485	-22.1371	-22.1371					-17.0465	0	0	-17.0465	0	0	-17.0465	0	0	-17.0465	0	0
0.15204	-22.1371	-22.1371					-17.0303	0	0	-17.0303	0	0	-17.0303	0	0	-17.0303	0	0
0.15557	-22.1371	-22.1371					-17.014	0.0068	-0.0068	-17.014	0.0001	-0.0001	-17.014	0.002	-0.002	-17.014	0	0
0.15911	-22.1371	-22.1371					-16.9977	0.0636	-0.0636	-16.9977	0.0005	-0.0005	-16.9977	0.0219	-0.0219	-16.9977	0	0
0.16264	-22.1371	-22.1371					-16.9815	0.339	-0.339	-16.9815	0.0023	-0.0023	-16.9815	0.1201	-0.1201	-16.9815	0.0004	-0.0004
0.16618	-22.1371	-22.1371					-16.9652	1.0897	-1.0897	-16.9652	0.0069	-0.0069	-16.9652	0.3969	-0.3969	-16.9652	0.0008	-0.0008
0.16972	-22.1371	-22.1371					-16.9489	2.1344	-2.1345	-16.9489	0.0125	-0.0125	-16.9489	0.7934	-0.7934	-16.9489	0.0016	-0.0016
0.17325	-22.1371	-22.1371					-16.9327	2.5428	-2.5428	-16.9327	0.0142	-0.0142	-16.9327	0.9645	-0.9645	-16.9327	0.0019	-0.0019
0.17679	-22.1371	-22.1371					-16.9164	1.8331	-1.8331	-16.9164	0.0101	-0.0101	-16.9164	0.7067	-0.7067	-16.9164	0.0012	-0.0012
0.18032	-22.1371	-22.1371					-16.9001	0.7944	-0.7944	-16.9001	0.0045	-0.0045	-16.9001	0.3104	-0.3104	-16.9001	0.0006	-0.0006
0.18386	-22.1371	-22.1371					-16.8839	0.2048	-0.2048	-16.8839	0.0011	-0.0011	-16.8839	0.0808	-0.0808	-16.8839	0	0
0.1874	-22.1371	-22.1371					-16.8676	0.0312	-0.0312	-16.8676	0.0002	-0.0002	-16.8676	0.0126	-0.0126	-16.8676	0	0
0.19093	-22.1371	-22.1371					-16.8513	0.002	-0.002	-16.8513	0	0	-16.8513	0.0012	-0.0012	-16.8513	0	0
0.19447	-22.1371	-22.1371					-16.8351	0	0	-16.8351	0	0	-16.8351	0	0	-16.8351	0	0
0.198	-22.1371	-22.1371					-16.8188	0	0	-16.8188	0	0	-16.8188	0	0	-16.8188	0	0
0.20154	-22.1371	-22.1371					-16.8025	0	0	-16.8025	0	0	-16.8025	0	0	-16.8025	0	0
0.20507	-22.1371	-22.1371					-16.7863	0.0046	-0.0046	-16.7863	0.0001	-0.0001	-16.7863	0.0008	-0.0008	-16.7863	0	0
0.20861	-22.1371	-22.1371					-16.77	0.0394	-0.0394	-16.77	0.0005	-0.0005	-16.77	0.0061	-0.0061	-16.77	0	0
0.21215	-22.1371	-22.1371					-16.7537	0.1728	-0.1728	-16.7537	0.0019	-0.0019	-16.7537	0.0278	-0.0278	-16.7537	0	0
0.21568	-22.1371	-22.1371					-16.7375	0.4724	-0.4724	-16.7375	0.0051	-0.0051	-16.7375	0.0761	-0.0761	-16.7375	0	0
0.21922	-22.1371	-22.1371					-16.7212	0.9023	-0.9023	-16.7212	0.0089	-0.0089	-16.7212	0.1496	-0.1496	-16.7212	0	0
0.22275	-22.1371	-22.1371					-16.7049	1.4372	-1.4371	-16.7049	0.0116	-0.0116	-16.7049	0.2484	-0.2484	-16.7049	0.0004	-0.0004
0.22629	-22.1371	-22.1371					-16.6887	2.0732	-2.0732	-16.6887	0.0135	-0.0135	-16.6887	0.3711	-0.3711	-16.6887	0.0004	-0.0004
0.22983	-22.1371	-22.1371					-16.6724	2.4497	-2.4497	-16.6724	0.0153	-0.0153	-16.6724	0.4496	-0.4496	-16.6724	0.0004	-0.0004
0.23336	-22.1371	-22.1371					-16.6561	2.1205	-2.1205	-16.6561	0.016	-0.016	-16.6561	0.3963	-0.3963	-16.6561	0.0004	-0.0004
0.2369	-22.1371	-22.1371					-16.6399	1.2887	-1.2887	-16.6399	0.0129	-0.0129	-16.6399	0.245	-0.245	-16.6399	0.0002	-0.0002
0.24043	-22.1371	-22.1371					-16.6236	0.5413	-0.5414	-16.6236	0.007	-0.007	-16.6236	0.1042	-0.1042	-16.6236	0	0
0.24397	-22.1371	-22.1371					-16.6073	0.1736	-0.1736	-16.6073	0.0023	-0.0023	-16.6073	0.0306	-0.0306	-16.6073	0	0
0.24751	-22.1371	-22.1371					-16.5911	0.2119	-0.2119	-16.5911	0.0007	-0.0007	-16.5911	0.0158	-0.0158	-16.5911	0.0012	-0.0012
0.25104	-22.1371	-22.1371					-16.5748	0.838	-0.8382	-16.5748	0.0013	-0.0013	-16.5748	0.0497	-0.0497	-16.5748	0.0048	-0.0048
0.25458	-22.1371	-22.1371					-16.5585	2.214	-2.2145	-16.5585	0.0034	-0.0034	-16.5585	0.1319	-0.1319	-16.5585	0.0132	-0.0132
0.25811	-22.1371	-22.1371					-16.5423	3.448	-3.4481	-16.5423	0.0055	-0.0055	-16.5423	0.2089	-0.2089	-16.5423	0.021	-0.021
0.26165	-22.1371	-22.1371					-16.526	3.1474	-3.1473	-16.526	0.0052	-0.0052	-16.526	0.1938	-0.1938	-16.526	0.0191	-0.0191
0.26518	-22.1371	-22.1371					-16.5097	1.6796	-1.6795	-16.5097	0.0029	-0.0029	-16.5097	0.1041	-0.1041	-16.5097	0.0104	-0.0104
0.26872	-22.1371	-22.1371					-16.4935	0.5217	-0.5214	-16.4935	0.0009	-0.0009	-16.4935	0.0325	-0.0325	-16.4935	0.0032	-0.0032
0.27226	-22.1371	-22.1371					-16.4772	0.094	-0.094	-16.4772	0.0002	-0.0002	-16.4772	0.0057	-0.0057	-16.4772	0.0004	-0.0004
0.27579	-22.1371	-22.1371					-16.4609	0.0076	-0.0076	-16.4609	0	0	-16.4609	0.0008	-0.0008	-16.4609	0	0
0.27579	-22.1371	-22.1371					-16.4447	0	0	-16.4447	0	0	-16.4447	0	0	-16.4447	0	0
0.2808	-22.1371	-22.1371					-16.4284	0	0	-16.4284	0	0	-16.4284	0	0	-16.4284	0	0
0.2858	-22.1371	-22.1371					-16.4121	0	0	-16.4121	0	0	-16.4121	0	0	-16.4121	0	0
0.29081	-22.1371	-22.1371					-16.3959	0	0	-16.3959	0	0	-16.3959	0	0	-16.3959	0	0
0.29581	-22.1371	-22.1371					-16.3796	0	0	-16.3796	0	0	-16.3796	0	0	-16.3796	0	0
0.30082	-22.1371	-22.1371					-16.3633	0	0	-16.3633	0	0	-16.3633	0	0	-16.3633	0	0
0.30582	-22.1371	-22.1371					-16.3471	0	0	-16.3471	0	0	-16.3471	0	0	-16.3471	0	0
0.31083	-22.1371	-22.1371					-16.3308	0	0	-16.3308	0	0	-16.3308	0	0	-16.3308	0	0
0.31583	-22.1371	-22.1371					-16.3145	0	0	-16.3145	0	0	-16.3145	0	0	-16.3145	0	0
0.32084	-22.1371	-22.1371					-16.2983	0	0	-16.2983	0	0	-16.2983	0	0	-16.2983	0	0
0.32584	-22.1371	-22.1371					-16.282	0	0	-16.282	0	0	-16.282	0	0	-16.282	0	0
0.33084	-22.1371	-22.1371					-16.2657	0	0	-16.2657	0	0	-16.2657	0	0	-16.2657	0	0
0.33585	-22.1371	-22.1371					-16.2495	0	0	-16.2495	0	0	-16.2495	0	0	-16.2495	0	0
0.34085	-22.1371	-22.1371					-16.2332	0	0	-16.2332	0	0	-16.2332	0	0	-16.2332	0	0
0.34586	-22.1371	-22.1371					-16.2169	0	0	-16.2169	0	0	-16.2169	0	0	-16.2169	0	0
0.35086	-22.1371	-22.1371					-16.2007	0	0	-16.2007	0	0	-16.2007	0	0	-16.2007	0	0
0.35587	-22.1371	-22.1371					-16.1844	0	0	-16.1844	0	0	-16.1844	0	0	-16.1844	0	0
0.36087	-22.1371	-22.1371					-16.1681	0	0	-16.1681	0	0	-16.1681	0	0	-16.1681	0	0
0.36588	-22.1371	-22.1371					-16.1519	0	0	-16.1519	0	0	-16.1519	0	0	-16.1519	0	0
0.37088	-22.1371	-22.1371					-16.1356	0	0	-16.1356	0	0	-16.1356	0	0	-16.1356	0	0
0.37589	-22.1371	-22.1371					-16.1193	0.0038	-0.0038	-16.1193	0	0	-16.1193	0.0007	-0.0007	-16.1193	0	0
0.38089	-22.1371	-22.1371					-16.1031	0.0373	-0.0373	-16.1031	0.0001	-0.0001	-16.1031	0.0058	-0.0058	-16.1031	0	0
0.3859	-22.1371	-22.1371					-16.0868	0.2067	-0.2067	-16.0868	0.0008	-0.0008	-16.0868	0.0333	-0.0334	-16.0868	0.0012	-0.0012
0.3909	-22.1371	-22.1371					-16.0705	0.7259	-0.7259	-16.0705	0.0025	-0.0025	-16.0705	0.1146	-0.1146	-16.0705	0.0044	-0.0044
0.39591	-22.1371	-22.1371					-16.0543	1.7626	-1.7626	-16.0543	0.0057	-0.0057	-16.0543	0.2734	-0.2734	-16.0543	0.0103	-0.0103
0.40091	-22.1371	-22.1371					-16.038	3.0704	-3.0705	-16.038	0.0097	-0.0097	-16.038	0.4656	-0.4656	-16.038	0.0175	-0.0175
0.40592	-22.1371	-22.1371					-16.0217	3.7878	-3.7878	-16.0217	0.0128	-0.0128	-16.0217	0.5637	-0.5637	-16.0217	0.0213	-0.0213
0.41092	-22.1371	-22.1371					-16.0055	3.189	-3.189	-16.0055	0.0129	-0.0129	-16.0055	0.4671	-0.4671	-16.0055	0.0178	-0.0178
0.41593	-22.1371	-22.1371					-15.9892	1.7823	-1.7823	-15.9892	0.0091	-0.0091	-15.9892	0.2576	-0.2576	-15.9892	0.01	-0.01
0.42093	-22.1371	-22.1371					-15.9729	0.6502	-0.6502	-15.9729	0.0041	-0.0041	-15.9729	0.0931	-0.0931	-15.9729	0.0036	-0.0036
0.42593	-22.1371	-22.1371					-15.9567	0.1512	-0.1512	-15.9567	0.0011	-0.0011	-15.9567	0.0211	-0.0211	-15.9567	0.0008	-0.0008
0.43094	-22.1371	-22.1371					-15.9404	0.0213	-0.0213	-15.9404	0.0002	-0.0002	-15.9404	0.0026	-0.0026	-15.9404	0	0
0.43594	-22.1371	-22.1371					-15.9241	0.0016	-0.0016	-15.9241	0	0	-15.9241	0.0004	-0.0004	-15.9241	0	0
0.44095	-22.1371	-22.1371					-15.9079	0	0	-15.9079	0	0	-15.9079	0	0	-15.9079	0	0
0.44595	-22.1371	-22.1371					-15.8916	0	0	-15.8916	0	0	-15.8916	0	0	-15.8916	0	0
0.45096	-22.1371	-22.1371					-15.8753	0	0	-15.8753	0	0	-15.8753	0	0	-15.8753	0	0
0.45596	-22.1371	-22.1371					-15.8591	0	0	-15.8591	0	0	-15.8591	0	0	-15.8591	0	0
0.46097	-22.1371	-22.1371					-15.8428	0	0	-15.8428	0	0	-15.8428	0	0	-15.8428	0	0
0.46597	-22.1371	-22.1371					-15.8265	0	0	-15.8265	0	0	-15.8265	0	0	-15.8265	0	0
0.47098	-22.1371	-22.1371					-15.8103	0	0	-15.8103	0	0	-15.8103	0	0	-15.8103	0	0
							-15.794	0	0	-15.794	0	0	-15.794	0	0	-15.794	0	0
0	-21.0039	-21.0039					-15.7777	0	0	-15.7777	0	0	-15.7777	0	0	-15.7777	0	0
0.00354	-21.0039	-21.0039					-15.7615	0	0	-15.7615	0	0	-15.7615	0	0	-15.7615	0	0
0.00707	-21.0039	-21.0039					-15.7452	0	0	-15.7452	0	0	-15.7452	0	0	-15.7452	0	0
0.01061	-21.0039	-21.0039					-15.7289	0	0	-15.7289	0	0	-15.7289	0	0	-15.7289	0	0
0.01414	-21.0039	-21.0039					-15.7127	0	0	-15.7127	0	0	-15.7127	0	0	-15.7127	0	0
0.01768	-21.0039	-21.0039					-15.6964	0	0	-15.6964	0	0	-15.6964	0	0	-15.6964	0	0
0.02121	-21.0039	-21.0039					-15.6801	0	0	-15.6801	0	0	-15.6801	0	0	-15.6801	0	0
0.02475	-21.0039	-21.0039					-15.6639	0	0	-15.6639	0	0	-15.6639	0	0	-15.6639	0	0
0.02829	-21.0039	-21.0039					-15.6476	0	0	-15.6476	0	0	-15.6476	0	0	-15.6476	0	0
0.03182	-21.0039	-21.0039					-15.6313	0	0	-15.6313	0	0	-15.6313	0	0	-15.6313	0	0
0.03536	-21.0039	-21.0039					-15.6151	0	0	-15.6151	0	0	-15.6151	0	0	-15.6151	0	0
0.03889	-21.0039	-21.0039					-15.5988	0	0	-15.5988	0	0	-15.5988	0	0	-15.5988	0	0
0.04243	-21.0039	-21.0039					-15.5825	0	0	-15.5825	0	0	-15.5825	0	0	-15.5825	0	0
0.04596	-21.0039	-21.0039					-15.5663	0	0	-15.5663	0	0	-15.5663	0	0	-15.5663	0	0
0.0495	-21.0039	-21.0039					-15.55	0	0	-15.55	0	0	-15.55	0	0	-15.55	0	0
0.05304	-21.0039	-21.0039					-15.5337	0	0	-15.5337	0	0	-15.5337	0	0	-15.5337	0	0
0.05657	-21.0039	-21.0039					-15.5175	0	0	-15.5175	0	0	-15.5175	0	0	-15.5175	0	0
0.06011	-21.0039	-21.0039					-15.5012	0	0	-15.5012	0	0	-15.5012	0	0	-15.5012	0	0
0.06364	-21.0039	-21.0039					-15.4849	0	0	-15.4849	0	0	-15.4849	0	0	-15.4849	0	0
0.06718	-21.0039	-21.0039					-15.4687	0	0	-15.4687	0	0	-15.4687	0	0	-15.4687	0	0
0.07071	-21.0039	-21.0039					-15.4524	0	0	-15.4524	0	0	-15.4524	0	0	-15.4524	0	0
0.07425	-21.0039	-21.0039					-15.4362	0	0	-15.4362	0	0	-15.4362	0	0	-15.4362	0	0
0.07779	-21.0039	-21.0039					-15.4199	0	0	-15.4199	0	0	-15.4199	0	0	-15.4199	0	0
0.08132	-21.0039	-21.0039					-15.4036	0	0	-15.4036	0	0	-15.4036	0	0	-15.4036	0	0
0.08486	-21.0039	-21.0039					-15.3874	0	0	-15.3874	0	0	-15.3874	0	0	-15.3874	0	0
0.08839	-21.0039	-21.0039					-15.3711	0	0	-15.3711	0	0	-15.3711	0	0	-15.3711	0	0
0.09193	-21.0039	-21.0039					-15.3548	0	0	-15.3548	0	0	-15.3548	0	0	-15.3548	0	0
0.09546	-21.0039	-21.0039					-15.3386	0	0	-15.3386	0	0	-15.3386	0	0	-15.3386	0	0
0.099	-21.0039	-21.0039					-15.3223	0	0	-15.3223	0	0	-15.3223	0	0	-15.3223	0	0
0.10254	-21.0039	-21.0039					-15.306	0	0	-15.306	0	0	-15.306	0	0	-15.306	0	0
0.10607	-21.0039	-21.0039					-15.2898	0	0	-15.2898	0	0	-15.2898	0	0	-15.2898	0	0
0.10961	-21.0039	-21.0039					-15.2735	0	0	-15.2735	0	0	-15.2735	0	0	-15.2735	0	0
0.11314	-21.0039	-21.0039					-15.2572	0	0	-15.2572	0	0	-15.2572	0	0	-15.2572	0	0
0.11668	-21.0039	-21.0039					-15.241	0	0	-15.241	0	0	-15.241	0	0	-15.241	0	0
0.12021	-21.0039	-21.0039					-15.2247	0	0	-15.2247	0	0	-15.2247	0	0	-15.2247	0	0
0.12375	-21.0039	-21.0039					-15.2084	0	0	-15.2084	0	0	-15.2084	0	0	-15.2084	0	0
0.12729	-21.0039	-21.0039					-15.1922	0	0	-15.1922	0	0	-15.1922	0	0	-15.1922	0	0
0.13082	-21.0039	-21.0039					-15.1759	0	0	-15.1759	0	0	-15.1759	0	0	-15.1759	0	0
0.13436	-21.0039	-21.0039					-15.1596	0	0	-15.1596	0	0	-15.1596	0	0	-15.1596	0	0
0.13789	-21.0039	-21.0039					-15.1434	0	0	-15.1434	0	0	-15.1434	0	0	-15.1434	0	0
0.13789	-21.0039	-21.0039					-15.1271	0	0	-15.1271	0	0	-15.1271	0	0	-15.1271	0	0
0.14143	-21.0039	-21.0039					-15.1108	0	0	-15.1108	0	0	-15.1108	0	0	-15.1108	0	0
0.14496	-21.0039	-21.0039					-15.0946	0	0	-15.0946	0	0	-15.0946	0	0	-15.0946	0	0
0.1485	-21.0039	-21.0039					-15.0783	0	0	-15.0783	0	0	-15.0783	0	0	-15.0783	0	0
0.15204	-21.0039	-21.0039					-15.062	0	0	-15.062	0	0	-15.062	0	0	-15.062	0	0
0.15557	-21.0039	-21.0039					-15.0458	0	0	-15.0458	0	0	-15.0458	0	0	-15.0458	0	0
0.15911	-21.0039	-21.0039					-15.0295	0	0	-15.0295	0	0	-15.0295	0	0	-15.0295	0	0
0.16264	-21.0039	-21.0039					-15.0132	0	0	-15.0132	0	0	-15.0132	0	0	-15.0132	0	0
0.16618	-21.0039	-21.0039					-14.997	0	0	-14.997	0	0	-14.997	0	0	-14.997	0	0
0.16972	-21.0039	-21.004					-14.9807	0	0	-14.9807	0	0	-14.9807	0	0	-14.9807	0	0
0.17325	-21.0039	-21.004					-14.9644	0	0	-14.9644	0	0	-14.9644	0	0	-14.9644	0	0
0.17679	-21.0039	-21.004					-14.9482	0	0	-14.9482	0	0	-14.9482	0	0	-14.9482	0	0
0.18032	-21.004	-21.004					-14.9319	0.004	-0.004	-14.9319	0	0	-14.9319	0.0012	-0.0012	-14.9319	0	0
0.18386	-21.004	-21.004					-14.9156	0.0407	-0.0407	-14.9156	0.0002	-0.0002	-14.9156	0.0149	-0.0149	-14.9156	0	0
0.1874	-21.004	-21.004					-14.8994	0.226	-0.226	-14.8994	0.0011	-0.0011	-14.8994	0.0826	-0.0826	-14.8994	0.0008	-0.0008
0.19093	-21.004	-21.004					-14.8831	0.816	-0.816	-14.8831	0.0033	-0.0033	-14.8831	0.3015	-0.3015	-14.8831	0.0023	-0.0023
0.19447	-21.004	-21.004					-14.8668	2.0151	-2.0151	-14.8668	0.0074	-0.0074	-14.8668	0.7657	-0.7657	-14.8668	0.0054	-0.0054
0.198	-21.004	-21.004					-14.8506	3.5003	-3.5003	-14.8506	0.0121	-0.0121	-14.8506	1.3832	-1.3831	-14.8506	0.0091	-0.0091
0.20154	-21.004	-21.004					-14.8343	4.281	-4.2809	-14.8343	0.016	-0.016	-14.8343	1.782	-1.7819	-14.8343	0.011	-0.011
0.20507	-21.004	-21.004					-14.818	3.7507	-3.7506	-14.818	0.0171	-0.0171	-14.818	1.6871	-1.6871	-14.818	0.009	-0.009
0.20861	-21.004	-21.004					-14.8018	2.5007	-2.5006	-14.8018	0.0135	-0.0135	-14.8018	1.2783	-1.2783	-14.8018	0.0052	-0.0052
0.21215	-21.004	-21.004					-14.7855	1.4055	-1.4054	-14.7855	0.0073	-0.0073	-14.7855	0.87	-0.87	-14.7855	0.0022	-0.0022
0.21568	-21.004	-21.004					-14.7692	0.7792	-0.7791	-14.7692	0.0026	-0.0026	-14.7692	0.5975	-0.5975	-14.7692	0.0008	-0.0008
0.21922	-21.004	-21.004					-14.753	0.4913	-0.4913	-14.753	0.0007	-0.0007	-14.753	0.4419	-0.4418	-14.753	0.0003	-0.0003
0.22275	-21.004	-21.004					-14.7367	0.3232	-0.3232	-14.7367	0.0002	-0.0002	-14.7367	0.3102	-0.3102	-14.7367	0	0
0.22629	-21.004	-21.004					-14.7204	0.2263	-0.2263	-14.7204	0	0	-14.7204	0.1867	-0.1867	-14.7204	0	0
0.22983	-21.004	-21.004					-14.7042	0.3863	-0.3863	-14.7042	0.0001	-0.0001	-14.7042	0.1847	-0.1847	-14.7042	0.0006	-0.0006
0.23336	-21.004	-21.004					-14.6879	1.0166	-1.0166	-14.6879	0.0005	-0.0005	-14.6879	0.4011	-0.4011	-14.6879	0.0016	-0.0016
0.2369	-21.004	-21.004					-14.6716	1.8601	-1.8602	-14.6716	0.0013	-0.0013	-14.6716	0.7215	-0.7215	-14.6716	0.0028	-0.0028
0.24043	-21.004	-21.004					-14.6554	2.2114	-2.2113	-14.6554	0.0025	-0.0025	-14.6554	0.8582	-0.8582	-14.6554	0.003	-0.003
0.24397	-21.004	-21.004					-14.6391	1.8037	-1.8036	-14.6391	0.0028	-0.0028	-14.6391	0.7041	-0.7041	-14.6391	0.0024	-0.0024
0.24751	-21.004	-21.004					-14.6228	1.0963	-1.0963	-14.6228	0.002	-0.002	-14.6228	0.4381	-0.4381	-14.6228	0.0015	-0.0015
0.25104	-21.004	-21.004					-14.6066	0.5912	-0.5912	-14.6066	0.0009	-0.0009	-14.6066	0.2485	-0.2485	-14.6066	0.0006	-0.0006
0.25458	-21.004	-21.004					-14.5903	0.3974	-0.3974	-14.5903	0.0003	-0.0003	-14.5903	0.1756	-0.1756	-14.5903	0.0004	-0.0004
0.25811	-21.004	-21.004					-14.574	0.4005	-0.4005	-14.574	0.0002	-0.0002	-14.574	0.1763	-0.1763	-14.574	0.0004	-0.0004
0.26165	-21.004	-21.004					-14.5578	0.5015	-0.5015	-14.5578	0.0003	-0.0003	-14.5578	0.2133	-0.2133	-14.5578	0.0004	-0.0004
0.26518	-21.004	-21.004					-14.5415	0.6066	-0.6066	-14.5415	0.0004	-0.0004	-14.5415	0.2502	-0.2502	-14.5415	0.0006	-0.0006
0.26872	-21.004	-21.004					-14.5252	0.6143	-0.6143	-14.5252	0.0003	-0.0003	-14.5252	0.2448	-0.2448	-14.5252	0.0006	-0.0006
0.27226	-21.004	-21.004					-14.509	0.5459	-0.5459	-14.509	0.0002	-0.0002	-14.509	0.2053	-0.2053	-14.509	0.0002	-0.0002
0.27579	-21.004	-21.004					-14.4927	0.4974	-0.4974	-14.4927	0	0	-14.4927	0.1681	-0.168	-14.4927	0.0002	-0.0002
0.27579	-21.004	-21.004					-14.4764	0.4637	-0.4637	-14.4764	0	0	-14.4764	0.1392	-0.1392	-14.4764	0	0
0.2808	-21.004	-21.004					-14.4602	0.3725	-0.3725	-14.4602	0	0	-14.4602	0.1014	-0.1014	-14.4602	0	0
0.2858	-21.004	-21.004					-14.4439	0.2883	-0.2883	-14.4439	0	0	-14.4439	0.0684	-0.0684	-14.4439	0.0002	-0.0002
0.29081	-21.004	-21.004					-14.4276	0.5482	-0.5483	-14.4276	0.0002	-0.0002	-14.4276	0.1103	-0.1103	-14.4276	0.0008	-0.0008
0.29581	-21.004	-21.004					-14.4114	1.5605	-1.5605	-14.4114	0.001	-0.001	-14.4114	0.3098	-0.3098	-14.4114	0.003	-0.003
0.30082	-21.004	-21.004					-14.3951	3.1	-3.1001	-14.3951	0.0027	-0.0027	-14.3951	0.6387	-0.6388	-14.3951	0.0057	-0.0057
0.30582	-21.004	-21.004					-14.3788	4.0485	-4.0486	-14.3788	0.0055	-0.0055	-14.3788	0.8827	-0.8827	-14.3788	0.0073	-0.0073
0.31083	-21.004	-21.004					-14.3626	3.7236	-3.7233	-14.3626	0.0083	-0.0083	-14.3626	0.8664	-0.8662	-14.3626	0.0069	-0.0069
0.31583	-21.004	-21.004					-14.3463	2.626	-2.6258	-14.3463	0.0086	-0.0086	-14.3463	0.6483	-0.6483	-14.3463	0.0052	-0.0052
0.32084	-21.004	-21.004					-14.33	1.5342	-1.5342	-14.33	0.006	-0.006	-14.33	0.3991	-0.3991	-14.33	0.0032	-0.0032
0.32584	-21.004	-21.004					-14.3138	0.9033	-0.9032	-14.3138	0.0034	-0.0034	-14.3138	0.257	-0.257	-14.3138	0.002	-0.002
0.33084	-21.004	-21.004					-14.2975	0.7862	-0.7862	-14.2975	0.0026	-0.0026	-14.2975	0.2522	-0.2522	-14.2975	0.002	-0.002
0.33585	-21.004	-21.004					-14.2812	0.9416	-0.9416	-14.2812	0.0029	-0.0029	-14.2812	0.3197	-0.3197	-14.2812	0.0031	-0.0031
0.34085	-21.004	-21.004					-14.265	1.0765	-1.0765	-14.265	0.0032	-0.0032	-14.265	0.3627	-0.3627	-14.265	0.0036	-0.0036
0.34586	-21.004	-21.004					-14.2487	1.016	-1.016	-14.2487	0.0028	-0.0028	-14.2487	0.336	-0.336	-14.2487	0.0032	-0.0032
0.35086	-21.004	-21.004					-14.2324	0.7806	-0.7806	-14.2324	0.0022	-0.0022	-14.2324	0.2607	-0.2607	-14.2324	0.0024	-0.0024
0.35587	-21.004	-21.004					-14.2162	0.5367	-0.5367	-14.2162	0.0017	-0.0017	-14.2162	0.1892	-0.1892	-14.2162	0.002	-0.002
0.36087	-21.0039	-21.0039					-14.1999	0.4076	-0.4076	-14.1999	0.0015	-0.0015	-14.1999	0.1508	-0.1508	-14.1999	0.0016	-0.0016
0.36588	-21.0039	-21.0039					-14.1836	0.3768	-0.3768	-14.1836	0.0015	-0.0015	-14.1836	0.1391	-0.1391	-14.1836	0.0014	-0.0014
0.37088	-21.0039	-21.0039					-14.1674	0.4032	-0.4032	-14.1674	0.0017	-0.0017	-14.1674	0.1443	-0.1443	-14.1674	0.0014	-0.0014
0.37589	-21.0039	-21.0039					-14.1511	0.5302	-0.5302	-14.1511	0.0025	-0.0025	-14.1511	0.1832	-0.1832	-14.1511	0.0017	-0.0017
0.38089	-21.0039	-21.0039					-14.1348	0.883	-0.8828	-14.1348	0.0052	-0.0052	-14.1348	0.2949	-0.2949	-14.1348	0.0024	-0.0024
0.3859	-21.0039	-21.0039					-14.1186	1.4628	-1.4627	-14.1186	0.0101	-0.0101	-14.1186	0.4741	-0.4741	-14.1186	0.0037	-0.0037
0.3909	-21.0039	-21.0039					-14.1023	2.0087	-2.0087	-14.1023	0.0145	-0.0145	-14.1023	0.6286	-0.6286	-14.1023	0.0049	-0.0049
0.39591	-21.0039	-21.0039					-14.086	2.3752	-2.3752	-14.086	0.0145	-0.0145	-14.086	0.7181	-0.7181	-14.086	0.006	-0.006
0.40091	-21.0039	-21.0039					-14.0698	2.7619	-2.7618	-14.0698	0.0114	-0.0114	-14.0698	0.8248	-0.8248	-14.0698	0.007	-0.007
0.40592	-21.0039	-21.0039					-14.0535	3.1947	-3.1947	-14.0535	0.0095	-0.0095	-14.0535	0.9715	-0.9715	-14.0535	0.0072	-0.0072
0.41092	-21.0039	-21.0039					-14.0372	3.3537	-3.3537	-14.0372	0.0112	-0.0112	-14.0372	1.0476	-1.0476	-14.0372	0.0069	-0.0069
0.41593	-21.0039	-21.0039					-14.021	3.0231	-3.0231	-14.021	0.0166	-0.0166	-14.021	0.9559	-0.9559	-14.021	0.0056	-0.0056
0.42093	-21.0039	-21.0039					-14.0047	2.4845	-2.4845	-14.0047	0.0249	-0.0249	-14.0047	0.776	-0.776	-14.0047	0.0043	-0.0043
0.42593	-21.0039	-21.0039					-13.9884	2.2607	-2.2607	-13.9884	0.0369	-0.0369	-13.9884	0.6826	-0.6826	-13.9884	0.0042	-0.0042
0.43094	-21.0039	-21.0039					-13.9722	2.3296	-2.3296	-13.9722	0.0468	-0.0468	-13.9722	0.6672	-0.6672	-13.9722	0.0045	-0.0045
0.43594	-21.0039	-21.0039					-13.9559	2.171	-2.171	-13.9559	0.0425	-0.0425	-13.9559	0.5649	-0.5649	-13.9559	0.0048	-0.0048
0.44095	-21.0039	-21.0039					-13.9396	1.5966	-1.5966	-13.9396	0.0263	-0.0263	-13.9396	0.3577	-0.3577	-13.9396	0.0043	-0.0043
0.44595	-21.0039	-21.0039					-13.9234	0.8788	-0.8788	-13.9234	0.0115	-0.0115	-13.9234	0.1672	-0.1672	-13.9234	0.0028	-0.0028
0.45096	-21.0039	-21.0039					-13.9071	0.3368	-0.3368	-13.9071	0.0036	-0.0036	-13.9071	0.0567	-0.0567	-13.9071	0.0012	-0.0012
0.45596	-21.0039	-21.0039					-13.8908	0.0832	-0.0832	-13.8908	0.0008	-0.0008	-13.8908	0.0131	-0.0131	-13.8908	0.0003	-0.0003
0.46097	-21.0039	-21.0039					-13.8746	0.0114	-0.0114	-13.8746	0.0001	-0.0001	-13.8746	0.002	-0.002	-13.8746	0	0
0.46597	-21.0039	-21.0039					-13.8583	0	0	-13.8583	0	0	-13.8583	0	0	-13.8583	0	0
0.47098	-21.0039	-21.0039					-13.842	0	0	-13.842	0	0	-13.842	0	0	-13.842	0	0
							-13.8258	0	0	-13.8258	0	0	-13.8258	0	0	-13.8258	0	0
0	-21.0027	-21.0027					-13.8095	0	0	-13.8095	0	0	-13.8095	0	0	-13.8095	0	0
0.00354	-21.0027	-21.0027					-13.7932	0	0	-13.7932	0	0	-13.7932	0	0	-13.7932	0	0
0.00707	-21.0027	-21.0027					-13.777	0	0	-13.777	0	0	-13.777	0	0	-13.777	0	0
0.01061	-21.0027	-21.0027					-13.7607	0	0	-13.7607	0	0	-13.7607	0	0	-13.7607	0	0
0.01414	-21.0027	-21.0027					-13.7445	0	0	-13.7445	0	0	-13.7445	0	0	-13.7445	0	0
0.01768	-21.0027	-21.0027					-13.7282	0	0	-13.7282	0	0	-13.7282	0	0	-13.7282	0	0
0.02121	-21.0027	-21.0027					-13.7119	0	0	-13.7119	0	0	-13.7119	0	0	-13.7119	0	0
0.02475	-21.0027	-21.0027					-13.6957	0	0	-13.6957	0	0	-13.6957	0	0	-13.6957	0	0
0.02829	-21.0027	-21.0027					-13.6794	0	0	-13.6794	0	0	-13.6794	0	0	-13.6794	0	0
0.03182	-21.0027	-21.0027					-13.6631	0	0	-13.6631	0	0	-13.6631	0	0	-13.6631	0	0
0.03536	-21.0027	-21.0027					-13.6469	0	0	-13.6469	0	0	-13.6469	0	0	-13.6469	0	0
0.03889	-21.0027	-21.0027					-13.6306	0	0	-13.6306	0	0	-13.6306	0	0	-13.6306	0	0
0.04243	-21.0027	-21.0027					-13.6143	0	0	-13.6143	0	0	-13.6143	0	0	-13.6143	0	0
0.04596	-21.0027	-21.0027					-13.5981	0	0	-13.5981	0	0	-13.5981	0	0	-13.5981	0	0
0.0495	-21.0027	-21.0027					-13.5818	0	0	-13.5818	0	0	-13.5818	0	0	-13.5818	0	0
0.05304	-21.0027	-21.0027					-13.5655	0	0	-13.5655	0	0	-13.5655	0	0	-13.5655	0	0
0.05657	-21.0027	-21.0027					-13.5493	0	0	-13.5493	0	0	-13.5493	0	0	-13.5493	0	0
0.06011	-21.0027	-21.0027					-13.533	0	0	-13.533	0	0	-13.533	0	0	-13.533	0	0
0.06364	-21.0027	-21.0027					-13.5167	0	0	-13.5167	0	0	-13.5167	0	0	-13.5167	0	0
0.06718	-21.0027	-21.0027					-13.5005	0.0016	-0.0016	-13.5005	0	0	-13.5005	0.0028	-0.0028	-13.5005	0	0
0.07071	-21.0027	-21.0027					-13.4842	0.016	-0.016	-13.4842	0	0	-13.4842	0.0248	-0.0248	-13.4842	0	0
0.07425	-21.0027	-21.0027					-13.4679	0.081	-0.081	-13.4679	0	0	-13.4679	0.1209	-0.1209	-13.4679	0.0004	-0.0004
0.07779	-21.0027	-21.0027					-13.4517	0.2386	-0.2386	-13.4517	0	0	-13.4517	0.3549	-0.3549	-13.4517	0.0008	-0.0008
0.08132	-21.0027	-21.0027					-13.4354	0.4414	-0.4414	-13.4354	0.0001	-0.0001	-13.4354	0.6471	-0.6471	-13.4354	0.0012	-0.0012
0.08486	-21.0027	-21.0027					-13.4191	0.5506	-0.5506	-13.4191	0.0002	-0.0002	-13.4191	0.7935	-0.7935	-13.4191	0.0016	-0.0016
0.08839	-21.0027	-21.0027					-13.4029	0.54	-0.54	-13.4029	0.0003	-0.0003	-13.4029	0.7532	-0.7534	-13.4029	0.0016	-0.0016
0.09193	-21.0027	-21.0027					-13.3866	0.522	-0.522	-13.3866	0.0006	-0.0006	-13.3866	0.6924	-0.6924	-13.3866	0.0014	-0.0014
0.09546	-21.0027	-21.0027					-13.3703	0.5842	-0.5842	-13.3703	0.001	-0.001	-13.3703	0.736	-0.7359	-13.3703	0.0014	-0.0014
0.099	-21.0027	-21.0027					-13.3541	0.6994	-0.6994	-13.3541	0.0016	-0.0016	-13.3541	0.8471	-0.8471	-13.3541	0.0018	-0.0018
0.10254	-21.0027	-21.0027					-13.3378	0.7477	-0.7478	-13.3378	0.0018	-0.0018	-13.3378	0.88	-0.88	-13.3378	0.0018	-0.0018
0.10607	-21.0027	-21.0027					-13.3215	0.6961	-0.6961	-13.3215	0.0018	-0.0018	-13.3215	0.7911	-0.7911	-13.3215	0.0014	-0.0014
0.10961	-21.0027	-21.0027					-13.3053	0.6441	-0.6441	-13.3053	0.0018	-0.0018	-13.3053	0.6975	-0.6975	-13.3053	0.001	-0.001
0.11314	-21.0027	-21.0027					-13.289	0.6337	-0.6337	-13.289	0.002	-0.002	-13.289	0.6569	-0.6569	-13.289	0.001	-0.001
0.11668	-21.0027	-21.0027					-13.2727	0.5629	-0.5629	-13.2727	0.0019	-0.0019	-13.2727	0.5681	-0.5682	-13.2727	0.0008	-0.0008
0.12021	-21.0027	-21.0027					-13.2565	0.3687	-0.3687	-13.2565	0.0013	-0.0013	-13.2565	0.3663	-0.3663	-13.2565	0.0004	-0.0004
0.12375	-21.0027	-21.0027					-13.2402	0.1572	-0.1572	-13.2402	0.0006	-0.0006	-13.2402	0.1551	-0.1551	-13.2402	0	0
0.12729	-21.0027	-21.0027					-13.2239	0.0399	-0.0399	-13.2239	0.0002	-0.0002	-13.2239	0.0404	-0.0405	-13.2239	0	0
0.13082	-21.0027	-21.0027					-13.2077	0.0051	-0.0051	-13.2077	0	0	-13.2077	0.0064	-0.0064	-13.2077	0	0
0.13436	-21.0027	-21.0027					-13.1914	0	0	-13.1914	0	0	-13.1914	0.0004	-0.0004	-13.1914	0	0
0.13789	-21.0027	-21.0027					-13.1751	0	0	-13.1751	0	0	-13.1751	0	0	-13.1751	0	0
0.13789	-21.0027	-21.0027					-13.1589	0	0	-13.1589	0	0	-13.1589	0.0006	-0.0006	-13.1589	0	0
0.14143	-21.0027	-21.0027					-13.1426	0.0115	-0.0115	-13.1426	0	0	-13.1426	0.0088	-0.0088	-13.1426	0	0
0.14496	-21.0027	-21.0027					-13.1263	0.0734	-0.0734	-13.1263	0	0	-13.1263	0.0562	-0.0562	-13.1263	0.0002	-0.0002
0.1485	-21.0027	-21.0027					-13.1101	0.2754	-0.2754	-13.1101	0.0001	-0.0001	-13.1101	0.2128	-0.2128	-13.1101	0.0008	-0.0008
0.15204	-21.0027	-21.0027					-13.0938	0.6344	-0.6343	-13.0938	0.0003	-0.0003	-13.0938	0.4877	-0.4877	-13.0938	0.0016	-0.0016
0.15557	-21.0027	-21.0027					-13.0775	0.9525	-0.9525	-13.0775	0.0005	-0.0005	-13.0775	0.7287	-0.7286	-13.0775	0.0026	-0.0026
0.15911	-21.0027	-21.0027					-13.0613	1.0639	-1.064	-13.0613	0.0009	-0.0009	-13.0613	0.8077	-0.8077	-13.0613	0.003	-0.003
0.16264	-21.0027	-21.0027					-13.045	1.1641	-1.1641	-13.045	0.0011	-0.0011	-13.045	0.8697	-0.8697	-13.045	0.0038	-0.0038
0.16618	-21.0027	-21.0027					-13.0287	1.6192	-1.6192	-13.0287	0.0015	-0.0015	-13.0287	1.1837	-1.1837	-13.0287	0.0056	-0.0056
0.16972	-21.0027	-21.0027					-13.0125	2.4972	-2.4972	-13.0125	0.0022	-0.0022	-13.0125	1.7656	-1.7655	-13.0125	0.0082	-0.0082
0.17325	-21.0027	-21.0027					-12.9962	3.3115	-3.3115	-12.9962	0.0032	-0.0032	-12.9962	2.2308	-2.2308	-12.9962	0.0098	-0.0098
0.17679	-21.0027	-21.0027					-12.9799	3.4479	-3.4479	-12.9799	0.0041	-0.0041	-12.9799	2.2018	-2.2018	-12.9799	0.0088	-0.0088
0.18032	-21.0027	-21.0027					-12.9637	2.7957	-2.7958	-12.9637	0.0048	-0.0048	-12.9637	1.7103	-1.7103	-12.9637	0.0064	-0.0064
0.18386	-21.0027	-21.0027					-12.9474	1.8294	-1.8296	-12.9474	0.0044	-0.0044	-12.9474	1.0846	-1.0846	-12.9474	0.004	-0.004
0.1874	-21.0027	-21.0027					-12.9311	1.1537	-1.1537	-12.9311	0.0035	-0.0035	-12.9311	0.6557	-0.6557	-12.9311	0.0028	-0.0028
0.19093	-21.0027	-21.0027					-12.9149	1.0126	-1.0126	-12.9149	0.0034	-0.0034	-12.9149	0.5375	-0.5375	-12.9149	0.003	-0.003
0.19447	-21.0027	-21.0027					-12.8986	1.4095	-1.4095	-12.8986	0.0043	-0.0043	-12.8986	0.7054	-0.7055	-12.8986	0.005	-0.005
0.198	-21.0027	-21.0027					-12.8823	2.2312	-2.2312	-12.8823	0.006	-0.006	-12.8823	1.0656	-1.0656	-12.8823	0.0086	-0.0086
0.20154	-21.0027	-21.0027					-12.8661	3.0125	-3.0125	-12.8661	0.0086	-0.0086	-12.8661	1.3629	-1.3629	-12.8661	0.0111	-0.0111
0.20507	-21.0027	-21.0027					-12.8498	3.2456	-3.2456	-12.8498	0.0126	-0.0126	-12.8498	1.366	-1.3659	-12.8498	0.0105	-0.0105
0.20861	-21.0027	-21.0027					-12.8335	3.0756	-3.0755	-12.8335	0.0196	-0.0196	-12.8335	1.1669	-1.1669	-12.8335	0.0082	-0.0082
0.21215	-21.0027	-21.0027					-12.8173	3.0832	-3.0832	-12.8173	0.0289	-0.0289	-12.8173	1.0431	-1.0431	-12.8173	0.0062	-0.0062
0.21568	-21.0027	-21.0027					-12.801	3.3599	-3.3599	-12.801	0.0343	-0.0343	-12.801	1.0858	-1.0858	-12.801	0.006	-0.006
0.21922	-21.0027	-21.0027					-12.7847	3.5031	-3.5033	-12.7847	0.0307	-0.0307	-12.7847	1.1979	-1.1979	-12.7847	0.007	-0.007
0.22275	-21.0027	-21.0027					-12.7685	3.3598	-3.3599	-12.7685	0.0218	-0.0218	-12.7685	1.3065	-1.3065	-12.7685	0.0084	-0.0084
0.22629	-21.0027	-21.0027					-12.7522	2.9287	-2.9287	-12.7522	0.0135	-0.0135	-12.7522	1.2863	-1.2863	-12.7522	0.0092	-0.0092
0.22983	-21.0027	-21.0027					-12.7359	2.0577	-2.0576	-12.7359	0.0072	-0.0072	-12.7359	0.9734	-0.9734	-12.7359	0.0072	-0.0072
0.23336	-21.0027	-21.0027					-12.7197	1.0118	-1.0118	-12.7197	0.0028	-0.0028	-12.7197	0.4987	-0.4987	-12.7197	0.0038	-0.0038
0.2369	-21.0027	-21.0027					-12.7034	0.3219	-0.3219	-12.7034	0.0007	-0.0007	-12.7034	0.1627	-0.1627	-12.7034	0.0012	-0.0012
0.24043	-21.0027	-21.0027					-12.6871	0.0701	-0.0701	-12.6871	0.0001	-0.0001	-12.6871	0.0403	-0.0403	-12.6871	0.0002	-0.0002
0.24397	-21.0027	-21.0027					-12.6709	0.0525	-0.0525	-12.6709	0	0	-12.6709	0.0527	-0.0527	-12.6709	0	0
0.24751	-21.0027	-21.0027					-12.6546	0.1658	-0.1658	-12.6546	0.0001	-0.0001	-12.6546	0.1796	-0.1796	-12.6546	0.0004	-0.0004
0.25104	-21.0027	-21.0027					-12.6383	0.3763	-0.3763	-12.6383	0.0002	-0.0002	-12.6383	0.4012	-0.4012	-12.6383	0.001	-0.001
0.25458	-21.0027	-21.0027					-12.6221	0.5612	-0.5612	-12.6221	0.0005	-0.0005	-12.6221	0.5873	-0.5873	-12.6221	0.0011	-0.0011
0.25811	-21.0027	-21.0027					-12.6058	0.6228	-0.6228	-12.6058	0.0008	-0.0008	-12.6058	0.6297	-0.6297	-12.6058	0.0014	-0.0014
0.26165	-21.0027	-21.0027					-12.5895	0.6191	-0.6191	-12.5895	0.0009	-0.0009	-12.5895	0.598	-0.598	-12.5895	0.0014	-0.0014
0.26518	-21.0027	-21.0027					-12.5733	0.6824	-0.6824	-12.5733	0.0011	-0.0011	-12.5733	0.6288	-0.6289	-12.5733	0.0018	-0.0018
0.26872	-21.0027	-21.0027					-12.557	0.9228	-0.9228	-12.557	0.0013	-0.0013	-12.557	0.8233	-0.8233	-12.557	0.0022	-0.0022
0.27226	-21.0027	-21.0027					-12.5407	1.3276	-1.3276	-12.5407	0.0017	-0.0017	-12.5407	1.1616	-1.1616	-12.5407	0.003	-0.003
0.27579	-21.0027	-21.0027					-12.5245	1.6294	-1.6294	-12.5245	0.0024	-0.0024	-12.5245	1.399	-1.399	-12.5245	0.0036	-0.0036
0.27579	-21.0027	-21.0027					-12.5082	1.5972	-1.5972	-12.5082	0.0032	-0.0032	-12.5082	1.3307	-1.3308	-12.5082	0.0036	-0.0036
0.2808	-21.0027	-21.0027					-12.4919	1.3784	-1.3784	-12.4919	0.004	-0.004	-12.4919	1.0977	-1.0977	-12.4919	0.0028	-0.0028
0.2858	-21.0027	-21.0027					-12.4757	1.2232	-1.2232	-12.4757	0.0044	-0.0044	-12.4757	0.9247	-0.9248	-12.4757	0.0026	-0.0026
0.29081	-21.0027	-21.0027					-12.4594	1.1998	-1.1998	-12.4594	0.0045	-0.0045	-12.4594	0.867	-0.867	-12.4594	0.0024	-0.0024
0.29581	-21.0027	-21.0027					-12.4431	1.3093	-1.3092	-12.4431	0.0043	-0.0043	-12.4431	0.9107	-0.9107	-12.4431	0.003	-0.003
0.30082	-21.0027	-21.0027					-12.4269	1.5714	-1.5714	-12.4269	0.0037	-0.0037	-12.4269	1.0595	-1.0595	-12.4269	0.0034	-0.0034
0.30582	-21.0027	-21.0027					-12.4106	1.882	-1.882	-12.4106	0.0027	-0.0027	-12.4106	1.2417	-1.2417	-12.4106	0.0044	-0.0044
0.31083	-21.0027	-21.0027					-12.3943	1.9398	-1.9398	-12.3943	0.0019	-0.0019	-12.3943	1.2659	-1.2659	-12.3943	0.0044	-0.0044
0.31583	-21.0027	-21.0027					-12.3781	1.6674	-1.6674	-12.3781	0.0012	-0.0012	-12.3781	1.0813	-1.0813	-12.3781	0.0036	-0.0036
0.32084	-21.0027	-21.0027					-12.3618	1.3782	-1.3782	-12.3618	0.0007	-0.0007	-12.3618	0.8896	-0.8896	-12.3618	0.0028	-0.0028
0.32584	-21.0027	-21.0027					-12.3455	1.2063	-1.2064	-12.3455	0.0004	-0.0004	-12.3455	0.7748	-0.7749	-12.3455	0.0022	-0.0022
0.33084	-21.0027	-21.0027					-12.3293	0.9329	-0.933	-12.3293	0.0003	-0.0003	-12.3293	0.5977	-0.5977	-12.3293	0.0012	-0.0012
0.33585	-21.0027	-21.0027					-12.313	0.512	-0.512	-12.313	0.0001	-0.0001	-12.313	0.3278	-0.3278	-12.313	0.0008	-0.0008
0.34085	-21.0027	-21.0027					-12.2967	0.179	-0.179	-12.2967	0	0	-12.2967	0.1142	-0.1143	-12.2967	0.0002	-0.0002
0.34586	-21.0027	-21.0027					-12.2805	0.0378	-0.0378	-12.2805	0	0	-12.2805	0.0242	-0.0242	-12.2805	0	0
0.35086	-21.0027	-21.0027					-12.2642	0.0038	-0.0038	-12.2642	0	0	-12.2642	0.0028	-0.0028	-12.2642	0	0
0.35587	-21.0027	-21.0027					-12.2479	0	0	-12.2479	0	0	-12.2479	0	0	-12.2479	0	0
0.36087	-21.0027	-21.0027					-12.2317	0	0	-12.2317	0	0	-12.2317	0	0	-12.2317	0	0
0.36588	-21.0027	-21.0027					-12.2154	0	0	-12.2154	0	0	-12.2154	0	0	-12.2154	0	0
0.37088	-21.0027	-21.0027					-12.1991	0	0	-12.1991	0	0	-12.1991	0	0	-12.1991	0	0
0.37589	-21.0027	-21.0027					-12.1829	0	0	-12.1829	0	0	-12.1829	0	0	-12.1829	0	0
0.38089	-21.0027	-21.0027					-12.1666	0	0	-12.1666	0	0	-12.1666	0	0	-12.1666	0	0
0.3859	-21.0027	-21.0027					-12.1503	0	0	-12.1503	0	0	-12.1503	0	0	-12.1503	0	0
0.3909	-21.0027	-21.0027					-12.1341	0	0	-12.1341	0	0	-12.1341	0	0	-12.1341	0	0
0.39591	-21.0027	-21.0027					-12.1178	0	0	-12.1178	0	0	-12.1178	0	0	-12.1178	0	0
0.40091	-21.0027	-21.0027					-12.1015	0	0	-12.1015	0	0	-12.1015	0	0	-12.1015	0	0
0.40592	-21.0027	-21.0027					-12.0853	0.0033	-0.0033	-12.0853	0	0	-12.0853	0.002	-0.002	-12.0853	0	0
0.41092	-21.0027	-21.0027					-12.069	0.0521	-0.0521	-12.069	0.0007	-0.0007	-12.069	0.0266	-0.0266	-12.069	0.0004	-0.0004
0.41593	-21.0027	-21.0027					-12.0528	0.3324	-0.3325	-12.0528	0.0045	-0.0045	-12.0528	0.1713	-0.1713	-12.0528	0.0027	-0.0027
0.42093	-21.0027	-21.0027					-12.0365	1.2338	-1.2338	-12.0365	0.0163	-0.0163	-12.0365	0.6352	-0.6352	-12.0365	0.0101	-0.0101
0.42593	-21.0027	-21.0027					-12.0202	2.7204	-2.7204	-12.0202	0.0352	-0.0352	-12.0202	1.4014	-1.4014	-12.0202	0.0228	-0.0228
0.43094	-21.0027	-21.0027					-12.004	3.725	-3.725	-12.004	0.0461	-0.0461	-12.004	1.9254	-1.9254	-12.004	0.0324	-0.0324
0.43594	-21.0027	-21.0027					-11.9877	3.5309	-3.5309	-11.9877	0.0392	-0.0392	-11.9877	1.8437	-1.8436	-11.9877	0.0334	-0.0334
0.44095	-21.0027	-21.0027					-11.9714	2.966	-2.966	-11.9714	0.0252	-0.0252	-11.9714	1.5969	-1.5969	-11.9714	0.0345	-0.0345
0.44595	-21.0027	-21.0027					-11.9552	3.0178	-3.0179	-11.9552	0.0154	-0.0154	-11.9552	1.7302	-1.7304	-11.9552	0.0471	-0.0471
0.45096	-21.0027	-21.0027					-11.9389	3.714	-3.714	-11.9389	0.0106	-0.0106	-11.9389	2.2904	-2.2904	-11.9389	0.0743	-0.0743
0.45596	-21.0027	-21.0027					-11.9226	4.5237	-4.5238	-11.9226	0.0083	-0.0083	-11.9226	2.9807	-2.9808	-11.9226	0.1076	-0.1076
0.46097	-21.0027	-21.0027					-11.9064	5.2422	-5.2421	-11.9064	0.0069	-0.0069	-11.9064	3.6331	-3.6332	-11.9064	0.1394	-0.1394
0.46597	-21.0027	-21.0027					-11.8901	6.0171	-6.0174	-11.8901	0.0059	-0.0059	-11.8901	4.2948	-4.2948	-11.8901	0.1714	-0.1714
0.47098	-21.0027	-21.0027					-11.8738	6.5565	-6.5565	-11.8738	0.0046	-0.0046	-11.8738	4.8043	-4.8043	-11.8738	0.1993	-0.1993
							-11.8576	6.3612	-6.3612	-11.8576	0.0031	-0.0031	-11.8576	4.7992	-4.799	-11.8576	0.2069	-0.2069
0	-21.0002	-21.0002					-11.8413	5.2617	-5.2617	-11.8413	0.0019	-0.0019	-11.8413	4.0135	-4.0134	-11.8413	0.1762	-0.1762
0.00354	-21.0002	-21.0002					-11.825	3.6465	-3.6465	-11.825	0.001	-0.001	-11.825	2.7265	-2.7265	-11.825	0.1188	-0.1188
0.00707	-21.0002	-21.0002					-11.8088	2.117	-2.1169	-11.8088	0.0005	-0.0005	-11.8088	1.5243	-1.5243	-11.8088	0.0648	-0.0648
0.01061	-21.0002	-21.0002					-11.7925	0.9643	-0.9643	-11.7925	0.0002	-0.0002	-11.7925	0.6727	-0.6727	-11.7925	0.0278	-0.0278
0.01414	-21.0002	-21.0002					-11.7762	0.3052	-0.3052	-11.7762	0	0	-11.7762	0.2094	-0.2094	-11.7762	0.0085	-0.0085
0.01768	-21.0002	-21.0002					-11.76	0.0604	-0.0604	-11.76	0	0	-11.76	0.0412	-0.0412	-11.76	0.0018	-0.0018
0.02121	-21.0002	-21.0002					-11.7437	0.0071	-0.0071	-11.7437	0	0	-11.7437	0.0046	-0.0046	-11.7437	0.0002	-0.0002
0.02475	-21.0002	-21.0002					-11.7274	0	0	-11.7274	0	0	-11.7274	0.0002	-0.0002	-11.7274	0	0
0.02829	-21.0002	-21.0002					-11.7112	0	0	-11.7112	0	0	-11.7112	0	0	-11.7112	0	0
0.03182	-21.0002	-21.0002					-11.6949	0	0	-11.6949	0	0	-11.6949	0	0	-11.6949	0	0
0.03536	-21.0002	-21.0002					-11.6786	0	0	-11.6786	0	0	-11.6786	0	0	-11.6786	0	0
0.03889	-21.0002	-21.0002					-11.6624	0	0	-11.6624	0	0	-11.6624	0	0	-11.6624	0	0
0.04243	-21.0002	-21.0002					-11.6461	0	0	-11.6461	0	0	-11.6461	0	0	-11.6461	0	0
0.04596	-21.0002	-21.0002					-11.6298	0	0	-11.6298	0	0	-11.6298	0	0	-11.6298	0	0
0.0495	-21.0002	-21.0002					-11.6136	0	0	-11.6136	0	0	-11.6136	0	0	-11.6136	0	0
0.05304	-21.0002	-21.0002					-11.5973	0	0	-11.5973	0	0	-11.5973	0	0	-11.5973	0	0
0.05657	-21.0002	-21.0002					-11.581	0	0	-11.581	0	0	-11.581	0	0	-11.581	0	0
0.06011	-21.0002	-21.0002					-11.5648	0	0	-11.5648	0	0	-11.5648	0	0	-11.5648	0	0
0.06364	-21.0002	-21.0002					-11.5485	0	0	-11.5485	0	0	-11.5485	0	0	-11.5485	0	0
0.06718	-21.0002	-21.0002					-11.5322	0	0	-11.5322	0	0	-11.5322	0	0	-11.5322	0	0
0.07071	-21.0002	-21.0002					-11.516	0.0024	-0.0024	-11.516	0	0	-11.516	0.0004	-0.0004	-11.516	0	0
0.07425	-21.0002	-21.0002					-11.4997	0.0318	-0.0318	-11.4997	0.0001	-0.0001	-11.4997	0.0063	-0.0063	-11.4997	0	0
0.07779	-21.0002	-21.0002					-11.4834	0.1993	-0.1993	-11.4834	0.0004	-0.0004	-11.4834	0.0397	-0.0397	-11.4834	0.0004	-0.0004
0.08132	-21.0001	-21.0002					-11.4672	0.7535	-0.7537	-11.4672	0.0016	-0.0016	-11.4672	0.1476	-0.1477	-11.4672	0.0018	-0.0018
0.08486	-21.0001	-21.0002					-11.4509	1.8125	-1.813	-11.4509	0.0036	-0.0036	-11.4509	0.3465	-0.3465	-11.4509	0.0038	-0.0038
0.08839	-21.0001	-21.0001					-11.4346	3.0341	-3.0342	-11.4346	0.0054	-0.0054	-11.4346	0.557	-0.5571	-11.4346	0.0067	-0.0067
0.09193	-21.0001	-21.0001					-11.4184	4.1462	-4.1463	-11.4184	0.0056	-0.0056	-11.4184	0.7056	-0.7057	-11.4184	0.0094	-0.0094
0.09546	-21.0001	-21.0001					-11.4021	5.664	-5.6642	-11.4021	0.0046	-0.0046	-11.4021	0.8679	-0.8679	-11.4021	0.0133	-0.0133
0.099	-21.0001	-21.0001					-11.3858	7.5277	-7.5279	-11.3858	0.0034	-0.0034	-11.3858	1.0706	-1.0706	-11.3858	0.0177	-0.0177
0.10254	-21.0001	-21.0001					-11.3696	7.5903	-7.5902	-11.3696	0.0022	-0.0022	-11.3696	1.0475	-1.0475	-11.3696	0.0179	-0.0179
0.10607	-21.0001	-21.0001					-11.3533	4.8943	-4.8932	-11.3533	0.0011	-0.0011	-11.3533	0.6697	-0.6697	-11.3533	0.0116	-0.0116
0.10961	-21.0001	-21.0001					-11.337	1.8892	-1.8888	-11.337	0.0004	-0.0004	-11.337	0.258	-0.2579	-11.337	0.0044	-0.0044
0.11314	-21.0001	-21.0001					-11.3208	0.4251	-0.425	-11.3208	0.0001	-0.0001	-11.3208	0.0583	-0.0583	-11.3208	0.001	-0.001
0.11668	-21.0001	-21.0001					-11.3045	0.0553	-0.0553	-11.3045	0	0	-11.3045	0.0076	-0.0076	-11.3045	0	0
0.12021	-21.0001	-21.0001					-11.2882	0.0038	-0.0038	-11.2882	0	0	-11.2882	0.0002	-0.0002	-11.2882	0	0
0.12375	-21.0001	-21.0001					-11.272	0	0	-11.272	0	0	-11.272	0	0	-11.272	0	0
0.12729	-21.0001	-21.0001					-11.2557	0	0	-11.2557	0	0	-11.2557	0	0	-11.2557	0	0
0.13082	-21.0001	-21.0001					-11.2394	0	0	-11.2394	0	0	-11.2394	0	0	-11.2394	0	0
0.13436	-21.0001	-21.0001					-11.2232	0.0008	-0.0008	-11.2232	0	0	-11.2232	0.0012	-0.0012	-11.2232	0	0
0.13789	-21.0001	-21.0001					-11.2069	0.0186	-0.0186	-11.2069	0	0	-11.2069	0.0149	-0.0149	-11.2069	0	0
0.13789	-21.0001	-21.0001					-11.1906	0.1302	-0.1302	-11.1906	0.0002	-0.0002	-11.1906	0.1033	-0.1033	-11.1906	0.0014	-0.0014
0.14143	-21.0001	-21.0001					-11.1744	0.531	-0.531	-11.1744	0.0006	-0.0006	-11.1744	0.4204	-0.4204	-11.1744	0.0058	-0.0058
0.14496	-21.0001	-21.0001					-11.1581	1.3409	-1.3409	-11.1581	0.0017	-0.0017	-11.1581	1.0647	-1.0647	-11.1581	0.0142	-0.0142
0.1485	-21.0001	-21.0001					-11.1418	2.2408	-2.2408	-11.1418	0.003	-0.003	-11.1418	1.7894	-1.7894	-11.1418	0.0234	-0.0234
0.15204	-21.0001	-21.0001					-11.1256	2.7046	-2.7045	-11.1256	0.0038	-0.0038	-11.1256	2.1775	-2.1774	-11.1256	0.0275	-0.0275
0.15557	-21.0001	-21.0001					-11.1093	2.5607	-2.5607	-11.1093	0.0036	-0.0036	-11.1093	2.0839	-2.0839	-11.1093	0.0251	-0.0251
0.15911	-21.0001	-21.0001					-11.093	2.0463	-2.0463	-11.093	0.003	-0.003	-11.093	1.6921	-1.6921	-11.093	0.019	-0.019
0.16264	-21.0001	-21.0001					-11.0768	1.5709	-1.5709	-11.0768	0.0021	-0.0021	-11.0768	1.3351	-1.3351	-11.0768	0.0129	-0.0129
0.16618	-21.0001	-21.0001					-11.0605	1.3386	-1.3385	-11.0605	0.0018	-0.0018	-11.0605	1.1801	-1.1801	-11.0605	0.0093	-0.0093
0.16972	-21.0001	-21.0001					-11.0442	1.2002	-1.2002	-11.0442	0.0015	-0.0015	-11.0442	1.0895	-1.0896	-11.0442	0.0071	-0.0071
0.17325	-21.0001	-21.0001					-11.028	0.9925	-0.9925	-11.028	0.0014	-0.0014	-11.028	0.8784	-0.8785	-11.028	0.0064	-0.0064
0.17679	-21.0001	-21.0001					-11.0117	0.9958	-0.9962	-11.0117	0.0022	-0.0022	-11.0117	0.7111	-0.7111	-11.0117	0.0114	-0.0114
0.18032	-21.0001	-21.0001					-10.9954	1.7598	-1.7602	-10.9954	0.0047	-0.0047	-10.9954	0.9724	-0.9724	-10.9954	0.0284	-0.0284
0.18386	-21.0001	-21.0001					-10.9792	3.2313	-3.2314	-10.9792	0.0071	-0.0071	-10.9792	1.6619	-1.6619	-10.9792	0.0544	-0.0544
0.1874	-21.0001	-21.0001					-10.9629	4.5642	-4.5644	-10.9629	0.0067	-0.0067	-10.9629	2.3032	-2.3032	-10.9629	0.0753	-0.0753
0.19093	-21.0001	-21.0001					-10.9466	4.7794	-4.7791	-10.9466	0.0041	-0.0041	-10.9466	2.396	-2.396	-10.9466	0.0763	-0.0763
0.19447	-21.0001	-21.0001					-10.9304	3.6972	-3.697	-10.9304	0.002	-0.002	-10.9304	1.8704	-1.8702	-10.9304	0.0564	-0.0564
0.198	-21.0001	-21.0001					-10.9141	2.3985	-2.3983	-10.9141	0.0015	-0.0015	-10.9141	1.258	-1.2581	-10.9141	0.0323	-0.0323
0.20154	-21.0001	-21.0001					-10.8978	1.9483	-1.9481	-10.8978	0.0027	-0.0027	-10.8978	1.0616	-1.0617	-10.8978	0.0196	-0.0196
0.20507	-21.0001	-21.0001					-10.8816	2.362	-2.362	-10.8816	0.0047	-0.0047	-10.8816	1.2514	-1.2514	-10.8816	0.0173	-0.0173
0.20861	-21.0001	-21.0001					-10.8653	3.0439	-3.0439	-10.8653	0.0066	-0.0066	-10.8653	1.5061	-1.5062	-10.8653	0.0181	-0.0181
0.21215	-21.0001	-21.0001					-10.849	3.4681	-3.4681	-10.849	0.0076	-0.0076	-10.849	1.5916	-1.5916	-10.849	0.0177	-0.0177
0.21568	-21.0001	-21.0001					-10.8328	3.6416	-3.6416	-10.8328	0.0084	-0.0084	-10.8328	1.5607	-1.5607	-10.8328	0.018	-0.018
0.21922	-21.0001	-21.0001					-10.8165	3.8039	-3.8039	-10.8165	0.0097	-0.0097	-10.8165	1.5425	-1.5425	-10.8165	0.0198	-0.0198
0.22275	-21.0001	-21.0001					-10.8002	3.6921	-3.6922	-10.8002	0.0099	-0.0099	-10.8002	1.4383	-1.4383	-10.8002	0.0219	-0.0219
0.22629	-21.0001	-21.0001					-10.784	2.9493	-2.9493	-10.784	0.0074	-0.0074	-10.784	1.1211	-1.121	-10.784	0.0212	-0.0212
0.22983	-21.0001	-21.0001					-10.7677	1.961	-1.9609	-10.7677	0.004	-0.004	-10.7677	0.7423	-0.7423	-10.7677	0.0182	-0.0182
0.23336	-21.0001	-21.0001					-10.7514	1.3267	-1.3267	-10.7514	0.0019	-0.0019	-10.7514	0.5175	-0.5175	-10.7514	0.0159	-0.0159
0.2369	-21.0001	-21.0001					-10.7352	1.1266	-1.1265	-10.7352	0.0012	-0.0012	-10.7352	0.4609	-0.4608	-10.7352	0.016	-0.016
0.24043	-21.0001	-21.0001					-10.7189	1.1564	-1.1564	-10.7189	0.0015	-0.0015	-10.7189	0.4904	-0.4904	-10.7189	0.0179	-0.0179
0.24397	-21.0001	-21.0001					-10.7026	1.2399	-1.2399	-10.7026	0.0026	-0.0026	-10.7026	0.5201	-0.5201	-10.7026	0.0203	-0.0203
0.24751	-21.0001	-21.0001					-10.6864	1.3371	-1.3372	-10.6864	0.0051	-0.0051	-10.6864	0.4866	-0.4866	-10.6864	0.0222	-0.0222
0.25104	-21.0001	-21.0001					-10.6701	1.6571	-1.6571	-10.6701	0.0103	-0.0103	-10.6701	0.4375	-0.4375	-10.6701	0.0273	-0.0273
0.25458	-21.0001	-21.0001					-10.6538	2.3171	-2.3171	-10.6538	0.0153	-0.0153	-10.6538	0.4726	-0.4726	-10.6538	0.0377	-0.0377
0.25811	-21.0001	-21.0001					-10.6376	3.2199	-3.2199	-10.6376	0.0156	-0.0156	-10.6376	0.6203	-0.6203	-10.6376	0.0515	-0.0515
0.26165	-21.0001	-21.0001					-10.6213	4.3537	-4.3537	-10.6213	0.0122	-0.0122	-10.6213	0.8624	-0.8624	-10.6213	0.0686	-0.0686
0.26518	-21.0001	-21.0001					-10.605	5.1531	-5.1531	-10.605	0.0108	-0.0108	-10.605	1.0505	-1.0505	-10.605	0.0809	-0.081
0.26872	-21.0001	-21.0001					-10.5888	4.8498	-4.8498	-10.5888	0.0149	-0.0149	-10.5888	1.0044	-1.0044	-10.5888	0.0772	-0.0772
0.27226	-21.0001	-21.0001					-10.5725	3.9284	-3.9285	-10.5725	0.0227	-0.0227	-10.5725	0.811	-0.811	-10.5725	0.0639	-0.0639
0.27579	-21.0001	-21.0001					-10.5562	3.2493	-3.2493	-10.5562	0.0296	-0.0296	-10.5562	0.6461	-0.6461	-10.5562	0.0541	-0.0541
0.27579	-21.0001	-21.0001					-10.54	2.8947	-2.8948	-10.54	0.0335	-0.0335	-10.54	0.5375	-0.5375	-10.54	0.0487	-0.0487
0.2808	-21.0001	-21.0001					-10.5237	2.4491	-2.4491	-10.5237	0.0321	-0.0321	-10.5237	0.4275	-0.4275	-10.5237	0.0416	-0.0416
0.2858	-21.0001	-21.0001					-10.5074	1.604	-1.6039	-10.5074	0.0224	-0.0224	-10.5074	0.2689	-0.2689	-10.5074	0.0272	-0.0272
0.29081	-21.0001	-21.0001					-10.4912	0.699	-0.699	-10.4912	0.0101	-0.0101	-10.4912	0.1148	-0.1148	-10.4912	0.0117	-0.0117
0.29581	-21.0001	-21.0001					-10.4749	0.1877	-0.1877	-10.4749	0.0028	-0.0028	-10.4749	0.03	-0.03	-10.4749	0.0034	-0.0034
0.30082	-21.0001	-21.0001					-10.4586	0.0304	-0.0304	-10.4586	0.0004	-0.0004	-10.4586	0.0053	-0.0053	-10.4586	0.0004	-0.0004
0.30582	-21.0001	-21.0001					-10.4424	0.0024	-0.0024	-10.4424	0	0	-10.4424	0.0004	-0.0004	-10.4424	0	0
0.31083	-21.0001	-21.0001					-10.4261	0.0026	-0.0026	-10.4261	0	0	-10.4261	0.0014	-0.0014	-10.4261	0	0
0.31583	-21.0001	-21.0001					-10.4098	0.051	-0.051	-10.4098	0	0	-10.4098	0.0232	-0.0232	-10.4098	0.0012	-0.0012
0.32084	-21.0001	-21.0001					-10.3936	0.4047	-0.4047	-10.3936	0	0	-10.3936	0.1866	-0.1866	-10.3936	0.0094	-0.0094
0.32584	-21.0001	-21.0001					-10.3773	1.8837	-1.8839	-10.3773	0.0001	-0.0001	-10.3773	0.8848	-0.885	-10.3773	0.0425	-0.0425
0.33084	-21.0001	-21.0001					-10.3611	5.2785	-5.2786	-10.3611	0.0003	-0.0003	-10.3611	2.5591	-2.5592	-10.3611	0.1126	-0.1126
0.33585	-21.0001	-21.0001					-10.3448	9.1909	-9.1912	-10.3448	0.0005	-0.0005	-10.3448	4.6647	-4.6647	-10.3448	0.1791	-0.1791
0.34085	-21.0001	-21.0001					-10.3285	10.287	-10.2868	-10.3285	0.0007	-0.0007	-10.3285	5.528	-5.5279	-10.3285	0.1757	-0.1757
0.34586	-21.0001	-21.0001					-10.3123	7.6205	-7.6201	-10.3123	0.0004	-0.0004	-10.3123	4.3316	-4.3314	-10.3123	0.1116	-0.1116
0.35086	-21.0001	-21.0001					-10.296	4.0362	-4.0362	-10.296	0.0003	-0.0003	-10.296	2.3556	-2.3556	-10.296	0.0567	-0.0567
0.35587	-21.0001	-21.0001					-10.2797	2.3941	-2.3942	-10.2797	0.0004	-0.0004	-10.2797	1.3034	-1.3034	-10.2797	0.0473	-0.0473
0.36087	-21.0001	-21.0001					-10.2635	2.7041	-2.7041	-10.2635	0.0014	-0.0014	-10.2635	1.3934	-1.3934	-10.2635	0.0665	-0.0665
0.36588	-21.0001	-21.0001					-10.2472	3.4211	-3.4211	-10.2472	0.0046	-0.0046	-10.2472	1.8604	-1.8604	-10.2472	0.0805	-0.0805
0.37088	-21.0001	-21.0001					-10.2309	3.7101	-3.7101	-10.2309	0.0199	-0.0198	-10.2309	2.3302	-2.3301	-10.2309	0.0736	-0.0736
0.37589	-21.0001	-21.0001					-10.2147	4.075	-4.0747	-10.2147	0.077	-0.0769	-10.2147	3.362	-3.3616	-10.2147	0.055	-0.055
0.38089	-21.0001	-21.0001					-10.1984	5.1047	-5.1041	-10.1984	0.1957	-0.1957	-10.1984	5.4158	-5.4151	-10.1984	0.0399	-0.0399
0.3859	-21.0001	-21.0001					-10.1821	5.6789	-5.6788	-10.1821	0.2957	-0.2957	-10.1821	6.8654	-6.8653	-10.1821	0.0293	-0.0293
0.3909	-21.0001	-21.0001					-10.1659	4.3373	-4.3376	-10.1659	0.2606	-0.2606	-10.1659	5.5916	-5.592	-10.1659	0.0177	-0.0177
0.39591	-21.0001	-21.0001					-10.1496	2.0474	-2.0477	-10.1496	0.1332	-0.1332	-10.1496	2.7383	-2.7387	-10.1496	0.0071	-0.0071
0.40091	-21.0002	-21.0002					-10.1333	0.5749	-0.5752	-10.1333	0.0394	-0.0394	-10.1333	0.7884	-0.7884	-10.1333	0.0016	-0.0016
0.40592	-21.0002	-21.0002					-10.1171	0.0947	-0.0947	-10.1171	0.0067	-0.0067	-10.1171	0.1322	-0.1322	-10.1171	0	0
0.41092	-21.0002	-21.0002					-10.1008	0.0084	-0.0084	-10.1008	0.0006	-0.0006	-10.1008	0.0127	-0.0127	-10.1008	0	0
0.41593	-21.0002	-21.0002					-10.0845	0	0	-10.0845	0	0	-10.0845	0.0006	-0.0006	-10.0845	0	0
0.42093	-21.0002	-21.0002					-10.0683	0	0	-10.0683	0	0	-10.0683	0	0	-10.0683	0	0
0.42593	-21.0002	-21.0002					-10.052	0	0	-10.052	0	0	-10.052	0	0	-10.052	0	0
0.43094	-21.0002	-21.0002					-10.0357	0	0	-10.0357	0	0	-10.0357	0	0	-10.0357	0	0
0.43594	-21.0002	-21.0002					-10.0195	0	0	-10.0195	0	0	-10.0195	0	0	-10.0195	0	0
0.44095	-21.0002	-21.0002					-10.0032	0	0	-10.0032	0	0	-10.0032	0	0	-10.0032	0	0
0.44595	-21.0002	-21.0002					-9.9869	0	0	-9.9869	0	0	-9.9869	0	0	-9.9869	0	0
0.45096	-21.0002	-21.0002					-9.9707	0	0	-9.9707	0	0	-9.9707	0	0	-9.9707	0	0
0.45596	-21.0002	-21.0002					-9.9544	0	0	-9.9544	0	0	-9.9544	0	0	-9.9544	0	0
0.46097	-21.0002	-21.0002					-9.9381	0	0	-9.9381	0	0	-9.9381	0	0	-9.9381	0	0
0.46597	-21.0002	-21.0002					-9.9219	0	0	-9.9219	0	0	-9.9219	0	0	-9.9219	0	0
0.47098	-21.0002	-21.0002					-9.9056	0	0	-9.9056	0	0	-9.9056	0	0	-9.9056	0	0
							-9.8893	0	0	-9.8893	0	0	-9.8893	0	0	-9.8893	0	0
0	-20.9993	-20.9993					-9.8731	0	0	-9.8731	0	0	-9.8731	0	0	-9.8731	0	0
0.00354	-20.9993	-20.9993					-9.8568	0	0	-9.8568	0	0	-9.8568	0	0	-9.8568	0	0
0.00707	-20.9993	-20.9993					-9.8405	0	0	-9.8405	0	0	-9.8405	0	0	-9.8405	0	0
0.01061	-20.9993	-20.9993					-9.8243	0	0	-9.8243	0	0	-9.8243	0	0	-9.8243	0	0
0.01414	-20.9993	-20.9993					-9.808	0	0	-9.808	0	0	-9.808	0	0	-9.808	0	0
0.01768	-20.9993	-20.9993					-9.7917	0	0	-9.7917	0	0	-9.7917	0	0	-9.7917	0	0
0.02121	-20.9993	-20.9993					-9.7755	0.0004	-0.0004	-9.7755	0	0	-9.7755	0	0	-9.7755	0	0
0.02475	-20.9993	-20.9993					-9.7592	0.0174	-0.0174	-9.7592	0.0001	-0.0001	-9.7592	0.003	-0.003	-9.7592	0.0008	-0.0008
0.02829	-20.9993	-20.9993					-9.7429	0.1266	-0.1266	-9.7429	0.0008	-0.0008	-9.7429	0.0226	-0.0226	-9.7429	0.0048	-0.0048
0.03182	-20.9993	-20.9993					-9.7267	0.5424	-0.5424	-9.7267	0.0033	-0.0033	-9.7267	0.0968	-0.0968	-9.7267	0.0198	-0.0198
0.03536	-20.9993	-20.9993					-9.7104	1.4063	-1.4063	-9.7104	0.0083	-0.0083	-9.7104	0.2517	-0.2517	-9.7104	0.0515	-0.0515
0.03889	-20.9993	-20.9993					-9.6941	2.3017	-2.3018	-9.6941	0.0129	-0.013	-9.6941	0.4135	-0.4135	-9.6941	0.0837	-0.0837
0.04243	-20.9993	-20.9993					-9.6779	2.5863	-2.5863	-9.6779	0.0134	-0.0134	-9.6779	0.4679	-0.4679	-9.6779	0.0927	-0.0927
0.04596	-20.9993	-20.9993					-9.6616	2.3584	-2.3584	-9.6616	0.0103	-0.0103	-9.6616	0.4322	-0.4322	-9.6616	0.0823	-0.0823
0.0495	-20.9993	-20.9993					-9.6453	2.3381	-2.3381	-9.6453	0.0069	-0.0069	-9.6453	0.4394	-0.4394	-9.6453	0.0781	-0.0781
0.05304	-20.9993	-20.9993					-9.6291	3.2605	-3.2609	-9.6291	0.0049	-0.0049	-9.6291	0.6348	-0.6349	-9.6291	0.1044	-0.1044
0.05657	-20.9993	-20.9993					-9.6128	5.2172	-5.2174	-9.6128	0.005	-0.005	-9.6128	1.047	-1.047	-9.6128	0.1636	-0.1636
0.06011	-20.9993	-20.9993					-9.5965	6.7147	-6.7147	-9.5965	0.0064	-0.0064	-9.5965	1.3796	-1.3796	-9.5965	0.2091	-0.2091
0.06364	-20.9993	-20.9993					-9.5803	6.0003	-6.0003	-9.5803	0.0066	-0.0066	-9.5803	1.2609	-1.2609	-9.5803	0.186	-0.186
0.06718	-20.9993	-20.9993					-9.564	3.8145	-3.8145	-9.564	0.0047	-0.0047	-9.564	0.824	-0.824	-9.564	0.1173	-0.1173
0.07071	-20.9993	-20.9993					-9.5477	2.148	-2.148	-9.5477	0.0026	-0.0026	-9.5477	0.4852	-0.4852	-9.5477	0.0646	-0.0646
0.07425	-20.9993	-20.9993					-9.5315	1.5338	-1.5337	-9.5315	0.0016	-0.0016	-9.5315	0.3658	-0.3658	-9.5315	0.0448	-0.0448
0.07779	-20.9993	-20.9993					-9.5152	1.483	-1.483	-9.5152	0.0013	-0.0013	-9.5152	0.3702	-0.3702	-9.5152	0.0424	-0.0424
0.08132	-20.9993	-20.9993					-9.4989	1.6407	-1.6407	-9.4989	0.0013	-0.0013	-9.4989	0.4246	-0.4246	-9.4989	0.0466	-0.0466
0.08486	-20.9993	-20.9993					-9.4827	1.7555	-1.7555	-9.4827	0.0014	-0.0014	-9.4827	0.4658	-0.4658	-9.4827	0.0495	-0.0495
0.08839	-20.9993	-20.9993					-9.4664	1.5061	-1.506	-9.4664	0.0012	-0.0012	-9.4664	0.4052	-0.4052	-9.4664	0.0423	-0.0423
0.09193	-20.9993	-20.9993					-9.4501	0.8918	-0.8918	-9.4501	0.0007	-0.0007	-9.4501	0.2418	-0.2418	-9.4501	0.0251	-0.0251
0.09546	-20.9993	-20.9993					-9.4339	0.3392	-0.3392	-9.4339	0.0003	-0.0003	-9.4339	0.0918	-0.0918	-9.4339	0.0095	-0.0095
0.099	-20.9993	-20.9993					-9.4176	0.1438	-0.1438	-9.4176	0.0001	-0.0001	-9.4176	0.0326	-0.0326	-9.4176	0.003	-0.003
0.10254	-20.9993	-20.9993					-9.4013	0.5474	-0.5474	-9.4013	0.0007	-0.0007	-9.4013	0.0964	-0.0964	-9.4013	0.0076	-0.0076
0.10607	-20.9993	-20.9993					-9.3851	2.4727	-2.473	-9.3851	0.0031	-0.0031	-9.3851	0.4294	-0.4294	-9.3851	0.0334	-0.0334
0.10961	-20.9993	-20.9993					-9.3688	6.6585	-6.659	-9.3688	0.0095	-0.0095	-9.3688	1.1539	-1.154	-9.3688	0.0893	-0.0893
0.11314	-20.9993	-20.9993					-9.3525	10.7349	-10.7349	-9.3525	0.0178	-0.0178	-9.3525	1.8544	-1.8544	-9.3525	0.1433	-0.1433
0.11668	-20.9993	-20.9993					-9.3363	10.8898	-10.8897	-9.3363	0.0224	-0.0224	-9.3363	1.8718	-1.8718	-9.3363	0.1437	-0.1437
0.12021	-20.9993	-20.9993					-9.32	7.7856	-7.7854	-9.32	0.0221	-0.0221	-9.32	1.3301	-1.3301	-9.32	0.1001	-0.1001
0.12375	-20.9993	-20.9993					-9.3037	4.9341	-4.9339	-9.3037	0.0212	-0.0212	-9.3037	0.8464	-0.8464	-9.3037	0.0598	-0.0598
0.12729	-20.9993	-20.9993					-9.2875	3.7493	-3.7492	-9.2875	0.0245	-0.0245	-9.2875	0.6686	-0.6686	-9.2875	0.0406	-0.0406
0.13082	-20.9993	-20.9993					-9.2712	3.5341	-3.534	-9.2712	0.0304	-0.0304	-9.2712	0.6669	-0.6669	-9.2712	0.0339	-0.0339
0.13436	-20.9993	-20.9993					-9.2549	3.1736	-3.1735	-9.2549	0.0317	-0.0317	-9.2549	0.6336	-0.6336	-9.2549	0.027	-0.027
0.13789	-20.9993	-20.9993					-9.2387	2.434	-2.4339	-9.2387	0.0263	-0.0263	-9.2387	0.5198	-0.5198	-9.2387	0.0186	-0.0186
0.13789	-20.9993	-20.9993					-9.2224	1.8127	-1.8127	-9.2224	0.0196	-0.0196	-9.2224	0.4182	-0.4182	-9.2224	0.012	-0.012
0.14143	-20.9993	-20.9993					-9.2061	1.5827	-1.5827	-9.2061	0.0155	-0.0155	-9.2061	0.3905	-0.3905	-9.2061	0.0093	-0.0093
0.14496	-20.9993	-20.9993					-9.1899	1.8491	-1.8491	-9.1899	0.0143	-0.0143	-9.1899	0.4801	-0.4801	-9.1899	0.0093	-0.0093
0.1485	-20.9993	-20.9993					-9.1736	2.9139	-2.914	-9.1736	0.017	-0.017	-9.1736	0.7813	-0.7813	-9.1736	0.0125	-0.0125
0.15204	-20.9993	-20.9993					-9.1573	4.6086	-4.6087	-9.1573	0.0228	-0.0228	-9.1573	1.2588	-1.2589	-9.1573	0.0183	-0.0183
0.15557	-20.9993	-20.9993					-9.1411	5.5915	-5.5915	-9.1411	0.0244	-0.0244	-9.1411	1.5647	-1.5647	-9.1411	0.0213	-0.0213
0.15911	-20.9993	-20.9993					-9.1248	4.9048	-4.9047	-9.1248	0.0172	-0.0172	-9.1248	1.4316	-1.4316	-9.1248	0.0176	-0.0176
0.16264	-20.9993	-20.9993					-9.1085	3.3497	-3.3496	-9.1085	0.0082	-0.0082	-9.1085	1.036	-1.036	-9.1085	0.011	-0.011
0.16618	-20.9993	-20.9993					-9.0923	2.0564	-2.0564	-9.0923	0.0037	-0.0037	-9.0923	0.6677	-0.6677	-9.0923	0.0058	-0.0058
0.16972	-20.9993	-20.9993					-9.076	1.402	-1.402	-9.076	0.0032	-0.0032	-9.076	0.4673	-0.4673	-9.076	0.0033	-0.0033
0.17325	-20.9993	-20.9993					-9.0597	1.3134	-1.3134	-9.0597	0.0048	-0.0048	-9.0597	0.4491	-0.4491	-9.0597	0.0026	-0.0026
0.17679	-20.9993	-20.9993					-9.0435	1.6704	-1.6704	-9.0435	0.0083	-0.0083	-9.0435	0.5968	-0.5968	-9.0435	0.0024	-0.0024
0.18032	-20.9993	-20.9993					-9.0272	2.2952	-2.2952	-9.0272	0.0141	-0.0141	-9.0272	0.8516	-0.8516	-9.0272	0.0026	-0.0026
0.18386	-20.9993	-20.9993					-9.0109	2.573	-2.573	-9.0109	0.0177	-0.0177	-9.0109	0.9753	-0.9753	-9.0109	0.0028	-0.0028
0.1874	-20.9993	-20.9993					-8.9947	1.954	-1.9539	-8.9947	0.0142	-0.0142	-8.9947	0.7489	-0.7489	-8.9947	0.0018	-0.0018
0.19093	-20.9993	-20.9993					-8.9784	0.9207	-0.9205	-8.9784	0.0069	-0.0069	-8.9784	0.3552	-0.3552	-8.9784	0.0008	-0.0008
0.19447	-20.9993	-20.9993					-8.9621	0.2679	-0.2679	-8.9621	0.0019	-0.0019	-8.9621	0.109	-0.109	-8.9621	0.0004	-0.0004
0.198	-20.9993	-20.9993					-8.9459	0.1368	-0.1368	-8.9459	0.0003	-0.0003	-8.9459	0.1027	-0.1027	-8.9459	0.0008	-0.0008
0.20154	-20.9993	-20.9993					-8.9296	0.5348	-0.5348	-8.9296	0.0004	-0.0004	-8.9296	0.4796	-0.4796	-8.9296	0.0048	-0.0048
0.20507	-20.9993	-20.9993					-8.9133	1.8593	-1.8592	-8.9133	0.0026	-0.0026	-8.9133	1.6124	-1.6123	-8.9133	0.0172	-0.0172
0.20861	-20.9993	-20.9993					-8.8971	4.2819	-4.2819	-8.8971	0.0109	-0.0109	-8.8971	3.4744	-3.4744	-8.8971	0.0424	-0.0424
0.21215	-20.9993	-20.9993					-8.8808	6.9327	-6.9325	-8.8808	0.0283	-0.0283	-8.8808	5.1271	-5.1271	-8.8808	0.0742	-0.0742
0.21568	-20.9993	-20.9993					-8.8645	8.1723	-8.1723	-8.8645	0.0434	-0.0434	-8.8645	5.5442	-5.5442	-8.8645	0.0937	-0.0937
0.21922	-20.9993	-20.9993					-8.8483	7.0293	-7.0293	-8.8483	0.0395	-0.0395	-8.8483	4.5966	-4.5965	-8.8483	0.0851	-0.0851
0.22275	-20.9993	-20.9993					-8.832	4.6158	-4.6157	-8.832	0.0225	-0.0225	-8.832	3.0986	-3.0984	-8.832	0.0584	-0.0584
0.22629	-20.9993	-20.9993					-8.8157	2.949	-2.949	-8.8157	0.0124	-0.0124	-8.8157	2.0279	-2.0279	-8.8157	0.0391	-0.0391
0.22983	-20.9993	-20.9993					-8.7995	3.0779	-3.078	-8.7995	0.0198	-0.0198	-8.7995	1.8613	-1.8613	-8.7995	0.0433	-0.0433
0.23336	-20.9993	-20.9993					-8.7832	4.9144	-4.9143	-8.7832	0.0437	-0.0437	-8.7832	2.5975	-2.5975	-8.7832	0.0701	-0.0701
0.2369	-20.9993	-20.9993					-8.7669	6.9883	-6.9883	-8.7669	0.0658	-0.0658	-8.7669	3.6821	-3.6821	-8.7669	0.0977	-0.0977
0.24043	-20.9993	-20.9993					-8.7507	7.5106	-7.5106	-8.7507	0.0616	-0.0616	-8.7507	4.2099	-4.2099	-8.7507	0.1023	-0.1023
0.24397	-20.9993	-20.9993					-8.7344	6.9433	-6.9433	-8.7344	0.0381	-0.0381	-8.7344	3.9118	-3.9118	-8.7344	0.0985	-0.0985
0.24751	-20.9993	-20.9993					-8.7181	6.8391	-6.8393	-8.7181	0.0217	-0.0217	-8.7181	3.4017	-3.4018	-8.7181	0.108	-0.108
0.25104	-20.9993	-20.9993					-8.7019	6.8055	-6.8054	-8.7019	0.0184	-0.0184	-8.7019	3.0319	-3.0318	-8.7019	0.1116	-0.1116
0.25458	-20.9993	-20.9993					-8.6856	5.8326	-5.8323	-8.6856	0.0187	-0.0187	-8.6856	2.566	-2.5659	-8.6856	0.091	-0.091
0.25811	-20.9993	-20.9993					-8.6694	4.2534	-4.2533	-8.6694	0.018	-0.018	-8.6694	1.9054	-1.9055	-8.6694	0.0614	-0.0614
0.26165	-20.9993	-20.9993					-8.6531	2.8704	-2.8704	-8.6531	0.0179	-0.0179	-8.6531	1.2384	-1.2384	-8.6531	0.0426	-0.0426
0.26518	-20.9993	-20.9993					-8.6368	2.231	-2.231	-8.6368	0.0193	-0.0193	-8.6368	0.8487	-0.8487	-8.6368	0.0407	-0.0407
0.26872	-20.9993	-20.9993					-8.6206	2.3297	-2.3297	-8.6206	0.0207	-0.0207	-8.6206	0.8146	-0.8146	-8.6206	0.0516	-0.0516
0.27226	-20.9993	-20.9993					-8.6043	2.5087	-2.5087	-8.6043	0.0191	-0.0191	-8.6043	0.8881	-0.8881	-8.6043	0.0607	-0.0607
0.27579	-20.9993	-20.9993					-8.588	2.3845	-2.3845	-8.588	0.0141	-0.0141	-8.588	0.8932	-0.8932	-8.588	0.0605	-0.0605
0.27579	-20.9993	-20.9993					-8.5718	2.3864	-2.3864	-8.5718	0.0102	-0.0102	-8.5718	0.9755	-0.9755	-8.5718	0.0629	-0.0629
0.2808	-20.9993	-20.9993					-8.5555	3.0566	-3.0566	-8.5555	0.011	-0.011	-8.5555	1.3508	-1.3508	-8.5555	0.0815	-0.0815
0.2858	-20.9993	-20.9993					-8.5392	4.1669	-4.1669	-8.5392	0.0152	-0.0152	-8.5392	1.8977	-1.8977	-8.5392	0.1098	-0.1098
0.29081	-20.9993	-20.9993					-8.523	4.7619	-4.7618	-8.523	0.0189	-0.0189	-8.523	2.1459	-2.1459	-8.523	0.1214	-0.1214
0.29581	-20.9993	-20.9993					-8.5067	4.6559	-4.6558	-8.5067	0.0236	-0.0236	-8.5067	1.9912	-1.9912	-8.5067	0.1107	-0.1107
0.30082	-20.9993	-20.9993					-8.4904	4.7916	-4.7915	-8.4904	0.0391	-0.0391	-8.4904	1.9073	-1.9073	-8.4904	0.1005	-0.1005
0.30582	-20.9993	-20.9993					-8.4742	5.4048	-5.4049	-8.4742	0.0681	-0.0681	-8.4742	2.1059	-2.1059	-8.4742	0.1001	-0.1001
0.31083	-20.9993	-20.9993					-8.4579	5.527	-5.527	-8.4579	0.0897	-0.0897	-8.4579	2.2199	-2.2199	-8.4579	0.0956	-0.0956
0.31583	-20.9993	-20.9993					-8.4416	4.7194	-4.7194	-8.4416	0.0828	-0.0828	-8.4416	1.9655	-1.9655	-8.4416	0.0797	-0.0797
0.32084	-20.9993	-20.9993					-8.4254	3.6611	-3.6611	-8.4254	0.0571	-0.0571	-8.4254	1.5104	-1.5104	-8.4254	0.0596	-0.0596
0.32584	-20.9993	-20.9993					-8.4091	2.9146	-2.9146	-8.4091	0.0342	-0.0342	-8.4091	1.1226	-1.1226	-8.4091	0.0436	-0.0436
0.33084	-20.9993	-20.9993					-8.3928	2.5166	-2.5166	-8.3928	0.022	-0.022	-8.3928	0.9059	-0.9058	-8.3928	0.0345	-0.0345
0.33585	-20.9993	-20.9993					-8.3766	2.4001	-2.4001	-8.3766	0.0173	-0.0173	-8.3766	0.8407	-0.8406	-8.3766	0.0314	-0.0314
0.34085	-20.9993	-20.9993					-8.3603	2.5545	-2.5546	-8.3603	0.0161	-0.0161	-8.3603	0.8893	-0.8893	-8.3603	0.0327	-0.0327
0.34586	-20.9993	-20.9993					-8.344	3.0662	-3.0662	-8.344	0.016	-0.016	-8.344	1.0637	-1.0639	-8.344	0.0381	-0.0382
0.35086	-20.9993	-20.9993					-8.3278	3.9252	-3.9253	-8.3278	0.0173	-0.0173	-8.3278	1.3533	-1.3533	-8.3278	0.0472	-0.0472
0.35587	-20.9993	-20.9993					-8.3115	4.5941	-4.5941	-8.3115	0.0201	-0.0201	-8.3115	1.5634	-1.5634	-8.3115	0.0532	-0.0532
0.36087	-20.9993	-20.9993					-8.2952	4.4108	-4.4107	-8.2952	0.021	-0.021	-8.2952	1.4584	-1.4584	-8.2952	0.0486	-0.0486
0.36588	-20.9993	-20.9993					-8.279	3.6402	-3.6401	-8.279	0.0172	-0.0172	-8.279	1.1301	-1.1301	-8.279	0.0368	-0.0368
0.37088	-20.9993	-20.9993					-8.2627	2.9975	-2.9975	-8.2627	0.011	-0.011	-8.2627	0.8413	-0.8413	-8.2627	0.0267	-0.0267
0.37589	-20.9993	-20.9993					-8.2464	2.3986	-2.3985	-8.2464	0.0058	-0.0058	-8.2464	0.6163	-0.6163	-8.2464	0.0193	-0.0193
0.38089	-20.9993	-20.9993					-8.2302	1.4935	-1.4934	-8.2302	0.0023	-0.0023	-8.2302	0.3648	-0.3648	-8.2302	0.0114	-0.0114
0.3859	-20.9993	-20.9993					-8.2139	0.6121	-0.6121	-8.2139	0.0007	-0.0007	-8.2139	0.146	-0.146	-8.2139	0.0046	-0.0046
0.3909	-20.9993	-20.9993					-8.1976	0.1531	-0.1531	-8.1976	0.0001	-0.0001	-8.1976	0.0361	-0.0361	-8.1976	0.0012	-0.0012
0.39591	-20.9993	-20.9993					-8.1814	0.0226	-0.0226	-8.1814	0	0	-8.1814	0.0056	-0.0056	-8.1814	0	0
0.40091	-20.9993	-20.9993					-8.1651	0.002	-0.002	-8.1651	0.0001	-0.0001	-8.1651	0.0006	-0.0006	-8.1651	0	0
0.40592	-20.9993	-20.9993					-8.1488	0.0204	-0.0204	-8.1488	0.0012	-0.0012	-8.1488	0.0054	-0.0054	-8.1488	0.0004	-0.0004
0.41092	-20.9993	-20.9993					-8.1326	0.1632	-0.1632	-8.1326	0.0091	-0.0091	-8.1326	0.0457	-0.0457	-8.1326	0.0046	-0.0046
0.41593	-20.9993	-20.9993					-8.1163	0.7937	-0.7938	-8.1163	0.0402	-0.0402	-8.1163	0.2378	-0.2379	-8.1163	0.022	-0.022
0.42093	-20.9993	-20.9993					-8.1	2.4018	-2.4019	-8.1	0.1072	-0.1072	-8.1	0.7886	-0.7886	-8.1	0.0656	-0.0656
0.42593	-20.9993	-20.9993					-8.0838	4.6831	-4.6831	-8.0838	0.1766	-0.1766	-8.0838	1.696	-1.696	-8.0838	0.1224	-0.1224
0.43094	-20.9993	-20.9993					-8.0675	6.1965	-6.1965	-8.0675	0.1892	-0.1892	-8.0675	2.4438	-2.4438	-8.0675	0.15	-0.15
0.43594	-20.9993	-20.9993					-8.0512	6.2095	-6.2096	-8.0512	0.1497	-0.1497	-8.0512	2.5266	-2.5266	-8.0512	0.1343	-0.1343
0.44095	-20.9993	-20.9993					-8.035	5.9894	-5.9897	-8.035	0.1202	-0.1202	-8.035	2.3105	-2.3105	-8.035	0.1152	-0.1152
0.44595	-20.9993	-20.9993					-8.0187	6.6944	-6.6945	-8.0187	0.1223	-0.1223	-8.0187	2.6366	-2.6366	-8.0187	0.1236	-0.1236
0.45096	-20.9993	-20.9993					-8.0024	7.0934	-7.093	-8.0024	0.117	-0.117	-8.0024	3.3262	-3.3262	-8.0024	0.1343	-0.1343
0.45596	-20.9993	-20.9993					-7.9862	5.5546	-5.5546	-7.9862	0.0794	-0.0794	-7.9862	3.1397	-3.1397	-7.9862	0.1101	-0.1101
0.46097	-20.9993	-20.9993					-7.9699	3.1266	-3.1266	-7.9699	0.0348	-0.0348	-7.9699	1.9195	-1.9195	-7.9699	0.0652	-0.0652
0.46597	-20.9993	-20.9993					-7.9536	2.3285	-2.3285	-7.9536	0.0105	-0.0105	-7.9536	0.9731	-0.9731	-7.9536	0.0521	-0.0521
0.47098	-20.9993	-20.9993					-7.9374	4.0971	-4.0972	-7.9374	0.0052	-0.0052	-7.9374	1.0586	-1.0587	-7.9374	0.0959	-0.0959
							-7.9211	6.7993	-6.7993	-7.9211	0.0082	-0.0082	-7.9211	1.7323	-1.7324	-7.9211	0.1671	-0.1671
0	-20.7863	-20.7863					-7.9048	7.9957	-7.9957	-7.9048	0.0124	-0.0124	-7.9048	2.2095	-2.2094	-7.9048	0.2103	-0.2103
0.00354	-20.7863	-20.7863					-7.8886	7.3062	-7.3057	-7.8886	0.0142	-0.0142	-7.8886	2.2012	-2.2012	-7.8886	0.211	-0.211
0.00707	-20.7863	-20.7863					-7.8723	5.9901	-5.99	-7.8723	0.0135	-0.0135	-7.8723	1.9483	-1.9482	-7.8723	0.1915	-0.1915
0.01061	-20.7863	-20.7863					-7.856	4.8524	-4.8521	-7.856	0.0113	-0.0113	-7.856	1.7152	-1.7152	-7.856	0.169	-0.169
0.01414	-20.7863	-20.7863					-7.8398	4.1401	-4.1401	-7.8398	0.0088	-0.0088	-7.8398	1.613	-1.613	-7.8398	0.1541	-0.1541
0.01768	-20.7863	-20.7863					-7.8235	3.7512	-3.7512	-7.8235	0.0062	-0.0062	-7.8235	1.5741	-1.5741	-7.8235	0.1461	-0.1461
0.02121	-20.7863	-20.7863					-7.8072	3.0843	-3.0841	-7.8072	0.0036	-0.0036	-7.8072	1.343	-1.343	-7.8072	0.1233	-0.1233
0.02475	-20.7863	-20.7863					-7.791	1.8925	-1.8925	-7.791	0.0017	-0.0017	-7.791	0.8366	-0.8366	-7.791	0.0765	-0.0765
0.02829	-20.7863	-20.7863					-7.7747	0.8479	-0.8479	-7.7747	0.0012	-0.0012	-7.7747	0.3743	-0.3743	-7.7747	0.0321	-0.0321
0.03182	-20.7863	-20.7863					-7.7584	0.6051	-0.6051	-7.7584	0.0035	-0.0035	-7.7584	0.2521	-0.2521	-7.7584	0.014	-0.014
0.03536	-20.7863	-20.7863					-7.7422	1.183	-1.183	-7.7422	0.01	-0.01	-7.7422	0.4591	-0.4591	-7.7422	0.022	-0.022
0.03889	-20.7863	-20.7863					-7.7259	2.2564	-2.2565	-7.7259	0.0214	-0.0214	-7.7259	0.805	-0.805	-7.7259	0.0509	-0.0509
0.04243	-20.7863	-20.7863					-7.7096	3.4315	-3.4317	-7.7096	0.036	-0.036	-7.7096	1.0869	-1.0869	-7.7096	0.0983	-0.0985
0.04596	-20.7863	-20.7863					-7.6934	4.3441	-4.3443	-7.6934	0.0477	-0.0477	-7.6934	1.1822	-1.1822	-7.6934	0.1573	-0.1573
0.0495	-20.7863	-20.7862					-7.6771	5.0983	-5.0983	-7.6771	0.0512	-0.0512	-7.6771	1.1154	-1.1154	-7.6771	0.2389	-0.2389
0.05304	-20.7863	-20.7862					-7.6608	6.5161	-6.5164	-7.6608	0.0505	-0.0505	-7.6608	1.097	-1.097	-7.6608	0.3834	-0.3834
0.05657	-20.7863	-20.7862					-7.6446	8.5565	-8.5564	-7.6446	0.045	-0.045	-7.6446	1.226	-1.2259	-7.6446	0.5694	-0.5695
0.06011	-20.7863	-20.7862					-7.6283	9.3486	-9.3487	-7.6283	0.0311	-0.0311	-7.6283	1.2704	-1.2704	-7.6283	0.6585	-0.6585
0.06364	-20.7863	-20.7862					-7.612	7.3964	-7.3963	-7.612	0.0153	-0.0153	-7.612	0.9954	-0.9954	-7.612	0.5361	-0.5361
0.06718	-20.7862	-20.7862					-7.5958	3.943	-3.9423	-7.5958	0.0051	-0.0051	-7.5958	0.5328	-0.5328	-7.5958	0.2903	-0.2903
0.07071	-20.7862	-20.7862					-7.5795	1.3617	-1.3613	-7.5795	0.0011	-0.0011	-7.5795	0.1887	-0.1887	-7.5795	0.1014	-0.1014
0.07425	-20.7862	-20.7862					-7.5632	0.37	-0.37	-7.5632	0.0002	-0.0002	-7.5632	0.0944	-0.0944	-7.5632	0.0312	-0.0312
0.07779	-20.7862	-20.7862					-7.547	0.6638	-0.6638	-7.547	0.0006	-0.0006	-7.547	0.4322	-0.4322	-7.547	0.078	-0.078
0.08132	-20.7862	-20.7862					-7.5307	2.8613	-2.8614	-7.5307	0.0033	-0.0033	-7.5307	1.9404	-1.9405	-7.5307	0.3431	-0.3431
0.08486	-20.7862	-20.7862					-7.5144	7.5201	-7.5202	-7.5144	0.0097	-0.0097	-7.5144	5.0577	-5.0578	-7.5144	0.9028	-0.9028
0.08839	-20.7862	-20.7862					-7.4982	11.5105	-11.5106	-7.4982	0.018	-0.018	-7.4982	7.5991	-7.5991	-7.4982	1.3836	-1.3836
0.09193	-20.7862	-20.7862					-7.4819	10.4807	-10.4804	-7.4819	0.0231	-0.0231	-7.4819	6.6305	-6.6304	-7.4819	1.2602	-1.2602
0.09546	-20.7862	-20.7862					-7.4656	6.1537	-6.1535	-7.4656	0.0255	-0.0255	-7.4656	3.466	-3.466	-7.4656	0.7359	-0.7358
0.099	-20.7862	-20.7862					-7.4494	3.1784	-3.1782	-7.4494	0.0321	-0.0321	-7.4494	1.3106	-1.3106	-7.4494	0.3687	-0.3687
0.10254	-20.7862	-20.7862					-7.4331	2.7191	-2.7191	-7.4331	0.0469	-0.0469	-7.4331	0.9253	-0.9253	-7.4331	0.3027	-0.3027
0.10607	-20.7862	-20.7862					-7.4168	4.1628	-4.1629	-7.4168	0.0607	-0.0607	-7.4168	2.1312	-2.1313	-7.4168	0.4803	-0.4804
0.10961	-20.7862	-20.7862					-7.4006	7.5361	-7.5361	-7.4006	0.0595	-0.0595	-7.4006	5.3255	-5.3257	-7.4006	0.9103	-0.9103
0.11314	-20.7862	-20.7862					-7.3843	11.645	-11.6449	-7.3843	0.0467	-0.0466	-7.3843	9.2995	-9.2995	-7.3843	1.3791	-1.3791
0.11668	-20.7862	-20.7862					-7.368	13.2903	-13.2902	-7.368	0.0376	-0.0376	-7.368	10.7528	-10.7528	-7.368	1.4031	-1.4031
0.12021	-20.7862	-20.7862					-7.3518	11.7738	-11.7738	-7.3518	0.0417	-0.0417	-7.3518	9.0148	-9.0148	-7.3518	0.9768	-0.9768
0.12375	-20.7862	-20.7862					-7.3355	9.792	-9.792	-7.3355	0.0682	-0.0682	-7.3355	6.5433	-6.5433	-7.3355	0.6067	-0.6067
0.12729	-20.7862	-20.7862					-7.3192	9.4173	-9.4176	-7.3192	0.1328	-0.1328	-7.3192	4.7049	-4.7048	-7.3192	0.5301	-0.5303
0.13082	-20.7862	-20.7862					-7.303	10.5804	-10.5806	-7.303	0.2094	-0.2094	-7.303	3.5741	-3.5741	-7.303	0.6204	-0.6204
0.13436	-20.7862	-20.7862					-7.2867	10.5337	-10.5336	-7.2867	0.214	-0.214	-7.2867	2.7629	-2.7629	-7.2867	0.6302	-0.6302
0.13789	-20.7862	-20.7862					-7.2704	7.2566	-7.2562	-7.2704	0.1314	-0.1314	-7.2704	1.7357	-1.7355	-7.2704	0.4345	-0.4345
0.13789	-20.7862	-20.7862					-7.2542	3.1252	-3.125	-7.2542	0.0475	-0.0475	-7.2542	0.7297	-0.7297	-7.2542	0.1866	-0.1866
0.14143	-20.7862	-20.7862					-7.2379	0.8128	-0.8126	-7.2379	0.0101	-0.0101	-7.2379	0.1891	-0.1891	-7.2379	0.0483	-0.0483
0.14496	-20.7862	-20.7862					-7.2216	0.1256	-0.1256	-7.2216	0.0013	-0.0013	-7.2216	0.0292	-0.0292	-7.2216	0.0075	-0.0075
0.1485	-20.7862	-20.7862					-7.2054	0.0105	-0.0105	-7.2054	0.0001	-0.0001	-7.2054	0.002	-0.002	-7.2054	0.0006	-0.0006
0.15204	-20.7862	-20.7862					-7.1891	0.0002	-0.0002	-7.1891	0	0	-7.1891	0	0	-7.1891	0	0
0.15557	-20.7862	-20.7862					-7.1728	0	0	-7.1728	0	0	-7.1728	0	0	-7.1728	0	0
0.15911	-20.7862	-20.7862					-7.1566	0	0	-7.1566	0	0	-7.1566	0	0	-7.1566	0	0
0.16264	-20.7862	-20.7862					-7.1403	0	0	-7.1403	0	0	-7.1403	0	0	-7.1403	0	0
0.16618	-20.7862	-20.7862					-7.124	0	0	-7.124	0	0	-7.124	0	0	-7.124	0	0
0.16972	-20.7862	-20.7862					-7.1078	0	0	-7.1078	0	0	-7.1078	0	0	-7.1078	0	0
0.17325	-20.7862	-20.7862					-7.0915	0	0	-7.0915	0	0	-7.0915	0	0	-7.0915	0	0
0.17679	-20.7862	-20.7862					-7.0752	0	0	-7.0752	0	0	-7.0752	0	0	-7.0752	0	0
0.18032	-20.7862	-20.7862					-7.059	0	0	-7.059	0	0	-7.059	0.0004	-0.0004	-7.059	0	0
0.18386	-20.7862	-20.7862					-7.0427	0.0082	-0.0082	-7.0427	0	0	-7.0427	0.0079	-0.0079	-7.0427	0	0
0.1874	-20.7862	-20.7862					-7.0264	0.0931	-0.0931	-7.0264	0	0	-7.0264	0.0807	-0.0807	-7.0264	0.0011	-0.0011
0.19093	-20.7862	-20.7862					-7.0102	0.5598	-0.559	-7.0102	0	0	-7.0102	0.483	-0.4824	-7.0102	0.007	-0.007
0.19447	-20.7862	-20.7862					-6.9939	1.9489	-1.9472	-6.9939	0	0	-6.9939	1.6876	-1.6865	-6.9939	0.0254	-0.0254
0.198	-20.7862	-20.7862					-6.9777	3.9754	-3.9742	-6.9777	0	0	-6.9777	3.4545	-3.4535	-6.9777	0.0538	-0.0537
0.20154	-20.7862	-20.7862					-6.9614	4.7595	-4.7598	-6.9614	0	0	-6.9614	4.151	-4.1513	-6.9614	0.0665	-0.0665
0.20507	-20.7862	-20.7862					-6.9451	3.3479	-3.3492	-6.9451	0	0	-6.9451	2.9296	-2.9309	-6.9451	0.0485	-0.0486
0.20861	-20.7862	-20.7862					-6.9289	1.3885	-1.3896	-6.9289	0.0003	-0.0003	-6.9289	1.2172	-1.218	-6.9289	0.0215	-0.0216
0.21215	-20.7862	-20.7862					-6.9126	0.4092	-0.4097	-6.9126	0.0022	-0.0022	-6.9126	0.3266	-0.327	-6.9126	0.0109	-0.0109
0.21568	-20.7862	-20.7862					-6.8963	0.5162	-0.5164	-6.8963	0.0112	-0.0112	-6.8963	0.2072	-0.2073	-6.8963	0.0318	-0.0318
0.21922	-20.7862	-20.7862					-6.8801	1.897	-1.8971	-6.8801	0.0342	-0.0342	-6.8801	0.5225	-0.5226	-6.8801	0.1053	-0.1053
0.22275	-20.7862	-20.7862					-6.8638	5.0087	-5.009	-6.8638	0.0675	-0.0675	-6.8638	1.0709	-1.071	-6.8638	0.2377	-0.2377
0.22629	-20.7862	-20.7862					-6.8475	8.769	-8.7693	-6.8475	0.0916	-0.0916	-6.8475	1.5569	-1.557	-6.8475	0.3784	-0.3784
0.22983	-20.7862	-20.7862					-6.8313	10.8	-10.8002	-6.8313	0.0975	-0.0975	-6.8313	1.7854	-1.7854	-6.8313	0.4752	-0.4752
0.23336	-20.7862	-20.7862					-6.815	10.9993	-10.9997	-6.815	0.1055	-0.1055	-6.815	1.934	-1.9342	-6.815	0.5776	-0.5776
0.2369	-20.7862	-20.7862					-6.7987	11.6342	-11.6345	-6.7987	0.1454	-0.1454	-6.7987	2.3388	-2.3389	-6.7987	0.8043	-0.8044
0.24043	-20.7862	-20.7862					-6.7825	13.8481	-13.8483	-6.7825	0.2182	-0.2182	-6.7825	3.0717	-3.0717	-6.7825	1.1969	-1.197
0.24397	-20.7862	-20.7862					-6.7662	16.3836	-16.3841	-6.7662	0.2701	-0.2701	-6.7662	3.7529	-3.753	-6.7662	1.5696	-1.5696
0.24751	-20.7862	-20.7862					-6.7499	16.7429	-16.7428	-6.7499	0.2459	-0.2459	-6.7499	3.8548	-3.8548	-6.7499	1.6363	-1.6363
0.25104	-20.7862	-20.7862					-6.7337	13.9689	-13.9684	-6.7337	0.1677	-0.1677	-6.7337	3.2899	-3.2899	-6.7337	1.3916	-1.3915
0.25458	-20.7862	-20.7862					-6.7174	9.8782	-9.8774	-6.7174	0.0949	-0.0949	-6.7174	2.4496	-2.4496	-6.7174	1.0516	-1.0516
0.25811	-20.7862	-20.7862					-6.7011	6.5396	-6.5392	-6.7011	0.0532	-0.0532	-6.7011	1.6578	-1.6578	-6.7011	0.71	-0.71
0.26165	-20.7862	-20.7862					-6.6849	4.6773	-4.677	-6.6849	0.0405	-0.0405	-6.6849	1.0702	-1.07	-6.6849	0.4008	-0.4007
0.26518	-20.7862	-20.7862					-6.6686	4.4386	-4.4382	-6.6686	0.0505	-0.0505	-6.6686	0.9187	-0.9185	-6.6686	0.2183	-0.2183
0.26872	-20.7862	-20.7862					-6.6523	6.0007	-5.9996	-6.6523	0.0926	-0.0926	-6.6523	1.6335	-1.6327	-6.6523	0.1926	-0.1926
0.27226	-20.7862	-20.7862					-6.6361	10.3028	-10.3006	-6.6361	0.2076	-0.2074	-6.6361	3.9379	-3.9361	-6.6361	0.2863	-0.2863
0.27579	-20.7862	-20.7862					-6.6198	16.7621	-16.7599	-6.6198	0.3874	-0.3874	-6.6198	7.3895	-7.3875	-6.6198	0.4234	-0.4234
0.27579	-20.7862	-20.7862					-6.6035	20.0716	-20.0725	-6.6035	0.4813	-0.4814	-6.6035	8.9565	-8.9566	-6.6035	0.456	-0.456
0.2808	-20.7862	-20.7862					-6.5873	16.3797	-16.3826	-6.5873	0.3785	-0.3786	-6.5873	6.7376	-6.7398	-6.5873	0.3221	-0.3221
0.2858	-20.7862	-20.7862					-6.571	9.2195	-9.2215	-6.571	0.1903	-0.1904	-6.571	3.1467	-3.1487	-6.571	0.1475	-0.1474
0.29081	-20.7862	-20.7862					-6.5547	3.6828	-3.6832	-6.5547	0.0635	-0.0635	-6.5547	0.9323	-0.933	-6.5547	0.0458	-0.0458
0.29581	-20.7862	-20.7862					-6.5385	1.2675	-1.2676	-6.5385	0.016	-0.0161	-6.5385	0.2023	-0.2025	-6.5385	0.0158	-0.0158
0.30082	-20.7862	-20.7862					-6.5222	1.0989	-1.099	-6.5222	0.0078	-0.0078	-6.5222	0.1017	-0.1017	-6.5222	0.0225	-0.0225
0.30582	-20.7862	-20.7862					-6.5059	1.879	-1.879	-6.5059	0.0105	-0.0105	-6.5059	0.1582	-0.1582	-6.5059	0.0436	-0.0436
0.31083	-20.7862	-20.7862					-6.4897	2.563	-2.563	-6.4897	0.0123	-0.0123	-6.4897	0.2101	-0.2101	-6.4897	0.0619	-0.0619
0.31583	-20.7862	-20.7862					-6.4734	2.9251	-2.9251	-6.4734	0.0103	-0.0103	-6.4734	0.2274	-0.2274	-6.4734	0.0752	-0.0752
0.32084	-20.7862	-20.7862					-6.4571	3.8026	-3.8028	-6.4571	0.0073	-0.0073	-6.4571	0.27	-0.27	-6.4571	0.1079	-0.1079
0.32584	-20.7862	-20.7862					-6.4409	6.2183	-6.2184	-6.4409	0.0061	-0.0061	-6.4409	0.4115	-0.4115	-6.4409	0.1894	-0.1894
0.33084	-20.7862	-20.7862					-6.4246	9.3611	-9.3613	-6.4246	0.0072	-0.0072	-6.4246	0.6063	-0.6064	-6.4246	0.2864	-0.2864
0.33585	-20.7862	-20.7862					-6.4083	10.3822	-10.3821	-6.4083	0.0101	-0.0101	-6.4083	0.6786	-0.6786	-6.4083	0.3027	-0.3027
0.34085	-20.7862	-20.7862					-6.3921	8.4893	-8.4891	-6.3921	0.014	-0.014	-6.3921	0.5719	-0.5719	-6.3921	0.2236	-0.2235
0.34586	-20.7862	-20.7862					-6.3758	5.7023	-5.7021	-6.3758	0.0159	-0.0159	-6.3758	0.3998	-0.3998	-6.3758	0.1304	-0.1304
0.35086	-20.7862	-20.7862					-6.3595	3.3397	-3.3397	-6.3595	0.0124	-0.0124	-6.3595	0.2347	-0.2346	-6.3595	0.0696	-0.0696
0.35587	-20.7862	-20.7862					-6.3433	2.3681	-2.3681	-6.3433	0.0075	-0.0075	-6.3433	0.1311	-0.1311	-6.3433	0.0659	-0.0659
0.36087	-20.7862	-20.7862					-6.327	4.4598	-4.4605	-6.327	0.0091	-0.0091	-6.327	0.1774	-0.1775	-6.327	0.2059	-0.2059
0.36588	-20.7862	-20.7862					-6.3107	10.0556	-10.0563	-6.3107	0.02	-0.02	-6.3107	0.4096	-0.4096	-6.3107	0.5944	-0.5945
0.37088	-20.7862	-20.7862					-6.2945	15.9625	-15.9631	-6.2945	0.0351	-0.0351	-6.2945	0.7215	-0.7216	-6.2945	1.1178	-1.1179
0.37589	-20.7862	-20.7862					-6.2782	17.7173	-17.7171	-6.2782	0.0478	-0.0478	-6.2782	0.9339	-0.9339	-6.2782	1.4749	-1.4749
0.38089	-20.7862	-20.7862					-6.2619	15.4993	-15.4991	-6.2619	0.0646	-0.0646	-6.2619	1.0416	-1.0416	-6.2619	1.6878	-1.6878
0.3859	-20.7862	-20.7862					-6.2457	13.1635	-13.1633	-6.2457	0.0992	-0.0992	-6.2457	1.2095	-1.2095	-6.2457	2.0577	-2.0578
0.3909	-20.7862	-20.7862					-6.2294	12.7945	-12.7946	-6.2294	0.1518	-0.1518	-6.2294	1.511	-1.511	-6.2294	2.6258	-2.6259
0.39591	-20.7862	-20.7862					-6.2131	13.4264	-13.4264	-6.2131	0.2029	-0.2029	-6.2131	1.7776	-1.7776	-6.2131	3.1549	-3.1551
0.40091	-20.7863	-20.7862					-6.1969	13.015	-13.0147	-6.1969	0.2145	-0.2145	-6.1969	1.7545	-1.7545	-6.1969	3.3342	-3.3342
0.40592	-20.7863	-20.7862					-6.1806	11.3711	-11.3708	-6.1806	0.1709	-0.1709	-6.1806	1.5077	-1.5076	-6.1806	3.0982	-3.0982
0.41092	-20.7863	-20.7862					-6.1643	10.4182	-10.4184	-6.1643	0.1138	-0.1138	-6.1643	1.3838	-1.3837	-6.1643	2.8769	-2.877
0.41593	-20.7863	-20.7862					-6.1481	10.5513	-10.5511	-6.1481	0.0776	-0.0776	-6.1481	1.4261	-1.4261	-6.1481	2.9038	-2.904
0.42093	-20.7863	-20.7863					-6.1318	9.6852	-9.6852	-6.1318	0.0523	-0.0523	-6.1318	1.3362	-1.3361	-6.1318	2.7036	-2.7036
0.42593	-20.7863	-20.7863					-6.1155	6.8979	-6.8976	-6.1155	0.0285	-0.0285	-6.1155	0.9872	-0.9872	-6.1155	1.9582	-1.9581
0.43094	-20.7863	-20.7863					-6.0993	3.607	-3.6067	-6.0993	0.0116	-0.0116	-6.0993	0.5421	-0.5421	-6.0993	1.0378	-1.0377
0.43594	-20.7863	-20.7863					-6.083	1.4031	-1.403	-6.083	0.0033	-0.0033	-6.083	0.216	-0.216	-6.083	0.4685	-0.4685
0.44095	-20.7863	-20.7863					-6.0667	0.9065	-0.9064	-6.0667	0.0013	-0.0013	-6.0667	0.1182	-0.1182	-6.0667	0.6531	-0.6534
0.44595	-20.7863	-20.7863					-6.0505	2.3884	-2.3885	-6.0505	0.0036	-0.0036	-6.0505	0.2864	-0.2864	-6.0505	2.0593	-2.0596
0.45096	-20.7863	-20.7863					-6.0342	5.9984	-5.9987	-6.0342	0.0116	-0.0116	-6.0342	0.7552	-0.7552	-6.0342	4.6739	-4.6745
0.45596	-20.7863	-20.7863					-6.0179	10.3823	-10.3827	-6.0179	0.0247	-0.0247	-6.0179	1.3815	-1.3814	-6.0179	7.0176	-7.0178
0.46097	-20.7863	-20.7863					-6.0017	12.6778	-12.6776	-6.0017	0.0368	-0.0368	-6.0017	1.7756	-1.7757	-6.0017	7.2591	-7.2591
0.46597	-20.7863	-20.7863					-5.9854	11.4771	-11.4766	-5.9854	0.0403	-0.0403	-5.9854	1.6927	-1.6927	-5.9854	5.3994	-5.3988
0.47098	-20.7863	-20.7863					-5.9691	8.1941	-8.1936	-5.9691	0.0321	-0.0321	-5.9691	1.2904	-1.2903	-5.9691	2.9881	-2.9878
							-5.9529	4.918	-4.9178	-5.9529	0.018	-0.018	-5.9529	0.8485	-0.8487	-5.9529	1.259	-1.2588
0	-20.3917	-20.3917					-5.9366	2.7862	-2.7863	-5.9366	0.0092	-0.0092	-5.9366	0.5467	-0.5467	-5.9366	0.4418	-0.4418
0.00354	-20.3917	-20.3917					-5.9203	1.9942	-1.9944	-5.9203	0.0134	-0.0134	-5.9203	0.4582	-0.4582	-5.9203	0.2579	-0.2579
0.00707	-20.3917	-20.3917					-5.9041	2.2435	-2.2435	-5.9041	0.0348	-0.0348	-5.9041	0.579	-0.5792	-5.9041	0.4295	-0.4295
0.01061	-20.3917	-20.3917					-5.8878	3.1599	-3.1599	-5.8878	0.0645	-0.0645	-5.8878	0.8408	-0.8408	-5.8878	0.7369	-0.7369
0.01414	-20.3917	-20.3917					-5.8715	4.6809	-4.6811	-5.8715	0.0836	-0.0836	-5.8715	1.1855	-1.1855	-5.8715	0.9459	-0.946
0.01768	-20.3917	-20.3917					-5.8553	7.2327	-7.2328	-5.8553	0.0875	-0.0875	-5.8553	1.6803	-1.6803	-5.8553	1.0009	-1.0009
0.02121	-20.3917	-20.3917					-5.839	10.1141	-10.1143	-5.839	0.0908	-0.0908	-5.839	2.1979	-2.1981	-5.839	1.0871	-1.0872
0.02475	-20.3917	-20.3917					-5.8227	11.366	-11.3661	-5.8227	0.1009	-0.1009	-5.8227	2.3152	-2.3153	-5.8227	1.4526	-1.4527
0.02829	-20.3917	-20.3917					-5.8065	11.2392	-11.2392	-5.8065	0.112	-0.112	-5.8065	2.051	-2.051	-5.8065	2.2432	-2.2435
0.03182	-20.3917	-20.3917					-5.7902	11.3892	-11.3897	-5.7902	0.1063	-0.1063	-5.7902	1.8049	-1.8049	-5.7902	3.2948	-3.2948
0.03536	-20.3917	-20.3917					-5.7739	11.3788	-11.3787	-5.7739	0.0756	-0.0756	-5.7739	1.6293	-1.6293	-5.7739	4.0299	-4.03
0.03889	-20.3917	-20.3917					-5.7577	9.6587	-9.6583	-5.7577	0.039	-0.039	-5.7577	1.3525	-1.3525	-5.7577	3.7126	-3.7126
0.04243	-20.3917	-20.3917					-5.7414	6.4207	-6.4205	-5.7414	0.0154	-0.0154	-5.7414	0.9935	-0.9934	-5.7414	2.391	-2.3907
0.04596	-20.3917	-20.3917					-5.7251	3.7138	-3.7137	-5.7251	0.0061	-0.0061	-5.7251	0.7518	-0.7518	-5.7251	1.1035	-1.1035
0.0495	-20.3917	-20.3917					-5.7089	2.5139	-2.5137	-5.7089	0.0096	-0.0096	-5.7089	0.6833	-0.6833	-5.7089	0.4817	-0.4817
0.05304	-20.3917	-20.3917					-5.6926	2.2273	-2.2273	-5.6926	0.0389	-0.0389	-5.6926	0.7343	-0.7343	-5.6926	0.305	-0.305
0.05657	-20.3917	-20.3917					-5.6763	2.594	-2.594	-5.6763	0.1194	-0.1194	-5.6763	0.9992	-0.9992	-5.6763	0.2866	-0.2866
0.06011	-20.3917	-20.3917					-5.6601	3.7301	-3.7301	-5.6601	0.2457	-0.2457	-5.6601	1.5162	-1.5162	-5.6601	0.3638	-0.3638
0.06364	-20.3917	-20.3917					-5.6438	5.1581	-5.1584	-5.6438	0.3455	-0.3455	-5.6438	2.0086	-2.0086	-5.6438	0.5658	-0.5658
0.06718	-20.3917	-20.3917					-5.6275	6.3487	-6.3487	-5.6275	0.3418	-0.3418	-5.6275	2.2164	-2.2164	-5.6275	1.0768	-1.0769
0.07071	-20.3917	-20.3917					-5.6113	7.9318	-7.932	-5.6113	0.2538	-0.2538	-5.6113	2.348	-2.3482	-5.6113	2.1951	-2.1952
0.07425	-20.3917	-20.3917					-5.595	10.1233	-10.1235	-5.595	0.1714	-0.1714	-5.595	2.6047	-2.6047	-5.595	3.5085	-3.5085
0.07779	-20.3917	-20.3917					-5.5787	11.1583	-11.1582	-5.5787	0.1415	-0.1415	-5.5787	2.6614	-2.6614	-5.5787	3.8448	-3.8446
0.08132	-20.3917	-20.3917					-5.5625	10.5972	-10.5975	-5.5625	0.1594	-0.1594	-5.5625	2.4735	-2.4735	-5.5625	3.1527	-3.1526
0.08486	-20.3917	-20.3917					-5.5462	10.2949	-10.2948	-5.5462	0.2004	-0.2004	-5.5462	2.4747	-2.4749	-5.5462	2.558	-2.5578
0.08839	-20.3917	-20.3917					-5.5299	11.0014	-11.0015	-5.5299	0.2137	-0.2137	-5.5299	2.6851	-2.685	-5.5299	2.4581	-2.458
0.09193	-20.3917	-20.3917					-5.5137	11.8102	-11.8106	-5.5137	0.1711	-0.1711	-5.5137	2.6799	-2.6798	-5.5137	2.3854	-2.3853
0.09546	-20.3917	-20.3917					-5.4974	12.1156	-12.1161	-5.4974	0.1056	-0.1056	-5.4974	2.2451	-2.2451	-5.4974	1.9812	-1.9813
0.099	-20.3917	-20.3917					-5.4811	11.8344	-11.8346	-5.4811	0.0628	-0.0628	-5.4811	1.616	-1.6161	-5.4811	1.3685	-1.3685
0.10254	-20.3917	-20.3917					-5.4649	10.6065	-10.6066	-5.4649	0.051	-0.051	-5.4649	1.1152	-1.1152	-5.4649	0.851	-0.851
0.10607	-20.3917	-20.3917					-5.4486	8.5394	-8.5387	-5.4486	0.0482	-0.0482	-5.4486	0.8172	-0.8172	-5.4486	0.5286	-0.5286
0.10961	-20.3917	-20.3917					-5.4323	6.6552	-6.6549	-5.4323	0.04	-0.04	-5.4323	0.6713	-0.6713	-5.4323	0.3293	-0.3293
0.11314	-20.3917	-20.3917					-5.4161	6.1136	-6.1136	-5.4161	0.0319	-0.0319	-5.4161	0.6708	-0.6708	-5.4161	0.2176	-0.2176
0.11668	-20.3917	-20.3917					-5.3998	6.6477	-6.6482	-5.3998	0.0281	-0.0281	-5.3998	0.744	-0.744	-5.3998	0.2126	-0.2126
0.12021	-20.3917	-20.3917					-5.3835	7.1876	-7.1876	-5.3835	0.0239	-0.0239	-5.3835	0.7877	-0.7877	-5.3835	0.4824	-0.4825
0.12375	-20.3917	-20.3917					-5.3673	9.5488	-9.5497	-5.3673	0.0217	-0.0217	-5.3673	1.075	-1.075	-5.3673	1.7044	-1.7048
0.12729	-20.3917	-20.3917					-5.351	16.4905	-16.4917	-5.351	0.0364	-0.0364	-5.351	2.0467	-2.0467	-5.351	4.5014	-4.5017
0.13082	-20.3917	-20.3917					-5.3348	23.9959	-23.9964	-5.3348	0.072	-0.072	-5.3348	3.2209	-3.221	-5.3348	7.385	-7.3852
0.13436	-20.3917	-20.3917					-5.3185	24.1502	-24.1497	-5.3185	0.1028	-0.1028	-5.3185	3.3739	-3.3739	-5.3185	7.4329	-7.4328
0.13789	-20.3917	-20.3917					-5.3022	16.4981	-16.4966	-5.3022	0.0956	-0.0956	-5.3022	2.3139	-2.3137	-5.3022	4.6521	-4.6518
0.13789	-20.3917	-20.3917					-5.286	7.8437	-7.8423	-5.286	0.0565	-0.0565	-5.286	1.0828	-1.0828	-5.286	1.8386	-1.8385
0.14143	-20.3917	-20.3917					-5.2697	3.6985	-3.6981	-5.2697	0.0209	-0.0209	-5.2697	0.5427	-0.5427	-5.2697	0.4897	-0.4896
0.14496	-20.3917	-20.3917					-5.2534	5.6591	-5.6592	-5.2534	0.005	-0.005	-5.2534	0.9453	-0.9453	-5.2534	0.2046	-0.2046
0.1485	-20.3917	-20.3917					-5.2372	12.5477	-12.5478	-5.2372	0.0014	-0.0014	-5.2372	2.1166	-2.1168	-5.2372	0.3456	-0.3456
0.15204	-20.3917	-20.3917					-5.2209	19.026	-19.0262	-5.2209	0.0013	-0.0013	-5.2209	3.1823	-3.1823	-5.2209	0.5443	-0.5443
0.15557	-20.3917	-20.3917					-5.2046	18.5064	-18.5063	-5.2046	0.001	-0.001	-5.2046	3.0687	-3.0687	-5.2046	0.5533	-0.5533
0.15911	-20.3917	-20.3917					-5.1884	11.4236	-11.4232	-5.1884	0.0005	-0.0005	-5.1884	1.8807	-1.8807	-5.1884	0.3535	-0.3535
0.16264	-20.3917	-20.3917					-5.1721	4.3834	-4.3834	-5.1721	0.0002	-0.0002	-5.1721	0.7182	-0.7182	-5.1721	0.1392	-0.1392
0.16618	-20.3917	-20.3917					-5.1558	1.021	-1.0209	-5.1558	0	0	-5.1558	0.1666	-0.1666	-5.1558	0.033	-0.033
0.16972	-20.3917	-20.3917					-5.1396	0.1413	-0.1413	-5.1396	0	0	-5.1396	0.023	-0.023	-5.1396	0.0046	-0.0046
0.17325	-20.3917	-20.3917					-5.1233	0.0114	-0.0114	-5.1233	0	0	-5.1233	0.0028	-0.0028	-5.1233	0.0004	-0.0004
0.17679	-20.3917	-20.3917					-5.107	0.018	-0.018	-5.107	0.0006	-0.0006	-5.107	0.0208	-0.0208	-5.107	0	0
0.18032	-20.3917	-20.3917					-5.0908	0.1704	-0.17	-5.0908	0.0092	-0.0092	-5.0908	0.1948	-0.1946	-5.0908	0.0012	-0.0012
0.18386	-20.3917	-20.3917					-5.0745	0.9218	-0.9211	-5.0745	0.0739	-0.0739	-5.0745	1.0445	-1.0436	-5.0745	0.0077	-0.0077
0.1874	-20.3917	-20.3917					-5.0582	2.8899	-2.8883	-5.0582	0.3517	-0.3517	-5.0582	3.2241	-3.2224	-5.0582	0.0256	-0.0255
0.19093	-20.3917	-20.3917					-5.042	5.3718	-5.3712	-5.042	1.0297	-1.0297	-5.042	5.842	-5.8411	-5.042	0.0509	-0.0509
0.19447	-20.3917	-20.3917					-5.0257	6.2499	-6.2509	-5.0257	1.976	-1.976	-5.0257	6.4742	-6.4752	-5.0257	0.0677	-0.0677
0.198	-20.3917	-20.3917					-5.0094	5.2314	-5.2327	-5.0094	2.7607	-2.7607	-5.0094	4.9491	-4.9507	-5.0094	0.0705	-0.0705
0.20154	-20.3917	-20.3917					-4.9932	4.0666	-4.0672	-4.9932	3.1313	-3.1313	-4.9932	3.4181	-3.419	-4.9932	0.0714	-0.0714
0.20507	-20.3917	-20.3917					-4.9769	3.343	-3.3432	-4.9769	2.9887	-2.9887	-4.9769	2.6241	-2.6244	-4.9769	0.0697	-0.0697
0.20861	-20.3917	-20.3917					-4.9606	2.4799	-2.4799	-4.9606	2.2802	-2.2801	-4.9606	1.9186	-1.9186	-4.9606	0.0561	-0.0561
0.21215	-20.3917	-20.3917					-4.9444	1.3839	-1.3839	-4.9444	1.2738	-1.2737	-4.9444	1.0712	-1.0711	-4.9444	0.0328	-0.0328
0.21568	-20.3917	-20.3917					-4.9281	0.52	-0.52	-4.9281	0.4781	-0.4781	-4.9281	0.4035	-0.4035	-4.9281	0.0126	-0.0126
0.21922	-20.3917	-20.3917					-4.9118	0.1249	-0.1249	-4.9118	0.113	-0.113	-4.9118	0.0961	-0.0961	-4.9118	0.003	-0.003
0.22275	-20.3917	-20.3917					-4.8956	0.0538	-0.0538	-4.8956	0.0162	-0.0162	-4.8956	0.0196	-0.0196	-4.8956	0.0008	-0.0008
0.22629	-20.3917	-20.3917					-4.8793	0.3655	-0.3653	-4.8793	0.0016	-0.0016	-4.8793	0.0606	-0.0606	-4.8793	0.0026	-0.0026
0.22983	-20.3917	-20.3917					-4.863	2.005	-2.0046	-4.863	0.0011	-0.0011	-4.863	0.3261	-0.3261	-4.863	0.0151	-0.0151
0.23336	-20.3917	-20.3917					-4.8468	6.2937	-6.2932	-4.8468	0.0034	-0.0034	-4.8468	1.0232	-1.0232	-4.8468	0.0475	-0.0475
0.2369	-20.3917	-20.3917					-4.8305	11.2789	-11.2787	-4.8305	0.0061	-0.0061	-4.8305	1.8341	-1.834	-4.8305	0.0854	-0.0854
0.24043	-20.3917	-20.3917					-4.8142	11.5478	-11.548	-4.8142	0.0064	-0.0064	-4.8142	1.8781	-1.8781	-4.8142	0.0874	-0.0874
0.24397	-20.3917	-20.3917					-4.798	6.7562	-6.7567	-4.798	0.0037	-0.0037	-4.798	1.0988	-1.0988	-4.798	0.0512	-0.0512
0.24751	-20.3917	-20.3917					-4.7817	2.2565	-2.2567	-4.7817	0.0012	-0.0012	-4.7817	0.3671	-0.3671	-4.7817	0.017	-0.017
0.25104	-20.3917	-20.3917					-4.7654	0.4299	-0.43	-4.7654	0.0003	-0.0003	-4.7654	0.0697	-0.0697	-4.7654	0.0032	-0.0032
0.25458	-20.3917	-20.3917					-4.7492	0.045	-0.045	-4.7492	0	0	-4.7492	0.0076	-0.0076	-4.7492	0.0004	-0.0004
0.25811	-20.3917	-20.3917					-4.7329	0.0024	-0.0024	-4.7329	0	0	-4.7329	0	0	-4.7329	0	0
0.26165	-20.3917	-20.3917					-4.7166	0	0	-4.7166	0	0	-4.7166	0	0	-4.7166	0	0
0.26518	-20.3917	-20.3917					-4.7004	0	0	-4.7004	0	0	-4.7004	0	0	-4.7004	0	0
0.26872	-20.3917	-20.3917					-4.6841	0	0	-4.6841	0	0	-4.6841	0	0	-4.6841	0	0
0.27226	-20.3917	-20.3917					-4.6678	0	0	-4.6678	0	0	-4.6678	0	0	-4.6678	0	0
0.27579	-20.3917	-20.3917					-4.6516	0.0016	-0.0016	-4.6516	0	0	-4.6516	0	0	-4.6516	0	0
0.27579	-20.3917	-20.3917					-4.6353	0.0308	-0.0308	-4.6353	0.0004	-0.0004	-4.6353	0.0028	-0.0028	-4.6353	0	0
0.2808	-20.3917	-20.3917					-4.619	0.283	-0.283	-4.619	0.0029	-0.0029	-4.619	0.0267	-0.0267	-4.619	0.0018	-0.0018
0.2858	-20.3917	-20.3917					-4.6028	1.5071	-1.5072	-4.6028	0.014	-0.014	-4.6028	0.1443	-0.1443	-4.6028	0.0147	-0.0147
0.29081	-20.3917	-20.3917					-4.5865	4.9056	-4.9052	-4.5865	0.0407	-0.0407	-4.5865	0.4843	-0.4842	-4.5865	0.0756	-0.0756
0.29581	-20.3917	-20.3917					-4.5702	10.3196	-10.3192	-4.5702	0.0701	-0.0701	-4.5702	1.0857	-1.0856	-4.5702	0.251	-0.251
0.30082	-20.3917	-20.3917					-4.554	15.2685	-15.269	-4.554	0.0747	-0.0747	-4.554	1.805	-1.8051	-4.554	0.5562	-0.5562
0.30582	-20.3917	-20.3917					-4.5377	17.6941	-17.6945	-4.5377	0.0545	-0.0545	-4.5377	2.4737	-2.4739	-4.5377	0.8664	-0.8666
0.31083	-20.3917	-20.3917					-4.5214	17.341	-17.3412	-4.5214	0.0352	-0.0352	-4.5214	2.8431	-2.8431	-4.5214	0.9821	-0.9822
0.31583	-20.3917	-20.3917					-4.5052	14.7678	-14.7676	-4.5052	0.0283	-0.0283	-4.5052	2.6612	-2.6611	-4.5052	0.8372	-0.8372
0.32084	-20.3917	-20.3917					-4.4889	11.756	-11.7558	-4.4889	0.0292	-0.0292	-4.4889	2.1724	-2.1724	-4.4889	0.6106	-0.6106
0.32584	-20.3917	-20.3917					-4.4726	10.1537	-10.1536	-4.4726	0.0321	-0.0321	-4.4726	1.8836	-1.8835	-4.4726	0.5083	-0.5083
0.33084	-20.3917	-20.3917					-4.4564	10.373	-10.373	-4.4564	0.0344	-0.0344	-4.4564	2.1006	-2.1006	-4.4564	0.5683	-0.5683
0.33585	-20.3917	-20.3917					-4.4401	12.8808	-12.8809	-4.4401	0.0347	-0.0347	-4.4401	3.1195	-3.1195	-4.4401	0.787	-0.787
0.34085	-20.3917	-20.3917					-4.4238	17.8779	-17.8782	-4.4238	0.034	-0.034	-4.4238	4.7794	-4.7794	-4.4238	1.1907	-1.1907
0.34586	-20.3917	-20.3917					-4.4076	21.7142	-21.7143	-4.4076	0.032	-0.032	-4.4076	5.7074	-5.7074	-4.4076	1.5479	-1.5479
0.35086	-20.3917	-20.3917					-4.3913	19.1805	-19.1799	-4.3913	0.0259	-0.0259	-4.3913	4.6902	-4.6901	-4.3913	1.4145	-1.4144
0.35587	-20.3917	-20.3917					-4.375	11.4509	-11.4504	-4.375	0.0154	-0.0154	-4.375	2.5498	-2.5498	-4.375	0.831	-0.831
0.36087	-20.3917	-20.3917					-4.3588	4.5951	-4.5947	-4.3588	0.0061	-0.0061	-4.3588	0.9179	-0.9177	-4.3588	0.3063	-0.3062
0.36588	-20.3917	-20.3917					-4.3425	1.2903	-1.2904	-4.3425	0.0016	-0.0016	-4.3425	0.2278	-0.2277	-4.3425	0.0716	-0.0716
0.37088	-20.3917	-20.3917					-4.3262	0.266	-0.2658	-4.3262	0.0003	-0.0003	-4.3262	0.0414	-0.0413	-4.3262	0.0113	-0.0113
0.37589	-20.3917	-20.3917					-4.31	0.0379	-0.038	-4.31	0	0	-4.31	0.0049	-0.0049	-4.31	0.0012	-0.0012
0.38089	-20.3917	-20.3917					-4.2937	0.0028	-0.0028	-4.2937	0	0	-4.2937	0.0004	-0.0004	-4.2937	0	0
0.3859	-20.3917	-20.3917					-4.2774	0	0	-4.2774	0	0	-4.2774	0	0	-4.2774	0	0
0.3909	-20.3917	-20.3917					-4.2612	0	0	-4.2612	0	0	-4.2612	0	0	-4.2612	0	0
0.39591	-20.3917	-20.3917					-4.2449	0.0004	-0.0004	-4.2449	0	0	-4.2449	0	0	-4.2449	0	0
0.40091	-20.3917	-20.3917					-4.2286	0.0122	-0.0122	-4.2286	0.0001	-0.0001	-4.2286	0.0042	-0.0042	-4.2286	0.0002	-0.0002
0.40592	-20.3917	-20.3917					-4.2124	0.1183	-0.1182	-4.2124	0.0014	-0.0014	-4.2124	0.0399	-0.0399	-4.2124	0.0014	-0.0014
0.41092	-20.3917	-20.3917					-4.1961	0.6442	-0.6435	-4.1961	0.0076	-0.0076	-4.1961	0.2172	-0.217	-4.1961	0.0086	-0.0086
0.41593	-20.3917	-20.3917					-4.1798	2.0433	-2.0427	-4.1798	0.0237	-0.0237	-4.1798	0.6886	-0.688	-4.1798	0.0274	-0.0274
0.42093	-20.3917	-20.3917					-4.1636	3.852	-3.8513	-4.1636	0.044	-0.044	-4.1636	1.2959	-1.2959	-4.1636	0.0526	-0.0526
0.42593	-20.3917	-20.3917					-4.1473	4.5135	-4.5136	-4.1473	0.0497	-0.0497	-4.1473	1.5132	-1.5132	-4.1473	0.0634	-0.0634
0.43094	-20.3917	-20.3917					-4.131	3.6629	-3.6634	-4.131	0.0367	-0.0367	-4.131	1.2186	-1.2189	-4.131	0.055	-0.055
0.43594	-20.3917	-20.3917					-4.1148	2.5771	-2.5774	-4.1148	0.0212	-0.0212	-4.1148	0.845	-0.8452	-4.1148	0.0431	-0.0431
0.44095	-20.3917	-20.3917					-4.0985	2.0291	-2.0293	-4.0985	0.0124	-0.0124	-4.0985	0.6516	-0.6518	-4.0985	0.0375	-0.0375
0.44595	-20.3917	-20.3917					-4.0822	1.9603	-1.9604	-4.0822	0.0088	-0.0088	-4.0822	0.594	-0.594	-4.0822	0.0395	-0.0395
0.45096	-20.3917	-20.3917					-4.066	2.6807	-2.681	-4.066	0.0106	-0.0106	-4.066	0.6199	-0.62	-4.066	0.0572	-0.0572
0.45596	-20.3917	-20.3917					-4.0497	5.8055	-5.8066	-4.0497	0.0235	-0.0235	-4.0497	0.7691	-0.7693	-4.0497	0.1311	-0.1313
0.46097	-20.3917	-20.3917					-4.0334	12.9845	-12.9861	-4.0334	0.0481	-0.0481	-4.0334	1.0682	-1.0684	-4.0334	0.3072	-0.3073
0.46597	-20.3917	-20.3917					-4.0172	20.7157	-20.7169	-4.0172	0.0638	-0.0638	-4.0172	1.3158	-1.316	-4.0172	0.5087	-0.5087
0.47098	-20.3917	-20.3917					-4.0009	20.9247	-20.9244	-4.0009	0.0506	-0.0506	-4.0009	1.1921	-1.1921	-4.0009	0.532	-0.532
							-3.9846	13.0099	-13.0086	-3.9846	0.0239	-0.0239	-3.9846	0.762	-0.7621	-3.9846	0.3454	-0.3453
0	-20.3907	-20.3907					-3.9684	5.1162	-5.1149	-3.9684	0.0067	-0.0067	-3.9684	0.3994	-0.3994	-3.9684	0.1492	-0.1492
0.00354	-20.3907	-20.3907					-3.9521	1.5783	-1.5781	-3.9521	0.0012	-0.0012	-3.9521	0.2528	-0.2528	-3.9521	0.0606	-0.0605
0.00707	-20.3907	-20.3907					-3.9358	0.7617	-0.7617	-3.9358	0.0004	-0.0004	-3.9358	0.2302	-0.2302	-3.9358	0.0432	-0.0432
0.01061	-20.3907	-20.3907					-3.9196	0.7775	-0.7775	-3.9196	0.0006	-0.0006	-3.9196	0.2699	-0.2699	-3.9196	0.0518	-0.0518
0.01414	-20.3907	-20.3907					-3.9033	1.2156	-1.2155	-3.9033	0.0021	-0.0021	-3.9033	0.4212	-0.4212	-3.9033	0.0881	-0.0881
0.01768	-20.3907	-20.3907					-3.887	2.2562	-2.256	-3.887	0.0076	-0.0076	-3.887	0.7875	-0.7873	-3.887	0.1839	-0.1839
0.02121	-20.3907	-20.3907					-3.8708	3.7496	-3.7495	-3.8708	0.022	-0.022	-3.8708	1.3432	-1.3431	-3.8708	0.3546	-0.3546
0.02475	-20.3907	-20.3907					-3.8545	4.9523	-4.9524	-3.8545	0.056	-0.0559	-3.8545	1.8017	-1.8017	-3.8545	0.5275	-0.5275
0.02829	-20.3907	-20.3907					-3.8382	5.5504	-5.5506	-3.8382	0.1597	-0.1597	-3.8382	1.9377	-1.9376	-3.8382	0.5727	-0.5727
0.03182	-20.3907	-20.3907					-3.822	7.1011	-7.1016	-3.822	0.4337	-0.4337	-3.822	2.2843	-2.2843	-3.822	0.5069	-0.5069
0.03536	-20.3907	-20.3907					-3.8057	11.495	-11.4951	-3.8057	0.844	-0.844	-3.8057	3.9514	-3.9512	-3.8057	0.4899	-0.4899
0.03889	-20.3907	-20.3907					-3.7894	17.2484	-17.2485	-3.7894	1.0725	-1.0725	-3.7894	7.0093	-7.0093	-3.7894	0.5601	-0.5602
0.04243	-20.3907	-20.3907					-3.7732	20.2551	-20.2552	-3.7732	0.8931	-0.8931	-3.7732	9.5331	-9.5329	-3.7732	0.6332	-0.6332
0.04596	-20.3907	-20.3907					-3.7569	18.0354	-18.0358	-3.7569	0.5018	-0.5018	-3.7569	9.2223	-9.2224	-3.7569	0.6468	-0.6468
0.0495	-20.3907	-20.3907					-3.7406	11.9613	-11.9615	-3.7406	0.1994	-0.1994	-3.7406	6.1721	-6.1722	-3.7406	0.5621	-0.5621
0.05304	-20.3907	-20.3907					-3.7244	6.5521	-6.5521	-3.7244	0.0798	-0.0797	-3.7244	3.0826	-3.0826	-3.7244	0.4362	-0.4362
0.05657	-20.3907	-20.3907					-3.7081	5.2988	-5.2986	-3.7081	0.0922	-0.0921	-3.7081	2.0463	-2.0464	-3.7081	0.4508	-0.4508
0.06011	-20.3907	-20.3907					-3.6918	6.889	-6.8888	-3.6918	0.1622	-0.1621	-3.6918	2.5087	-2.5085	-3.6918	0.6066	-0.6066
0.06364	-20.3907	-20.3907					-3.6756	7.4487	-7.4485	-3.6756	0.233	-0.233	-3.6756	2.8317	-2.8315	-3.6756	0.6576	-0.6576
0.06718	-20.3907	-20.3907					-3.6593	6.0757	-6.0754	-3.6593	0.2972	-0.2971	-3.6593	2.5696	-2.5694	-3.6593	0.5536	-0.5535
0.07071	-20.3907	-20.3907					-3.6431	4.8476	-4.8473	-3.6431	0.3866	-0.3865	-3.6431	2.3896	-2.3894	-3.6431	0.4892	-0.4892
0.07425	-20.3907	-20.3907					-3.6268	4.5407	-4.5404	-3.6268	0.5231	-0.5229	-3.6268	2.5757	-2.5756	-3.6268	0.4993	-0.4993
0.07779	-20.3907	-20.3907					-3.6105	4.4898	-4.4895	-3.6105	0.7345	-0.7343	-3.6105	2.9698	-2.9691	-3.6105	0.49	-0.49
0.08132	-20.3907	-20.3907					-3.5943	4.4722	-4.4721	-3.5943	1.0091	-1.0089	-3.5943	3.4553	-3.455	-3.5943	0.4708	-0.4707
0.08486	-20.3907	-20.3907					-3.578	4.2537	-4.2535	-3.578	1.1686	-1.1684	-3.578	3.6055	-3.6055	-3.578	0.4679	-0.4678
0.08839	-20.3907	-20.3907					-3.5617	3.4894	-3.49	-3.5617	1.0628	-1.0628	-3.5617	3.0562	-3.0568	-3.5617	0.4447	-0.4448
0.09193	-20.3907	-20.3907					-3.5455	2.3694	-2.3702	-3.5455	0.7684	-0.7686	-3.5455	2.0842	-2.0845	-3.5455	0.3607	-0.3608
0.09546	-20.3907	-20.3907					-3.5292	1.2636	-1.264	-3.5292	0.4271	-0.4272	-3.5292	1.1088	-1.1093	-3.5292	0.219	-0.219
0.099	-20.3907	-20.3907					-3.5129	0.4758	-0.4764	-3.5129	0.1647	-0.1648	-3.5129	0.4172	-0.4176	-3.5129	0.0884	-0.0884
0.10254	-20.3907	-20.3907					-3.4967	0.1269	-0.127	-3.4967	0.0404	-0.0404	-3.4967	0.1086	-0.1086	-3.4967	0.0244	-0.0244
0.10607	-20.3907	-20.3907					-3.4804	0.1057	-0.1057	-3.4804	0.0077	-0.0077	-3.4804	0.0764	-0.0764	-3.4804	0.021	-0.021
0.10961	-20.3907	-20.3907					-3.4641	0.3801	-0.3801	-3.4641	0.0103	-0.0103	-3.4641	0.2664	-0.2664	-3.4641	0.076	-0.076
0.11314	-20.3907	-20.3907					-3.4479	0.9765	-0.9764	-3.4479	0.0345	-0.0345	-3.4479	0.6936	-0.6935	-3.4479	0.1962	-0.1962
0.11668	-20.3907	-20.3907					-3.4316	1.6015	-1.6015	-3.4316	0.0827	-0.0827	-3.4316	1.1652	-1.1651	-3.4316	0.3242	-0.3242
0.12021	-20.3907	-20.3907					-3.4153	1.8527	-1.8526	-3.4153	0.1499	-0.1499	-3.4153	1.4081	-1.4078	-3.4153	0.3798	-0.3798
0.12375	-20.3907	-20.3907					-3.3991	1.9207	-1.9207	-3.3991	0.2544	-0.2543	-3.3991	1.5748	-1.5748	-3.3991	0.4	-0.4
0.12729	-20.3907	-20.3907					-3.3828	2.4966	-2.4963	-3.3828	0.4776	-0.4776	-3.3828	2.2299	-2.2296	-3.3828	0.5243	-0.5242
0.13082	-20.3907	-20.3907					-3.3665	3.8036	-3.8028	-3.3665	0.8475	-0.8474	-3.3665	3.5589	-3.5587	-3.3665	0.8014	-0.8014
0.13436	-20.3907	-20.3907					-3.3503	4.7955	-4.7953	-3.3503	1.1042	-1.1041	-3.3503	4.5884	-4.5883	-3.3503	1.0393	-1.0394
0.13789	-20.3907	-20.3907					-3.334	4.4222	-4.4226	-3.334	0.9426	-0.9426	-3.334	4.327	-4.3274	-3.334	1.0704	-1.0704
0.13789	-20.3907	-20.3907					-3.3177	3.4229	-3.4232	-3.3177	0.5244	-0.5246	-3.3177	3.4715	-3.472	-3.3177	1.0732	-1.0732
0.14143	-20.3907	-20.3907					-3.3015	2.922	-2.9223	-3.3015	0.2131	-0.2131	-3.3015	3.0638	-3.0643	-3.3015	1.2056	-1.2056
0.14496	-20.3907	-20.3907					-3.2852	2.7999	-2.8	-3.2852	0.0917	-0.0917	-3.2852	2.9645	-2.9647	-3.2852	1.3142	-1.3142
0.1485	-20.3907	-20.3907					-3.2689	2.6344	-2.6344	-3.2689	0.0646	-0.0646	-3.2689	2.8107	-2.8107	-3.2689	1.2931	-1.2931
0.15204	-20.3907	-20.3907					-3.2527	2.3946	-2.3946	-3.2527	0.0645	-0.0645	-3.2527	2.6348	-2.6349	-3.2527	1.2165	-1.2165
0.15557	-20.3907	-20.3907					-3.2364	2.2293	-2.2293	-3.2364	0.0791	-0.0791	-3.2364	2.6235	-2.6235	-3.2364	1.1986	-1.1986
0.15911	-20.3907	-20.3907					-3.2201	2.3096	-2.3096	-3.2201	0.1236	-0.1236	-3.2201	2.9813	-2.9813	-3.2201	1.3293	-1.3293
0.16264	-20.3907	-20.3907					-3.2039	2.5893	-2.5892	-3.2039	0.2247	-0.2247	-3.2039	3.7002	-3.7001	-3.2039	1.5777	-1.5777
0.16618	-20.3907	-20.3907					-3.1876	2.9329	-2.9327	-3.1876	0.3874	-0.3874	-3.1876	4.662	-4.6618	-3.1876	1.8838	-1.8838
0.16972	-20.3907	-20.3907					-3.1713	3.007	-3.007	-3.1713	0.5101	-0.5101	-3.1713	5.1819	-5.1819	-3.1713	2.0172	-2.0172
0.17325	-20.3907	-20.3907					-3.1551	2.3185	-2.3186	-3.1551	0.443	-0.443	-3.1551	4.1782	-4.1783	-3.1551	1.5978	-1.5978
0.17679	-20.3907	-20.3907					-3.1388	1.1742	-1.1742	-3.1388	0.236	-0.236	-3.1388	2.1526	-2.153	-3.1388	0.8186	-0.8188
0.18032	-20.3907	-20.3907					-3.1225	0.4267	-0.4267	-3.1225	0.0756	-0.0756	-3.1225	0.6909	-0.6911	-3.1225	0.2772	-0.2773
0.18386	-20.3907	-20.3907					-3.1063	0.4036	-0.4036	-3.1063	0.0223	-0.0223	-3.1063	0.2483	-0.2483	-3.1063	0.1725	-0.1725
0.1874	-20.3907	-20.3907					-3.09	1.0241	-1.024	-3.09	0.0425	-0.0425	-3.09	0.4291	-0.429	-3.09	0.4005	-0.4005
0.19093	-20.3907	-20.3907					-3.0737	2.0693	-2.0692	-3.0737	0.1522	-0.1522	-3.0737	0.9845	-0.9845	-3.0737	0.8673	-0.8672
0.19447	-20.3907	-20.3907					-3.0575	3.3406	-3.3406	-3.0575	0.4689	-0.4687	-3.0575	1.9307	-1.9306	-3.0575	1.5516	-1.5514
0.198	-20.3907	-20.3907					-3.0412	4.7741	-4.7735	-3.0412	1.3402	-1.3384	-3.0412	3.1911	-3.1908	-3.0412	2.3813	-2.381
0.20154	-20.3907	-20.3907					-3.0249	5.6535	-5.6534	-3.0249	3.8573	-3.8513	-3.0249	4.0437	-4.0432	-3.0249	2.8112	-2.811
0.20507	-20.3907	-20.3907					-3.0087	5.0825	-5.0824	-3.0087	9.3132	-9.3023	-3.0087	3.8634	-3.8628	-3.0087	2.3366	-2.3367
0.20861	-20.3907	-20.3907					-2.9924	3.6749	-3.675	-2.9924	14.9063	-14.9006	-2.9924	3.1054	-3.1052	-2.9924	1.4355	-1.4355
0.21215	-20.3907	-20.3907					-2.9761	2.6284	-2.6287	-2.9761	14.251	-14.2578	-2.9761	2.3044	-2.3051	-2.9761	0.8249	-0.8249
0.21568	-20.3907	-20.3907					-2.9599	2.0758	-2.0758	-2.9599	7.8898	-7.9004	-2.9599	1.5475	-1.5483	-2.9599	0.5596	-0.5596
0.21922	-20.3907	-20.3907					-2.9436	1.4997	-1.4999	-2.9436	2.5107	-2.5162	-2.9436	0.9016	-0.9021	-2.9436	0.3805	-0.3806
0.22275	-20.3907	-20.3907					-2.9273	0.7894	-0.7894	-2.9273	0.46	-0.4614	-2.9273	0.4177	-0.4179	-2.9273	0.1952	-0.1952
0.22629	-20.3907	-20.3907					-2.9111	0.2683	-0.2683	-2.9111	0.0492	-0.0494	-2.9111	0.1348	-0.1348	-2.9111	0.0651	-0.0651
0.22983	-20.3907	-20.3907					-2.8948	0.0554	-0.0554	-2.8948	0.0032	-0.0032	-2.8948	0.027	-0.027	-2.8948	0.0133	-0.0133
0.23336	-20.3907	-20.3907					-2.8785	0.0064	-0.0064	-2.8785	0.0001	-0.0001	-2.8785	0.0032	-0.0032	-2.8785	0.0016	-0.0016
0.2369	-20.3907	-20.3907					-2.8623	0	0	-2.8623	0	0	-2.8623	0	0	-2.8623	0	0
0.24043	-20.3907	-20.3907					-2.846	0	0	-2.846	0	0	-2.846	0	0	-2.846	0	0
0.24397	-20.3907	-20.3907					-2.8297	0	0	-2.8297	0	0	-2.8297	0	0	-2.8297	0	0
0.24751	-20.3907	-20.3907					-2.8135	0	0	-2.8135	0	0	-2.8135	0	0	-2.8135	0	0
0.25104	-20.3907	-20.3907					-2.7972	0	0	-2.7972	0	0	-2.7972	0	0	-2.7972	0	0
0.25458	-20.3907	-20.3907					-2.7809	0	0	-2.7809	0	0	-2.7809	0	0	-2.7809	0	0
0.25811	-20.3907	-20.3907					-2.7647	0	0	-2.7647	0	0	-2.7647	0	0	-2.7647	0	0
0.26165	-20.3907	-20.3907					-2.7484	0	0	-2.7484	0	0	-2.7484	0	0	-2.7484	0	0
0.26518	-20.3907	-20.3907					-2.7321	0	0	-2.7321	0	0	-2.7321	0.0012	-0.0012	-2.7321	0	0
0.26872	-20.3907	-20.3907					-2.7159	0.0052	-0.0052	-2.7159	0.0002	-0.0002	-2.7159	0.025	-0.025	-2.7159	0	0
0.27226	-20.3907	-20.3907					-2.6996	0.0524	-0.0524	-2.6996	0.0023	-0.0023	-2.6996	0.2367	-0.2367	-2.6996	0	0
0.27579	-20.3907	-20.3907					-2.6833	0.2802	-0.2802	-2.6833	0.0123	-0.0123	-2.6833	1.2607	-1.2604	-2.6833	0	0
0.27579	-20.3907	-20.3907					-2.6671	0.8501	-0.8497	-2.6671	0.0372	-0.0372	-2.6671	3.8191	-3.8188	-2.6671	0.0003	-0.0003
0.2808	-20.3907	-20.3907					-2.6508	1.4703	-1.4702	-2.6508	0.0644	-0.0644	-2.6508	6.6058	-6.6057	-2.6508	0.0006	-0.0006
0.2858	-20.3907	-20.3907					-2.6345	1.4528	-1.4529	-2.6345	0.0636	-0.0637	-2.6345	6.5273	-6.5278	-2.6345	0.0006	-0.0006
0.29081	-20.3907	-20.3907					-2.6183	0.8193	-0.8198	-2.6183	0.0359	-0.0359	-2.6183	3.6844	-3.6852	-2.6183	0.0003	-0.0003
0.29581	-20.3907	-20.3907					-2.602	0.264	-0.2642	-2.602	0.0116	-0.0116	-2.602	1.1871	-1.1873	-2.602	0	0
0.30082	-20.3907	-20.3907					-2.5857	0.0481	-0.0481	-2.5857	0.0021	-0.0021	-2.5857	0.2176	-0.2177	-2.5857	0	0
0.30582	-20.3907	-20.3907					-2.5695	0.0048	-0.0048	-2.5695	0.0002	-0.0002	-2.5695	0.0228	-0.0228	-2.5695	0	0
0.31083	-20.3907	-20.3907					-2.5532	0	0	-2.5532	0	0	-2.5532	0.0012	-0.0012	-2.5532	0	0
0.31583	-20.3907	-20.3907					-2.5369	0	0	-2.5369	0	0	-2.5369	0	0	-2.5369	0	0
0.32084	-20.3907	-20.3907					-2.5207	0	0	-2.5207	0	0	-2.5207	0	0	-2.5207	0	0
0.32584	-20.3907	-20.3907					-2.5044	0	0	-2.5044	0	0	-2.5044	0	0	-2.5044	0	0
0.33084	-20.3907	-20.3907					-2.4881	0	0	-2.4881	0	0	-2.4881	0	0	-2.4881	0	0
0.33585	-20.3907	-20.3907					-2.4719	0	0	-2.4719	0.0005	-0.0005	-2.4719	0	0	-2.4719	0	0
0.34085	-20.3907	-20.3907					-2.4556	0.0132	-0.0132	-2.4556	0.0092	-0.0092	-2.4556	0.0006	-0.0006	-2.4556	0.0008	-0.0008
0.34586	-20.3907	-20.3907					-2.4393	0.131	-0.1307	-2.4393	0.0862	-0.086	-2.4393	0.0071	-0.0071	-2.4393	0.007	-0.007
0.35086	-20.3907	-20.3907					-2.4231	0.7704	-0.7696	-2.4231	0.4643	-0.4639	-2.4231	0.0399	-0.0399	-2.4231	0.0385	-0.0384
0.35587	-20.3907	-20.3907					-2.4068	2.8563	-2.8555	-2.4068	1.4641	-1.4633	-2.4068	0.1302	-0.1301	-2.4068	0.1253	-0.1253
0.36087	-20.3907	-20.3907					-2.3905	7.1174	-7.1177	-2.3905	2.7513	-2.7504	-2.3905	0.2628	-0.2627	-2.3905	0.2493	-0.2492
0.36588	-20.3907	-20.3907					-2.3743	12.7962	-12.7977	-2.3743	3.2075	-3.2074	-2.3743	0.3842	-0.3842	-2.3743	0.3258	-0.3258
0.37088	-20.3907	-20.3907					-2.358	17.3265	-17.3285	-2.358	2.5666	-2.5671	-2.358	0.7724	-0.7724	-2.358	0.39	-0.39
0.37589	-20.3907	-20.3907					-2.3417	18.1046	-18.1045	-2.3417	1.7545	-1.7549	-2.3417	2.955	-2.955	-2.3417	0.8554	-0.8554
0.38089	-20.3907	-20.3907					-2.3255	16.439	-16.438	-2.3255	1.3037	-1.304	-2.3255	9.6565	-9.6565	-2.3255	2.3868	-2.3868
0.3859	-20.3907	-20.3907					-2.3092	15.8551	-15.8539	-2.3092	1.075	-1.0751	-2.3092	19.5214	-19.5214	-2.3092	4.6189	-4.6191
0.3909	-20.3907	-20.3907					-2.2929	14.6996	-14.6993	-2.2929	0.9181	-0.9182	-2.2929	23.2934	-23.2933	-2.2929	5.4062	-5.4062
0.39591	-20.3907	-20.3907					-2.2767	10.1296	-10.1294	-2.2767	0.7986	-0.7986	-2.2767	16.336	-16.336	-2.2767	3.7774	-3.7775
0.40091	-20.3907	-20.3907					-2.2604	5.0416	-5.0417	-2.2604	0.7009	-0.7009	-2.2604	6.8021	-6.8021	-2.2604	1.6431	-1.6431
0.40592	-20.3907	-20.3907					-2.2441	2.5479	-2.5479	-2.2441	0.6102	-0.6102	-2.2441	1.8146	-1.8145	-2.2441	0.5765	-0.5765
0.41092	-20.3907	-20.3907					-2.2279	2.0143	-2.0143	-2.2279	0.5145	-0.5146	-2.2279	0.5029	-0.5029	-2.2279	0.3364	-0.3365
0.41593	-20.3907	-20.3907					-2.2116	1.8979	-1.8979	-2.2116	0.4133	-0.4133	-2.2116	0.3162	-0.3162	-2.2116	0.3126	-0.3126
0.42093	-20.3907	-20.3907					-2.1953	1.6328	-1.633	-2.1953	0.325	-0.3251	-2.1953	0.2746	-0.2746	-2.1953	0.2791	-0.2791
0.42593	-20.3907	-20.3907					-2.1791	1.555	-1.555	-2.1791	0.2705	-0.2705	-2.1791	0.2865	-0.2865	-2.1791	0.2831	-0.2831
0.43094	-20.3907	-20.3907					-2.1628	1.9204	-1.9203	-2.1628	0.2568	-0.2568	-2.1628	0.3798	-0.3798	-2.1628	0.3727	-0.3727
0.43594	-20.3907	-20.3907					-2.1465	2.2114	-2.2114	-2.1465	0.2733	-0.2733	-2.1465	0.4462	-0.4462	-2.1465	0.4364	-0.4364
0.44095	-20.3907	-20.3907					-2.1303	1.9249	-1.925	-2.1303	0.2899	-0.2899	-2.1303	0.3849	-0.385	-2.1303	0.3708	-0.3708
0.44595	-20.3907	-20.3907					-2.114	1.3828	-1.3828	-2.114	0.2781	-0.2781	-2.114	0.269	-0.269	-2.114	0.2517	-0.2518
0.45096	-20.3907	-20.3907					-2.0977	1.0837	-1.0838	-2.0977	0.2439	-0.2439	-2.0977	0.2175	-0.2175	-2.0977	0.1862	-0.1862
0.45596	-20.3907	-20.3907					-2.0815	1.2353	-1.2349	-2.0815	0.305	-0.3047	-2.0815	0.3399	-0.3399	-2.0815	0.1956	-0.1956
0.46097	-20.3907	-20.3907					-2.0652	2.243	-2.2422	-2.0652	0.8757	-0.8746	-2.0652	0.8794	-0.8789	-2.0652	0.304	-0.3039
0.46597	-20.3907	-20.3907					-2.0489	4.3815	-4.3797	-2.0489	2.4289	-2.4269	-2.0489	2.0317	-2.031	-2.0489	0.5212	-0.521
0.47098	-20.3907	-20.3907					-2.0327	6.3607	-6.3597	-2.0327	4.231	-4.2297	-2.0327	3.4249	-3.4239	-2.0327	0.6902	-0.6901
							-2.0164	6.3251	-6.3252	-2.0164	4.4922	-4.493	-2.0164	4.5126	-4.5119	-2.0164	0.6353	-0.6353
0	-19.5781	-19.5781					-2.0001	4.7538	-4.7548	-2.0001	3.1714	-3.173	-2.0001	6.2071	-6.2063	-2.0001	0.4556	-0.4556
0.00354	-19.5781	-19.5781					-1.9839	3.9246	-3.9247	-1.9839	1.8721	-1.8732	-1.9839	11.2187	-11.2169	-1.9839	0.393	-0.3931
0.00707	-19.5781	-19.5781					-1.9676	4.6829	-4.6826	-1.9676	1.1988	-1.1993	-1.9676	19.0337	-19.0325	-1.9676	0.5019	-0.502
0.01061	-19.5781	-19.5781					-1.9514	5.294	-5.294	-1.9514	0.8394	-0.8397	-1.9514	22.1203	-22.1214	-1.9514	0.5884	-0.5885
0.01414	-19.5781	-19.5781					-1.9351	4.3614	-4.3616	-1.9351	0.6291	-0.6293	-1.9351	16.4122	-16.414	-1.9351	0.6706	-0.6708
0.01768	-19.5781	-19.5781					-1.9188	3.0813	-3.0816	-1.9188	0.5744	-0.5744	-1.9188	8.758	-8.7596	-1.9188	1.7779	-1.7785
0.02121	-19.5781	-19.5781					-1.9026	2.9802	-2.9799	-1.9026	0.6839	-0.6838	-1.9026	5.7224	-5.7239	-1.9026	6.1185	-6.1194
0.02475	-19.5781	-19.5781					-1.8863	3.8964	-3.8966	-1.8863	0.9395	-0.9393	-1.8863	6.5386	-6.5391	-1.8863	13.6267	-13.6277
0.02829	-19.5781	-19.578					-1.87	4.6362	-4.6358	-1.87	1.3482	-1.348	-1.87	7.1186	-7.1188	-1.87	17.7594	-17.7591
0.03182	-19.578	-19.578					-1.8538	4.7507	-4.7501	-1.8538	2.0155	-2.0152	-1.8538	5.3905	-5.3901	-1.8538	13.6096	-13.6084
0.03536	-19.578	-19.578					-1.8375	4.8619	-4.8612	-1.8375	2.8563	-2.856	-1.8375	3.0174	-3.017	-1.8375	6.58	-6.5788
0.03889	-19.578	-19.578					-1.8212	4.6615	-4.6619	-1.8212	3.1377	-3.138	-1.8212	1.6215	-1.6214	-1.8212	2.5717	-2.5712
0.04243	-19.578	-19.578					-1.805	3.2842	-3.2857	-1.805	2.2937	-2.2943	-1.805	0.8813	-0.8815	-1.805	1.1125	-1.1127
0.04596	-19.578	-19.578					-1.7887	1.4908	-1.4914	-1.7887	1.0337	-1.0342	-1.7887	0.4003	-0.4006	-1.7887	0.5798	-0.5799
0.0495	-19.578	-19.578					-1.7724	0.5975	-0.5981	-1.7724	0.2777	-0.278	-1.7724	0.3826	-0.3831	-1.7724	1.2612	-1.2616
0.05304	-19.578	-19.578					-1.7562	0.9665	-0.9666	-1.7562	0.046	-0.046	-1.7562	1.2741	-1.2745	-1.7562	5.0448	-5.0459
0.05657	-19.578	-19.578					-1.7399	2.2669	-2.267	-1.7399	0.0097	-0.0097	-1.7399	3.1461	-3.1466	-1.7399	12.5596	-12.5609
0.06011	-19.578	-19.578					-1.7236	3.2297	-3.2297	-1.7236	0.0084	-0.0084	-1.7236	4.4898	-4.4899	-1.7236	17.9317	-17.9317
0.06364	-19.578	-19.578					-1.7074	2.6388	-2.6384	-1.7074	0.0065	-0.0065	-1.7074	3.6669	-3.6664	-1.7074	14.6453	-14.6439
0.06718	-19.578	-19.578					-1.6911	1.2323	-1.232	-1.6911	0.0029	-0.0029	-1.6911	1.712	-1.7116	-1.6911	6.839	-6.8379
0.07071	-19.578	-19.578					-1.6748	0.3282	-0.3281	-1.6748	0.0007	-0.0007	-1.6748	0.4564	-0.4563	-1.6748	1.8239	-1.8235
0.07425	-19.578	-19.578					-1.6586	0.0493	-0.0492	-1.6586	0.0001	-0.0001	-1.6586	0.0692	-0.0691	-1.6586	0.2772	-0.277
0.07779	-19.578	-19.578					-1.6423	0.0034	-0.0034	-1.6423	0	0	-1.6423	0.0056	-0.0056	-1.6423	0.024	-0.024
0.08132	-19.578	-19.578					-1.626	0	0	-1.626	0	0	-1.626	0	0	-1.626	0.0013	-0.0013
0.08486	-19.578	-19.578					-1.6098	0.0012	-0.0012	-1.6098	0	0	-1.6098	0.0004	-0.0004	-1.6098	0.0001	-0.0001
0.08839	-19.578	-19.578					-1.5935	0.0199	-0.0199	-1.5935	0	0	-1.5935	0.0096	-0.0096	-1.5935	0.0028	-0.0028
0.09193	-19.578	-19.578					-1.5772	0.1866	-0.1866	-1.5772	0.0002	-0.0002	-1.5772	0.0884	-0.0884	-1.5772	0.0256	-0.0256
0.09546	-19.578	-19.578					-1.561	0.9859	-0.9856	-1.561	0.0012	-0.0012	-1.561	0.467	-0.467	-1.561	0.1346	-0.1345
0.099	-19.578	-19.578					-1.5447	3.0494	-3.0488	-1.5447	0.0057	-0.0057	-1.5447	1.4459	-1.4457	-1.5447	0.4121	-0.412
0.10254	-19.578	-19.578					-1.5284	5.6371	-5.6366	-1.5284	0.0233	-0.0233	-1.5284	2.674	-2.674	-1.5284	0.7531	-0.7531
0.10607	-19.578	-19.578					-1.5122	6.6691	-6.6691	-1.5122	0.0825	-0.0825	-1.5122	3.1519	-3.1519	-1.5122	0.8747	-0.8747
0.10961	-19.578	-19.578					-1.4959	6.1519	-6.1519	-1.4959	0.2177	-0.2177	-1.4959	2.8703	-2.8702	-1.4959	0.7746	-0.7746
0.11314	-19.578	-19.578					-1.4796	5.8981	-5.8981	-1.4796	0.4134	-0.4134	-1.4796	2.7376	-2.7375	-1.4796	0.6874	-0.6874
0.11668	-19.578	-19.578					-1.4634	5.8309	-5.8307	-1.4634	0.6951	-0.6947	-1.4634	3.0025	-3.0021	-1.4634	0.6175	-0.6175
0.12021	-19.578	-19.578					-1.4471	5.1563	-5.1561	-1.4471	1.7022	-1.6998	-1.4471	4.1133	-4.1127	-1.4471	0.4777	-0.4777
0.12375	-19.578	-19.578					-1.4308	4.4982	-4.4981	-1.4308	5.2363	-5.229	-1.4308	7.0002	-6.999	-1.4308	0.3315	-0.3315
0.12729	-19.578	-19.578					-1.4146	4.2215	-4.2213	-1.4146	11.9797	-11.9691	-1.4146	9.7867	-9.7863	-1.4146	0.2419	-0.2419
0.13082	-19.578	-19.578					-1.3983	3.6797	-3.6799	-1.3983	16.996	-16.9931	-1.3983	8.8024	-8.803	-1.3983	0.1819	-0.1819
0.13436	-19.578	-19.578					-1.382	2.8959	-2.896	-1.382	14.4596	-14.4682	-1.382	5.0224	-5.0235	-1.382	0.1352	-0.1352
0.13789	-19.578	-19.578					-1.3658	2.642	-2.6418	-1.3658	7.6829	-7.6926	-1.3658	2.3412	-2.3414	-1.3658	0.1198	-0.1198
0.13789	-19.578	-19.578					-1.3495	3.0413	-3.0408	-1.3495	3.2745	-3.2786	-1.3495	1.6462	-1.646	-1.3495	0.1269	-0.1269
0.14143	-19.578	-19.578					-1.3332	3.5021	-3.502	-1.3332	1.8242	-1.8252	-1.3332	1.6043	-1.6043	-1.3332	0.1196	-0.1196
0.14496	-19.578	-19.578					-1.317	3.725	-3.7258	-1.317	1.1777	-1.1783	-1.317	1.4044	-1.4047	-1.317	0.0872	-0.0872
0.1485	-19.578	-19.578					-1.3007	3.8203	-3.8204	-1.3007	0.6237	-0.6239	-1.3007	1.1155	-1.1157	-1.3007	0.0546	-0.0546
0.15204	-19.578	-19.578					-1.2844	3.5068	-3.507	-1.2844	0.3039	-0.3041	-1.2844	0.8736	-0.8737	-1.2844	0.037	-0.037
0.15557	-19.578	-19.578					-1.2682	2.7717	-2.7719	-1.2682	0.206	-0.206	-1.2682	0.6808	-0.6809	-1.2682	0.0302	-0.0302
0.15911	-19.578	-19.578					-1.2519	2.3266	-2.3263	-1.2519	0.2118	-0.2118	-1.2519	0.6111	-0.6111	-1.2519	0.0326	-0.0326
0.16264	-19.578	-19.578					-1.2356	2.3242	-2.3243	-1.2356	0.2547	-0.2547	-1.2356	0.6396	-0.6396	-1.2356	0.0423	-0.0423
0.16618	-19.578	-19.578					-1.2194	2.3587	-2.3584	-1.2194	0.3035	-0.3035	-1.2194	0.654	-0.654	-1.2194	0.0576	-0.0576
0.16972	-19.578	-19.578					-1.2031	2.3819	-2.3819	-1.2031	0.3413	-0.3413	-1.2031	0.6478	-0.6478	-1.2031	0.0859	-0.0859
0.17325	-19.578	-19.578					-1.1868	2.594	-2.5939	-1.1868	0.3595	-0.3595	-1.1868	0.6697	-0.6697	-1.1868	0.1417	-0.1417
0.17679	-19.578	-19.578					-1.1706	2.9609	-2.9607	-1.1706	0.3505	-0.3504	-1.1706	0.7161	-0.7161	-1.1706	0.2221	-0.2221
0.18032	-19.578	-19.578					-1.1543	3.0413	-3.0415	-1.1543	0.3119	-0.3119	-1.1543	0.7051	-0.7051	-1.1543	0.2691	-0.2691
0.18386	-19.578	-19.578					-1.138	2.4798	-2.4799	-1.138	0.2626	-0.2626	-1.138	0.5816	-0.5816	-1.138	0.2246	-0.2246
0.1874	-19.578	-19.578					-1.1218	1.6737	-1.6737	-1.1218	0.229	-0.229	-1.1218	0.4262	-0.4263	-1.1218	0.1324	-0.1324
0.19093	-19.578	-19.578					-1.1055	1.2681	-1.2682	-1.1055	0.218	-0.218	-1.1055	0.3615	-0.3615	-1.1055	0.0809	-0.0809
0.19447	-19.578	-19.578					-1.0892	1.4653	-1.4652	-1.0892	0.2246	-0.2246	-1.0892	0.4352	-0.4352	-1.0892	0.0979	-0.0979
0.198	-19.578	-19.578					-1.073	2.0801	-2.08	-1.073	0.2567	-0.2566	-1.073	0.6171	-0.6169	-1.073	0.1573	-0.1573
0.20154	-19.578	-19.5779					-1.0567	2.563	-2.5629	-1.0567	0.3439	-0.3439	-1.0567	0.7689	-0.7689	-1.0567	0.1964	-0.1964
0.20507	-19.5779	-19.5779					-1.0404	2.5824	-2.5821	-1.0404	0.5973	-0.597	-1.0404	0.807	-0.8068	-1.0404	0.1718	-0.1718
0.20861	-19.5779	-19.5779					-1.0242	2.7576	-2.7569	-1.0242	1.2609	-1.2602	-1.0242	0.9223	-0.9219	-1.0242	0.1247	-0.1247
0.21215	-19.5779	-19.5779					-1.0079	3.5862	-3.5851	-1.0079	2.2909	-2.2901	-1.0079	1.2507	-1.2504	-1.0079	0.1105	-0.1105
0.21568	-19.5779	-19.5779					-0.9916	4.2287	-4.2284	-0.9916	2.8874	-2.8874	-0.9916	1.4927	-1.4927	-0.9916	0.1241	-0.1241
0.21922	-19.5779	-19.5779					-0.9754	3.8734	-3.8741	-0.9754	2.5122	-2.513	-0.9754	1.3726	-1.3727	-0.9754	0.1368	-0.1368
0.22275	-19.5779	-19.5779					-0.9591	3.116	-3.1164	-0.9591	1.7946	-1.7954	-0.9591	1.1109	-1.1109	-0.9591	0.1445	-0.1444
0.22629	-19.5779	-19.5779					-0.9428	2.7683	-2.7684	-0.9428	1.4267	-1.427	-0.9428	1.0015	-1.0016	-0.9428	0.1583	-0.1583
0.22983	-19.5779	-19.5779					-0.9266	3.0067	-3.0064	-0.9266	1.4803	-1.4803	-0.9266	1.1173	-1.117	-0.9266	0.191	-0.191
0.23336	-19.5779	-19.5779					-0.9103	3.8636	-3.863	-0.9103	1.887	-1.8869	-0.9103	1.4799	-1.4797	-0.9103	0.257	-0.257
0.2369	-19.5779	-19.5779					-0.894	4.9872	-4.9868	-0.894	2.441	-2.4409	-0.894	1.9537	-1.9535	-0.894	0.3379	-0.3379
0.24043	-19.5779	-19.5779					-0.8778	5.0736	-5.0741	-0.8778	2.4908	-2.4912	-0.8778	2.0122	-2.0123	-0.8778	0.3459	-0.3459
0.24397	-19.5779	-19.5779					-0.8615	3.4391	-3.4398	-0.8615	1.6923	-1.6929	-0.8615	1.3723	-1.3728	-0.8615	0.2348	-0.2348
0.24751	-19.5779	-19.5779					-0.8452	1.433	-1.4336	-0.8452	0.7065	-0.7068	-0.8452	0.5739	-0.5741	-0.8452	0.0979	-0.0979
0.25104	-19.5779	-19.5779					-0.829	0.3539	-0.3543	-0.829	0.1748	-0.1749	-0.829	0.1422	-0.1423	-0.829	0.0241	-0.0241
0.25458	-19.5779	-19.5779					-0.8127	0.0506	-0.0507	-0.8127	0.0251	-0.0252	-0.8127	0.0205	-0.0206	-0.8127	0.0036	-0.0036
0.25811	-19.5779	-19.5779					-0.7964	0.0038	-0.0038	-0.7964	0.0021	-0.0021	-0.7964	0.0016	-0.0016	-0.7964	0.0002	-0.0002
0.26165	-19.5779	-19.5779					-0.7802	0	0	-0.7802	0.0001	-0.0001	-0.7802	0	0	-0.7802	0	0
0.26518	-19.5779	-19.5779					-0.7639	0	0	-0.7639	0	0	-0.7639	0	0	-0.7639	0	0
0.26872	-19.5779	-19.5779					-0.7476	0	0	-0.7476	0	0	-0.7476	0	0	-0.7476	0	0
0.27226	-19.5779	-19.5779					-0.7314	0	0	-0.7314	0	0	-0.7314	0	0	-0.7314	0	0
0.27579	-19.5779	-19.5779					-0.7151	0	0	-0.7151	0	0	-0.7151	0	0	-0.7151	0	0
0.27579	-19.5779	-19.5779					-0.6988	0	0	-0.6988	0	0	-0.6988	0	0	-0.6988	0	0
0.2808	-19.5779	-19.5779					-0.6826	0	0	-0.6826	0	0	-0.6826	0	0	-0.6826	0	0
0.2858	-19.5779	-19.5779					-0.6663	0	0	-0.6663	0	0	-0.6663	0	0	-0.6663	0	0
0.29081	-19.5779	-19.5779					-0.65	0	0	-0.65	0	0	-0.65	0	0	-0.65	0	0
0.29581	-19.5779	-19.5779					-0.6338	0	0	-0.6338	0	0	-0.6338	0	0	-0.6338	0	0
0.30082	-19.5779	-19.5779					-0.6175	0	0	-0.6175	0	0	-0.6175	0	0	-0.6175	0	0
0.30582	-19.5779	-19.5779					-0.6012	0	0	-0.6012	0	0	-0.6012	0	0	-0.6012	0	0
0.31083	-19.5779	-19.5779					-0.585	0	0	-0.585	0	0	-0.585	0	0	-0.585	0	0
0.31583	-19.5779	-19.5779					-0.5687	0	0	-0.5687	0	0	-0.5687	0	0	-0.5687	0	0
0.32084	-19.5779	-19.5779					-0.5524	0	0	-0.5524	0	0	-0.5524	0	0	-0.5524	0	0
0.32584	-19.5779	-19.5779					-0.5362	0	0	-0.5362	0	0	-0.5362	0	0	-0.5362	0	0
0.33084	-19.5779	-19.5779					-0.5199	0	0	-0.5199	0	0	-0.5199	0	0	-0.5199	0	0
0.33585	-19.5779	-19.5779					-0.5036	0	0	-0.5036	0	0	-0.5036	0	0	-0.5036	0	0
0.34085	-19.578	-19.5779					-0.4874	0	0	-0.4874	0	0	-0.4874	0	0	-0.4874	0	0
0.34586	-19.578	-19.578					-0.4711	0	0	-0.4711	0	0	-0.4711	0	0	-0.4711	0	0
0.35086	-19.578	-19.578					-0.4548	0	0	-0.4548	0	0	-0.4548	0	0	-0.4548	0	0
0.35587	-19.578	-19.578					-0.4386	0	0	-0.4386	0	0	-0.4386	0	0	-0.4386	0	0
0.36087	-19.578	-19.578					-0.4223	0	0	-0.4223	0	0	-0.4223	0	0	-0.4223	0	0
0.36588	-19.578	-19.578					-0.406	0	0	-0.406	0	0	-0.406	0	0	-0.406	0	0
0.37088	-19.578	-19.578					-0.3898	0	0	-0.3898	0	0	-0.3898	0	0	-0.3898	0	0
0.37589	-19.578	-19.578					-0.3735	0	0	-0.3735	0	0	-0.3735	0	0	-0.3735	0	0
0.38089	-19.578	-19.578					-0.3572	0	0	-0.3572	0	0	-0.3572	0	0	-0.3572	0	0
0.3859	-19.578	-19.578					-0.341	0	0	-0.341	0	0	-0.341	0	0	-0.341	0	0
0.3909	-19.578	-19.578					-0.3247	0	0	-0.3247	0	0	-0.3247	0	0	-0.3247	0	0
0.39591	-19.578	-19.578					-0.3084	0	0	-0.3084	0	0	-0.3084	0	0	-0.3084	0	0
0.40091	-19.578	-19.578					-0.2922	0	0	-0.2922	0	0	-0.2922	0	0	-0.2922	0	0
0.40592	-19.578	-19.578					-0.2759	0	0	-0.2759	0	0	-0.2759	0	0	-0.2759	0	0
0.41092	-19.578	-19.578					-0.2597	0	0	-0.2597	0	0	-0.2597	0	0	-0.2597	0	0
0.41593	-19.578	-19.578					-0.2434	0.0008	-0.0008	-0.2434	0	0	-0.2434	0	0	-0.2434	0	0
0.42093	-19.578	-19.578					-0.2271	0.0144	-0.0144	-0.2271	0	0	-0.2271	0.0008	-0.0008	-0.2271	0.0008	-0.0008
0.42593	-19.578	-19.578					-0.2109	0.1079	-0.1078	-0.2109	0	0	-0.2109	0.0054	-0.0054	-0.2109	0.0072	-0.0072
0.43094	-19.578	-19.578					-0.1946	0.4786	-0.4781	-0.1946	0.0002	-0.0002	-0.1946	0.0249	-0.0248	-0.1946	0.0316	-0.0316
0.43594	-19.578	-19.578					-0.1783	1.2825	-1.282	-0.1783	0.0005	-0.0005	-0.1783	0.0681	-0.0681	-0.1783	0.0835	-0.0834
0.44095	-19.5781	-19.578					-0.1621	2.1923	-2.1916	-0.1621	0.0012	-0.0012	-0.1621	0.1214	-0.1214	-0.1621	0.1386	-0.1386
0.44595	-19.5781	-19.5781					-0.1458	2.6596	-2.6594	-0.1458	0.002	-0.002	-0.1458	0.1582	-0.1582	-0.1458	0.1585	-0.1585
0.45096	-19.5781	-19.5781					-0.1295	2.7845	-2.7843	-0.1295	0.0025	-0.0025	-0.1295	0.1848	-0.1848	-0.1295	0.148	-0.148
0.45596	-19.5781	-19.5781					-0.1133	3.0073	-3.0072	-0.1133	0.0026	-0.0026	-0.1133	0.2225	-0.2225	-0.1133	0.1371	-0.1371
0.46097	-19.5781	-19.5781					-0.097	3.2121	-3.2121	-0.097	0.0026	-0.0026	-0.097	0.2561	-0.2561	-0.097	0.1271	-0.1271
0.46597	-19.5781	-19.5781					-0.0807	3.0553	-3.0553	-0.0807	0.0025	-0.0025	-0.0807	0.2585	-0.2585	-0.0807	0.1035	-0.1035
0.47098	-19.5781	-19.5781					-0.0645	2.7497	-2.7501	-0.0645	0.0024	-0.0024	-0.0645	0.2494	-0.2494	-0.0645	0.0722	-0.0722
							-0.0482	2.6258	-2.6257	-0.0482	0.0021	-0.0021	-0.0482	0.2542	-0.2542	-0.0482	0.0472	-0.0472
0	-19.2004	-19.2004					-0.0319	2.4039	-2.4043	-0.0319	0.0014	-0.0014	-0.0319	0.2417	-0.2418	-0.0319	0.0297	-0.0297
0.00354	-19.2004	-19.2004					-0.0157	1.6909	-1.6915	-0.0157	0.0007	-0.0007	-0.0157	0.1733	-0.1733	-0.0157	0.016	-0.016
0.00707	-19.2004	-19.2004					0.0006	0.7898	-0.79	0.0006	0.0002	-0.0002	0.0006	0.0817	-0.0818	0.0006	0.0063	-0.0063
0.01061	-19.2004	-19.2004					0.0169	0.2281	-0.2283	0.0169	0	0	0.0169	0.0234	-0.0234	0.0169	0.0016	-0.0016
0.01414	-19.2004	-19.2004					0.0331	0.0386	-0.0386	0.0331	0	0	0.0331	0.004	-0.004	0.0331	0.0004	-0.0004
0.01768	-19.2004	-19.2004					0.0494	0.0032	-0.0032	0.0494	0	0	0.0494	0.0004	-0.0004	0.0494	0	0
0.02121	-19.2004	-19.2004					0.0657	0	0	0.0657	0	0	0.0657	0	0	0.0657	0	0
0.02475	-19.2004	-19.2004					0.0819	0	0	0.0819	0	0	0.0819	0	0	0.0819	0	0
0.02829	-19.2004	-19.2004					0.0982	0	0	0.0982	0	0	0.0982	0	0	0.0982	0	0
0.03182	-19.2004	-19.2004					0.1145	0	0	0.1145	0	0	0.1145	0	0	0.1145	0	0
0.03536	-19.2004	-19.2004					0.1307	0	0	0.1307	0	0	0.1307	0	0	0.1307	0	0
0.03889	-19.2004	-19.2004					0.147	0	0	0.147	0	0	0.147	0	0	0.147	0	0
0.04243	-19.2004	-19.2004					0.1633	0	0	0.1633	0	0	0.1633	0	0	0.1633	0	0
0.04596	-19.2004	-19.2004					0.1795	0	0	0.1795	0	0	0.1795	0	0	0.1795	0	0
0.0495	-19.2004	-19.2004					0.1958	0	0	0.1958	0	0	0.1958	0	0	0.1958	0	0
0.05304	-19.2004	-19.2004					0.2121	0	0	0.2121	0	0	0.2121	0	0	0.2121	0	0
0.05657	-19.2004	-19.2004					0.2283	0	0	0.2283	0	0	0.2283	0	0	0.2283	0	0
0.06011	-19.2004	-19.2004					0.2446	0	0	0.2446	0	0	0.2446	0	0	0.2446	0	0
0.06364	-19.2004	-19.2004					0.2609	0	0	0.2609	0	0	0.2609	0	0	0.2609	0	0
0.06718	-19.2004	-19.2004					0.2771	0	0	0.2771	0	0	0.2771	0	0	0.2771	0	0
0.07071	-19.2004	-19.2004					0.2934	0	0	0.2934	0	0	0.2934	0	0	0.2934	0	0
0.07425	-19.2004	-19.2004					0.3097	0	0	0.3097	0	0	0.3097	0	0	0.3097	0	0
0.07779	-19.2004	-19.2004					0.3259	0	0	0.3259	0	0	0.3259	0	0	0.3259	0	0
0.08132	-19.2004	-19.2004					0.3422	0	0	0.3422	0	0	0.3422	0	0	0.3422	0	0
0.08486	-19.2004	-19.2004					0.3585	0	0	0.3585	0	0	0.3585	0	0	0.3585	0	0
0.08839	-19.2004	-19.2004					0.3747	0	0	0.3747	0	0	0.3747	0	0	0.3747	0	0
0.09193	-19.2004	-19.2004					0.391	0	0	0.391	0	0	0.391	0	0	0.391	0	0
0.09546	-19.2004	-19.2004					0.4073	0	0	0.4073	0	0	0.4073	0	0	0.4073	0	0
0.099	-19.2004	-19.2004					0.4235	0	0	0.4235	0	0	0.4235	0	0	0.4235	0	0
0.10254	-19.2004	-19.2004					0.4398	0	0	0.4398	0	0	0.4398	0	0	0.4398	0	0
0.10607	-19.2004	-19.2004					0.4561	0	0	0.4561	0	0	0.4561	0	0	0.4561	0	0
0.10961	-19.2004	-19.2004					0.4723	0	0	0.4723	0	0	0.4723	0	0	0.4723	0	0
0.11314	-19.2004	-19.2004					0.4886	0.0036	-0.0036	0.4886	0	0	0.4886	0.001	-0.001	0.4886	0.001	-0.001
0.11668	-19.2004	-19.2004					0.5049	0.0491	-0.0491	0.5049	0.001	-0.001	0.5049	0.0124	-0.0124	0.5049	0.0118	-0.0118
0.12021	-19.2004	-19.2004					0.5211	0.3605	-0.3605	0.5211	0.008	-0.008	0.5211	0.0914	-0.0914	0.5211	0.0872	-0.0872
0.12375	-19.2004	-19.2004					0.5374	1.5508	-1.5508	0.5374	0.0335	-0.0335	0.5374	0.3916	-0.3916	0.5374	0.3743	-0.3743
0.12729	-19.2004	-19.2004					0.5537	3.9879	-3.9879	0.5537	0.0824	-0.0824	0.5537	1.003	-1.003	0.5537	0.9611	-0.9611
0.13082	-19.2004	-19.2004					0.5699	6.4065	-6.4065	0.5699	0.1212	-0.1212	0.5699	1.601	-1.601	0.5699	1.5406	-1.5406
0.13436	-19.2004	-19.2004					0.5862	6.927	-6.9274	0.5862	0.1109	-0.1109	0.5862	1.7112	-1.7113	0.5862	1.6585	-1.6585
0.13789	-19.2004	-19.2004					0.6025	5.5575	-5.5575	0.6025	0.0685	-0.0685	0.6025	1.3539	-1.3539	0.6025	1.3183	-1.3183
0.13789	-19.2004	-19.2004					0.6187	3.7013	-3.7013	0.6187	0.0338	-0.0338	0.6187	0.8926	-0.8926	0.6187	0.858	-0.858
0.14143	-19.2004	-19.2004					0.635	2.567	-2.567	0.635	0.0172	-0.0172	0.635	0.6175	-0.6175	0.635	0.5647	-0.5647
0.14496	-19.2004	-19.2004					0.6513	2.455	-2.4549	0.6513	0.0109	-0.0109	0.6513	0.5904	-0.5904	0.6513	0.5084	-0.5084
0.1485	-19.2004	-19.2004					0.6675	2.7219	-2.7219	0.6675	0.0081	-0.0081	0.6675	0.654	-0.654	0.6675	0.5445	-0.5445
0.15204	-19.2004	-19.2004					0.6838	2.7299	-2.7299	0.6838	0.0065	-0.0065	0.6838	0.6573	-0.6573	0.6838	0.5308	-0.5308
0.15557	-19.2004	-19.2004					0.7001	2.4404	-2.4404	0.7001	0.0048	-0.0048	0.7001	0.5901	-0.5901	0.7001	0.4603	-0.4603
0.15911	-19.2004	-19.2004					0.7163	1.8854	-1.8854	0.7163	0.0028	-0.0028	0.7163	0.457	-0.457	0.7163	0.3477	-0.3477
0.16264	-19.2004	-19.2004					0.7326	1.0941	-1.0942	0.7326	0.0012	-0.0012	0.7326	0.2649	-0.2649	0.7326	0.1994	-0.1994
0.16618	-19.2004	-19.2004					0.7489	0.419	-0.4192	0.7489	0.0004	-0.0004	0.7489	0.1014	-0.1014	0.7489	0.076	-0.076
0.16972	-19.2004	-19.2004					0.7651	0.0987	-0.0987	0.7651	0	0	0.7651	0.0236	-0.0236	0.7651	0.0179	-0.0179
0.17325	-19.2004	-19.2004					0.7814	0.0131	-0.0131	0.7814	0	0	0.7814	0.0032	-0.0032	0.7814	0.0024	-0.0024
0.17679	-19.2004	-19.2004					0.7977	0.0004	-0.0004	0.7977	0	0	0.7977	0.0004	-0.0004	0.7977	0.0002	-0.0002
0.18032	-19.2004	-19.2004					0.8139	0	0	0.8139	0	0	0.8139	0	0	0.8139	0	0
0.18386	-19.2004	-19.2004					0.8302	0	0	0.8302	0	0	0.8302	0	0	0.8302	0	0
0.1874	-19.2004	-19.2004					0.8465	0	0	0.8465	0	0	0.8465	0	0	0.8465	0	0
0.19093	-19.2004	-19.2004					0.8627	0	0	0.8627	0	0	0.8627	0	0	0.8627	0	0
0.19447	-19.2004	-19.2004					0.879	0	0	0.879	0	0	0.879	0	0	0.879	0	0
0.198	-19.2004	-19.2004					0.8953	0	0	0.8953	0	0	0.8953	0	0	0.8953	0	0
0.20154	-19.2004	-19.2004					0.9115	0	0	0.9115	0	0	0.9115	0	0	0.9115	0	0
0.20507	-19.2004	-19.2004					0.9278	0	0	0.9278	0	0	0.9278	0	0	0.9278	0	0
0.20861	-19.2004	-19.2004					0.9441	0	0	0.9441	0	0	0.9441	0	0	0.9441	0	0
0.21215	-19.2004	-19.2004					0.9603	0	0	0.9603	0	0	0.9603	0	0	0.9603	0	0
0.21568	-19.2004	-19.2004					0.9766	0	0	0.9766	0	0	0.9766	0	0	0.9766	0	0
0.21922	-19.2004	-19.2004					0.9929	0	0	0.9929	0	0	0.9929	0	0	0.9929	0	0
0.22275	-19.2004	-19.2004					1.0091	0	0	1.0091	0	0	1.0091	0	0	1.0091	0	0
0.22629	-19.2004	-19.2004					1.0254	0	0	1.0254	0	0	1.0254	0	0	1.0254	0	0
0.22983	-19.2004	-19.2004					1.0417	0	0	1.0417	0	0	1.0417	0	0	1.0417	0	0
0.23336	-19.2004	-19.2004					1.0579	0	0	1.0579	0	0	1.0579	0	0	1.0579	0	0
0.2369	-19.2004	-19.2004					1.0742	0	0	1.0742	0	0	1.0742	0	0	1.0742	0	0
0.24043	-19.2004	-19.2004					1.0905	0	0	1.0905	0	0	1.0905	0	0	1.0905	0	0
0.24397	-19.2004	-19.2004					1.1067	0	0	1.1067	0	0	1.1067	0	0	1.1067	0	0
0.24751	-19.2004	-19.2004					1.123	0	0	1.123	0	0	1.123	0	0	1.123	0	0
0.25104	-19.2004	-19.2004					1.1393	0	0	1.1393	0	0	1.1393	0	0	1.1393	0	0
0.25458	-19.2004	-19.2004					1.1555	0	0	1.1555	0	0	1.1555	0	0	1.1555	0	0
0.25811	-19.2004	-19.2004					1.1718	0	0	1.1718	0	0	1.1718	0	0	1.1718	0	0
0.26165	-19.2004	-19.2004					1.1881	0.0006	-0.0006	1.1881	0	0	1.1881	0.0004	-0.0004	1.1881	0	0
0.26518	-19.2004	-19.2004					1.2043	0.0118	-0.0118	1.2043	0.0011	-0.0011	1.2043	0.007	-0.007	1.2043	0.0004	-0.0004
0.26872	-19.2004	-19.2004					1.2206	0.111	-0.111	1.2206	0.0097	-0.0097	1.2206	0.0616	-0.0616	1.2206	0.0024	-0.0024
0.27226	-19.2004	-19.2004					1.2369	0.5851	-0.5844	1.2369	0.0508	-0.0508	1.2369	0.3239	-0.3236	1.2369	0.0126	-0.0126
0.27579	-19.2004	-19.2004					1.2531	1.8662	-1.8652	1.2531	0.1611	-0.1611	1.2531	1.0327	-1.0323	1.2531	0.0389	-0.0389
0.27579	-19.2004	-19.2004					1.2694	3.7494	-3.7484	1.2694	0.3205	-0.3204	1.2694	2.0733	-2.0727	1.2694	0.0753	-0.0753
0.2808	-19.2004	-19.2004					1.2857	5.0367	-5.0361	1.2857	0.4242	-0.4242	1.2857	2.7816	-2.7814	1.2857	0.096	-0.096
0.2858	-19.2004	-19.2004					1.3019	4.9889	-4.9892	1.3019	0.4116	-0.4116	1.3019	2.7513	-2.7515	1.3019	0.0912	-0.0912
0.29081	-19.2004	-19.2004					1.3182	4.3423	-4.3425	1.3182	0.3483	-0.3483	1.3182	2.3912	-2.3914	1.3182	0.0804	-0.0804
0.29581	-19.2004	-19.2004					1.3345	4.1977	-4.1977	1.3345	0.3258	-0.3258	1.3345	2.3101	-2.3101	1.3345	0.0823	-0.0823
0.30082	-19.2004	-19.2004					1.3507	4.7085	-4.7083	1.3507	0.3552	-0.3552	1.3507	2.5928	-2.5926	1.3507	0.093	-0.093
0.30582	-19.2004	-19.2004					1.367	5.0451	-5.0452	1.367	0.3721	-0.3721	1.367	2.7819	-2.7819	1.367	0.0928	-0.0928
0.31083	-19.2004	-19.2004					1.3833	4.3215	-4.3225	1.3833	0.3131	-0.3132	1.3833	2.3857	-2.386	1.3833	0.0714	-0.0714
0.31583	-19.2004	-19.2004					1.3995	2.6349	-2.6365	1.3995	0.1886	-0.1887	1.3995	1.4563	-1.4569	1.3995	0.0395	-0.0395
0.32084	-19.2004	-19.2004					1.4158	1.0531	-1.0537	1.4158	0.0748	-0.0748	1.4158	0.5823	-0.5826	1.4158	0.0148	-0.0148
0.32584	-19.2004	-19.2004					1.432	0.2607	-0.2607	1.432	0.0185	-0.0185	1.432	0.144	-0.1443	1.432	0.0036	-0.0036
0.33084	-19.2004	-19.2004					1.4483	0.0382	-0.0383	1.4483	0.0028	-0.0028	1.4483	0.0212	-0.0212	1.4483	0.0004	-0.0004
0.33585	-19.2004	-19.2004					1.4646	0.0028	-0.0028	1.4646	0.0002	-0.0002	1.4646	0.0018	-0.0018	1.4646	0	0
0.34085	-19.2004	-19.2004					1.4808	0	0	1.4808	0	0	1.4808	0	0	1.4808	0	0
0.34586	-19.2004	-19.2004					1.4971	0	0	1.4971	0	0	1.4971	0	0	1.4971	0	0
0.35086	-19.2004	-19.2004					1.5134	0	0	1.5134	0.0008	-0.0008	1.5134	0.0004	-0.0004	1.5134	0	0
0.35587	-19.2004	-19.2004					1.5296	0.0012	-0.0012	1.5296	0.0174	-0.0174	1.5296	0.0048	-0.0048	1.5296	0	0
0.36087	-19.2004	-19.2004					1.5459	0.0136	-0.0136	1.5459	0.1945	-0.1944	1.5459	0.0576	-0.0576	1.5459	0	0
0.36588	-19.2004	-19.2004					1.5622	0.089	-0.089	1.5622	1.2378	-1.2378	1.5622	0.367	-0.367	1.5622	0	0
0.37088	-19.2004	-19.2004					1.5784	0.3244	-0.3244	1.5784	4.4858	-4.4857	1.5784	1.3304	-1.3304	1.5784	0	0
0.37589	-19.2004	-19.2004					1.5947	0.6705	-0.6704	1.5947	9.274	-9.2739	1.5947	2.7506	-2.7506	1.5947	0	0
0.38089	-19.2004	-19.2004					1.611	0.7917	-0.7917	1.611	10.9509	-10.9509	1.611	3.248	-3.248	1.611	0	0
0.3859	-19.2004	-19.2004					1.6272	0.5345	-0.5345	1.6272	7.3874	-7.3876	1.6272	2.1909	-2.191	1.6272	0	0
0.3909	-19.2004	-19.2004					1.6435	0.2055	-0.2055	1.6435	2.8453	-2.8454	1.6435	0.8437	-0.8437	1.6435	0	0
0.39591	-19.2004	-19.2004					1.6598	0.0443	-0.0443	1.6598	0.6247	-0.6248	1.6598	0.1856	-0.1856	1.6598	0	0
0.40091	-19.2004	-19.2004					1.676	0.0052	-0.0052	1.676	0.0781	-0.0781	1.676	0.0232	-0.0232	1.676	0	0
0.40592	-19.2004	-19.2004					1.6923	0	0	1.6923	0.0056	-0.0056	1.6923	0.0016	-0.0016	1.6923	0	0
0.41092	-19.2004	-19.2004					1.7086	0	0	1.7086	0.0002	-0.0002	1.7086	0	0	1.7086	0	0
0.41593	-19.2004	-19.2004					1.7248	0	0	1.7248	0	0	1.7248	0	0	1.7248	0	0
0.42093	-19.2004	-19.2004					1.7411	0	0	1.7411	0	0	1.7411	0	0	1.7411	0	0
0.42593	-19.2004	-19.2004					1.7574	0	0	1.7574	0	0	1.7574	0	0	1.7574	0	0
0.43094	-19.2004	-19.2004					1.7736	0	0	1.7736	0	0	1.7736	0	0	1.7736	0	0
0.43594	-19.2004	-19.2004					1.7899	0	0	1.7899	0	0	1.7899	0	0	1.7899	0	0
0.44095	-19.2004	-19.2004					1.8062	0.0026	-0.0026	1.8062	0	0	1.8062	0.001	-0.001	1.8062	0.0004	-0.0004
0.44595	-19.2004	-19.2004					1.8224	0.0334	-0.0334	1.8224	0	0	1.8224	0.0102	-0.0102	1.8224	0.0041	-0.0041
0.45096	-19.2004	-19.2004					1.8387	0.2135	-0.2135	1.8387	0	0	1.8387	0.0659	-0.0659	1.8387	0.0264	-0.0264
0.45596	-19.2004	-19.2004					1.855	0.8461	-0.8458	1.855	0	0	1.855	0.2587	-0.2587	1.855	0.1046	-0.1046
0.46097	-19.2004	-19.2004					1.8712	2.1251	-2.125	1.8712	0.0001	-0.0001	1.8712	0.6405	-0.6403	1.8712	0.2622	-0.2622
0.46597	-19.2004	-19.2004					1.8875	3.5452	-3.5449	1.8875	0.0003	-0.0003	1.8875	1.0474	-1.0473	1.8875	0.4366	-0.4366
0.47098	-19.2004	-19.2004					1.9038	4.2828	-4.2828	1.9038	0.0007	-0.0007	1.9038	1.227	-1.227	1.9038	0.526	-0.526
							1.92	4.2922	-4.2922	1.92	0.0013	-0.0013	1.92	1.1827	-1.1827	1.92	0.5251	-0.5251
0	-18.2313	-18.2313					1.9363	4.0357	-4.0358	1.9363	0.0023	-0.0023	1.9363	1.0794	-1.0794	1.9363	0.4925	-0.4925
0.00354	-18.2313	-18.2313					1.9526	3.813	-3.8131	1.9526	0.0043	-0.0043	1.9526	1.0117	-1.0118	1.9526	0.4659	-0.4659
0.00707	-18.2313	-18.2313					1.9688	4.0052	-4.0053	1.9688	0.0081	-0.0081	1.9688	1.0663	-1.0663	1.9688	0.4921	-0.4921
0.01061	-18.2313	-18.2313					1.9851	4.8024	-4.8021	1.9851	0.0135	-0.0135	1.9851	1.2832	-1.2831	1.9851	0.5935	-0.5935
0.01414	-18.2313	-18.2313					2.0014	5.3991	-5.3992	2.0014	0.0174	-0.0174	2.0014	1.4477	-1.4476	2.0014	0.6679	-0.6679
0.01768	-18.2314	-18.2314					2.0176	4.5737	-4.574	2.0176	0.0152	-0.0152	2.0176	1.2322	-1.2323	2.0176	0.5643	-0.5643
0.02121	-18.2314	-18.2314					2.0339	2.594	-2.5941	2.0339	0.0085	-0.0085	2.0339	0.7024	-0.7025	2.0339	0.3185	-0.3185
0.02475	-18.2315	-18.2315					2.0502	0.9317	-0.9321	2.0502	0.003	-0.003	2.0502	0.2535	-0.2536	2.0502	0.1137	-0.1138
0.02829	-18.2316	-18.2316					2.0664	0.2056	-0.2057	2.0664	0.0006	-0.0006	2.0664	0.056	-0.056	2.0664	0.0249	-0.0249
0.03182	-18.2317	-18.2317					2.0827	0.0277	-0.0277	2.0827	0.0001	-0.0001	2.0827	0.0076	-0.0076	2.0827	0.0033	-0.0033
0.03536	-18.2318	-18.2318					2.099	0.0016	-0.0016	2.099	0	0	2.099	0.0004	-0.0004	2.099	0.0002	-0.0002
0.03889	-18.2319	-18.2319					2.1152	0	0	2.1152	0	0	2.1152	0	0	2.1152	0	0
0.04243	-18.232	-18.232					2.1315	0	0	2.1315	0	0	2.1315	0	0	2.1315	0	0
0.04596	-18.2322	-18.2322					2.1478	0	0	2.1478	0	0	2.1478	0	0	2.1478	0	0
0.0495	-18.2324	-18.2324					2.164	0	0	2.164	0	0	2.164	0	0	2.164	0	0
0.05304	-18.2325	-18.2325					2.1803	0	0	2.1803	0	0	2.1803	0	0	2.1803	0	0
0.05657	-18.2327	-18.2327					2.1966	0	0	2.1966	0	0	2.1966	0	0	2.1966	0	0
0.06011	-18.2329	-18.2329					2.2128	0	0	2.2128	0	0	2.2128	0	0	2.2128	0	0
0.06364	-18.2331	-18.2331					2.2291	0	0	2.2291	0	0	2.2291	0	0	2.2291	0	0
0.06718	-18.2333	-18.2333					2.2454	0	0	2.2454	0	0	2.2454	0	0	2.2454	0	0
0.07071	-18.2335	-18.2335					2.2616	0.006	-0.006	2.2616	0	0	2.2616	0.0004	-0.0004	2.2616	0.0008	-0.0008
0.07425	-18.2337	-18.2337					2.2779	0.0524	-0.0524	2.2779	0	0	2.2779	0.008	-0.008	2.2779	0.0082	-0.0082
0.07779	-18.2339	-18.2339					2.2942	0.2696	-0.2696	2.2942	0	0	2.2942	0.0411	-0.0411	2.2942	0.0427	-0.0427
0.08132	-18.2341	-18.2342					2.3104	0.8365	-0.8365	2.3104	0.0002	-0.0002	2.3104	0.1274	-0.1274	2.3104	0.1323	-0.1323
0.08486	-18.2344	-18.2344					2.3267	1.617	-1.617	2.3267	0.0004	-0.0004	2.3267	0.2469	-0.2469	2.3267	0.2558	-0.2558
0.08839	-18.2346	-18.2346					2.343	2.1087	-2.1087	2.343	0.0008	-0.0008	2.343	0.3224	-0.3224	2.343	0.3336	-0.3336
0.09193	-18.2347	-18.2348					2.3592	2.1723	-2.1723	2.3592	0.0012	-0.0012	2.3592	0.3317	-0.3317	2.3592	0.3443	-0.3443
0.09546	-18.2349	-18.2349					2.3755	2.2013	-2.2012	2.3755	0.0014	-0.0014	2.3755	0.3328	-0.3328	2.3755	0.3513	-0.3513
0.099	-18.2351	-18.2351					2.3918	2.3456	-2.3455	2.3918	0.0014	-0.0014	2.3918	0.35	-0.35	2.3918	0.3773	-0.3773
0.10254	-18.2353	-18.2353					2.408	2.2772	-2.2772	2.408	0.0013	-0.0013	2.408	0.3377	-0.3377	2.408	0.3678	-0.3678
0.10607	-18.2354	-18.2354					2.4243	1.8554	-1.8554	2.4243	0.0013	-0.0013	2.4243	0.2766	-0.2766	2.4243	0.2993	-0.2993
0.10961	-18.2356	-18.2356					2.4406	1.3974	-1.3974	2.4406	0.0014	-0.0014	2.4406	0.2112	-0.2113	2.4406	0.2243	-0.2243
0.11314	-18.2357	-18.2357					2.4568	1.1803	-1.1804	2.4568	0.0018	-0.0018	2.4568	0.1791	-0.1791	2.4568	0.1899	-0.1899
0.11668	-18.2358	-18.2358					2.4731	1.4112	-1.4113	2.4731	0.0029	-0.0029	2.4731	0.2021	-0.2021	2.4731	0.2377	-0.2377
0.12021	-18.2359	-18.2359					2.4894	2.7129	-2.7129	2.4894	0.0076	-0.0076	2.4894	0.3505	-0.3505	2.4894	0.4869	-0.4869
0.12375	-18.236	-18.236					2.5056	5.5434	-5.5438	2.5056	0.0183	-0.0183	2.5056	0.6935	-0.6936	2.5056	1.0085	-1.0087
0.12729	-18.236	-18.236					2.5219	8.2696	-8.2698	2.5219	0.0294	-0.0294	2.5219	1.0633	-1.0633	2.5219	1.4732	-1.4732
0.13082	-18.2361	-18.2361					2.5382	8.2937	-8.2936	2.5382	0.0298	-0.0298	2.5382	1.1316	-1.1316	2.5382	1.4181	-1.4181
0.13436	-18.2361	-18.2361					2.5544	6.0549	-6.0546	2.5544	0.0197	-0.0197	2.5544	0.8939	-0.8938	2.5544	0.9705	-0.9704
0.13789	-18.2361	-18.2361					2.5707	4.0936	-4.0934	2.5707	0.0094	-0.0094	2.5707	0.6499	-0.6499	2.5707	0.5641	-0.564
0.13789	-18.2361	-18.2361					2.587	3.6829	-3.6824	2.587	0.0038	-0.0038	2.587	0.5648	-0.5647	2.587	0.3412	-0.3412
0.14143	-18.2361	-18.2361					2.6032	5.1563	-5.1569	2.6032	0.0022	-0.0022	2.6032	0.5776	-0.5776	2.6032	0.2458	-0.2458
0.14496	-18.2361	-18.2361					2.6195	9.234	-9.2358	2.6195	0.0037	-0.0037	2.6195	0.5728	-0.5728	2.6195	0.2173	-0.2174
0.1485	-18.2361	-18.2361					2.6358	15.0665	-15.0686	2.6358	0.0066	-0.0066	2.6358	0.5182	-0.5182	2.6358	0.2192	-0.2192
0.15204	-18.2361	-18.2361					2.652	17.4806	-17.4803	2.652	0.0078	-0.0078	2.652	0.4389	-0.4389	2.652	0.2172	-0.2172
0.15557	-18.2361	-18.2361					2.6683	13.3601	-13.3585	2.6683	0.0065	-0.0065	2.6683	0.3647	-0.3647	2.6683	0.1969	-0.1969
0.15911	-18.2361	-18.2361					2.6846	7.4254	-7.4239	2.6846	0.0051	-0.0051	2.6846	0.3315	-0.3315	2.6846	0.1813	-0.1812
0.16264	-18.2361	-18.2361					2.7008	4.1453	-4.1446	2.7008	0.0055	-0.0055	2.7008	0.3285	-0.3285	2.7008	0.1745	-0.1745
0.16618	-18.2361	-18.2361					2.7171	3.011	-3.0112	2.7171	0.0073	-0.0073	2.7171	0.3213	-0.3213	2.7171	0.1614	-0.1614
0.16972	-18.2361	-18.2361					2.7334	2.6201	-2.6201	2.7334	0.0099	-0.0099	2.7334	0.3121	-0.3122	2.7334	0.1467	-0.1467
0.17325	-18.2361	-18.2361					2.7496	2.5583	-2.5582	2.7496	0.0138	-0.0138	2.7496	0.3182	-0.3182	2.7496	0.1422	-0.1422
0.17679	-18.2361	-18.2361					2.7659	2.8634	-2.8634	2.7659	0.0208	-0.0208	2.7659	0.3585	-0.3585	2.7659	0.1565	-0.1565
0.18032	-18.2361	-18.2361					2.7822	3.6608	-3.6604	2.7822	0.0327	-0.0327	2.7822	0.4524	-0.4524	2.7822	0.1977	-0.1975
0.18386	-18.2361	-18.2361					2.7984	4.6365	-4.6363	2.7984	0.0458	-0.0458	2.7984	0.5677	-0.5677	2.7984	0.2508	-0.2508
0.1874	-18.2361	-18.2361					2.8147	4.8324	-4.8325	2.8147	0.0487	-0.0487	2.8147	0.5979	-0.598	2.8147	0.2653	-0.2654
0.19093	-18.2361	-18.2361					2.831	3.7933	-3.7936	2.831	0.0364	-0.0364	2.831	0.5056	-0.5057	2.831	0.2089	-0.2089
0.19447	-18.2361	-18.2361					2.8472	2.3969	-2.3973	2.8472	0.0188	-0.0188	2.8472	0.432	-0.432	2.8472	0.1171	-0.1171
0.198	-18.2361	-18.2361					2.8635	1.6811	-1.6811	2.8635	0.0066	-0.0066	2.8635	0.5058	-0.5057	2.8635	0.0496	-0.0496
0.20154	-18.2361	-18.2361					2.8798	1.5858	-1.5858	2.8798	0.0018	-0.0018	2.8798	0.6272	-0.6272	2.8798	0.0247	-0.0247
0.20507	-18.2361	-18.2361					2.896	1.5386	-1.5386	2.896	0.0008	-0.0008	2.896	0.6504	-0.6504	2.896	0.0244	-0.0244
0.20861	-18.2361	-18.2361					2.9123	1.446	-1.446	2.9123	0.0009	-0.0009	2.9123	0.6217	-0.6218	2.9123	0.0324	-0.0324
0.21215	-18.2361	-18.2361					2.9286	1.5348	-1.5347	2.9286	0.0011	-0.0011	2.9286	0.666	-0.6659	2.9286	0.0473	-0.0473
0.21568	-18.2361	-18.2361					2.9448	1.8802	-1.8802	2.9448	0.0013	-0.0013	2.9448	0.8222	-0.8221	2.9448	0.0706	-0.0705
0.21922	-18.2361	-18.2361					2.9611	2.2374	-2.2373	2.9611	0.0013	-0.0013	2.9611	0.9837	-0.9837	2.9611	0.0932	-0.0932
0.22275	-18.2361	-18.2361					2.9774	2.3416	-2.3416	2.9774	0.0014	-0.0014	2.9774	1.0374	-1.0374	2.9774	0.1057	-0.1057
0.22629	-18.2361	-18.2361					2.9936	2.4041	-2.4041	2.9936	0.0018	-0.0018	2.9936	1.0795	-1.0795	2.9936	0.118	-0.118
0.22983	-18.2361	-18.2361					3.0099	2.5801	-2.5799	3.0099	0.0021	-0.0021	3.0099	1.175	-1.1748	3.0099	0.1344	-0.1344
0.23336	-18.2361	-18.2361					3.0262	2.3362	-2.3365	3.0262	0.0018	-0.0018	3.0262	1.0731	-1.0731	3.0262	0.125	-0.125
0.2369	-18.2361	-18.2361					3.0424	1.4363	-1.4367	3.0424	0.001	-0.001	3.0424	0.6628	-0.6631	3.0424	0.0777	-0.0777
0.24043	-18.2361	-18.2361					3.0587	0.5428	-0.5429	3.0587	0.0004	-0.0004	3.0587	0.2513	-0.2513	3.0587	0.0294	-0.0294
0.24397	-18.2361	-18.2361					3.075	0.1211	-0.1211	3.075	0.0001	-0.0001	3.075	0.0565	-0.0565	3.075	0.0066	-0.0066
0.24751	-18.2361	-18.2361					3.0912	0.0157	-0.0157	3.0912	0	0	3.0912	0.0074	-0.0074	3.0912	0.0008	-0.0008
0.25104	-18.2361	-18.2361					3.1075	0.0002	-0.0002	3.1075	0	0	3.1075	0.0004	-0.0004	3.1075	0	0
0.25458	-18.2361	-18.2361					3.1237	0	0	3.1237	0	0	3.1237	0	0	3.1237	0	0
0.25811	-18.2361	-18.2361					3.14	0	0	3.14	0	0	3.14	0	0	3.14	0	0
0.26165	-18.2361	-18.2361					3.1563	0	0	3.1563	0	0	3.1563	0	0	3.1563	0	0
0.26518	-18.2361	-18.2361					3.1725	0	0	3.1725	0	0	3.1725	0	0	3.1725	0	0
0.26872	-18.2361	-18.2361					3.1888	0	0	3.1888	0	0	3.1888	0	0	3.1888	0	0
0.27226	-18.2361	-18.2361					3.2051	0.0064	-0.0064	3.2051	0	0	3.2051	0.0028	-0.0028	3.2051	0	0
0.27579	-18.2361	-18.2361					3.2213	0.069	-0.0689	3.2213	0	0	3.2213	0.0294	-0.0293	3.2213	0.001	-0.001
0.27579	-18.2361	-18.2361					3.2376	0.4207	-0.4201	3.2376	0.0002	-0.0002	3.2376	0.1744	-0.1742	3.2376	0.0054	-0.0054
0.2808	-18.2361	-18.2361					3.2539	1.5104	-1.5098	3.2539	0.0008	-0.0008	3.2539	0.6116	-0.6116	3.2539	0.019	-0.019
0.2858	-18.2361	-18.2361					3.2701	3.2898	-3.2895	3.2701	0.0021	-0.0021	3.2701	1.2858	-1.2855	3.2701	0.0385	-0.0385
0.29081	-18.236	-18.236					3.2864	4.6599	-4.6593	3.2864	0.0042	-0.0042	3.2864	1.7115	-1.7115	3.2864	0.0481	-0.0481
0.29581	-18.236	-18.236					3.3027	4.944	-4.944	3.3027	0.0075	-0.0075	3.3027	1.6363	-1.6364	3.3027	0.0411	-0.0411
0.30082	-18.2359	-18.2359					3.3189	4.7415	-4.7417	3.3189	0.0128	-0.0127	3.3189	1.3908	-1.3907	3.3189	0.0297	-0.0297
0.30582	-18.2358	-18.2358					3.3352	4.7409	-4.7411	3.3352	0.0217	-0.0217	3.3352	1.2814	-1.2815	3.3352	0.0248	-0.0248
0.31083	-18.2357	-18.2357					3.3515	5.3804	-5.3805	3.3515	0.0364	-0.0364	3.3515	1.3989	-1.399	3.3515	0.0262	-0.0262
0.31583	-18.2356	-18.2356					3.3677	6.3267	-6.3265	3.3677	0.0516	-0.0516	3.3677	1.6144	-1.6144	3.3677	0.029	-0.029
0.32084	-18.2355	-18.2355					3.384	6.0022	-6.0026	3.384	0.0525	-0.0525	3.384	1.5187	-1.5187	3.384	0.0263	-0.0263
0.32584	-18.2353	-18.2353					3.4003	3.8466	-3.8476	3.4003	0.0345	-0.0345	3.4003	0.9697	-0.9698	3.4003	0.0162	-0.0162
0.33084	-18.2352	-18.2352					3.4165	1.5364	-1.5371	3.4165	0.0139	-0.0139	3.4165	0.3869	-0.3869	3.4165	0.0063	-0.0063
0.33585	-18.235	-18.235					3.4328	0.3688	-0.369	3.4328	0.0033	-0.0033	3.4328	0.0929	-0.0929	3.4328	0.0016	-0.0016
0.34085	-18.2349	-18.2349					3.4491	0.0524	-0.0525	3.4491	0.0004	-0.0004	3.4491	0.0133	-0.0133	3.4491	0.0004	-0.0004
0.34586	-18.2347	-18.2347					3.4653	0.0032	-0.0032	3.4653	0	0	3.4653	0.001	-0.001	3.4653	0	0
0.35086	-18.2345	-18.2345					3.4816	0	0	3.4816	0	0	3.4816	0	0	3.4816	0	0
0.35587	-18.2343	-18.2343					3.4979	0	0	3.4979	0	0	3.4979	0	0	3.4979	0	0
0.36087	-18.2341	-18.2341					3.5141	0	0	3.5141	0	0	3.5141	0	0	3.5141	0	0
0.36588	-18.234	-18.234					3.5304	0	0	3.5304	0	0	3.5304	0	0	3.5304	0	0
0.37088	-18.2338	-18.2338					3.5467	0	0	3.5467	0	0	3.5467	0	0	3.5467	0	0
0.37589	-18.2336	-18.2336					3.5629	0	0	3.5629	0	0	3.5629	0	0	3.5629	0	0
0.38089	-18.2334	-18.2334					3.5792	0	0	3.5792	0	0	3.5792	0	0	3.5792	0	0
0.3859	-18.2332	-18.2332					3.5955	0	0	3.5955	0	0	3.5955	0	0	3.5955	0	0
0.3909	-18.233	-18.233					3.6117	0	0	3.6117	0	0	3.6117	0	0	3.6117	0	0
0.39591	-18.2328	-18.2328					3.628	0	0	3.628	0	0	3.628	0	0	3.628	0	0
0.40091	-18.2327	-18.2327					3.6443	0	0	3.6443	0	0	3.6443	0	0	3.6443	0	0
0.40592	-18.2325	-18.2325					3.6605	0	0	3.6605	0	0	3.6605	0	0	3.6605	0	0
0.41092	-18.2323	-18.2323					3.6768	0	0	3.6768	0	0	3.6768	0	0	3.6768	0	0
0.41593	-18.2322	-18.2322					3.6931	0	0	3.6931	0	0	3.6931	0	0	3.6931	0	0
0.42093	-18.232	-18.232					3.7093	0	0	3.7093	0	0	3.7093	0	0	3.7093	0	0
0.42593	-18.2319	-18.2319					3.7256	0	0	3.7256	0	0	3.7256	0	0	3.7256	0	0
0.43094	-18.2318	-18.2318					3.7419	0	0	3.7419	0	0	3.7419	0	0	3.7419	0	0
0.43594	-18.2316	-18.2316					3.7581	0.0018	-0.0018	3.7581	0	0	3.7581	0	0	3.7581	0.0004	-0.0004
0.44095	-18.2315	-18.2315					3.7744	0.0302	-0.0302	3.7744	0	0	3.7744	0	0	3.7744	0.0046	-0.0046
0.44595	-18.2315	-18.2315					3.7907	0.2664	-0.266	3.7907	0.0002	-0.0002	3.7907	0.0021	-0.0021	3.7907	0.0403	-0.0402
0.45096	-18.2314	-18.2314					3.8069	1.3936	-1.3921	3.8069	0.0009	-0.0009	3.8069	0.0139	-0.0139	3.8069	0.2107	-0.2104
0.45596	-18.2313	-18.2313					3.8232	4.3912	-4.3895	3.8232	0.0034	-0.0034	3.8232	0.0491	-0.0491	3.8232	0.6626	-0.6624
0.46097	-18.2313	-18.2313					3.8395	8.4193	-8.4171	3.8395	0.0077	-0.0077	3.8395	0.106	-0.1059	3.8395	1.2692	-1.2688
0.46597	-18.2313	-18.2313					3.8557	9.9786	-9.979	3.8557	0.0103	-0.0103	3.8557	0.1455	-0.1455	3.8557	1.5048	-1.5049
0.47098	-18.2313	-18.2313					3.872	7.662	-7.6643	3.872	0.0085	-0.0086	3.872	0.1409	-0.1409	3.872	1.1623	-1.1626
							3.8883	4.5133	-4.5153	3.8883	0.0049	-0.0049	3.8883	0.1291	-0.1291	3.8883	0.7015	-0.7017
0	-18.2282	-18.2282					3.9045	3.0562	-3.0567	3.9045	0.0024	-0.0024	3.9045	0.1462	-0.1462	3.9045	0.5007	-0.5007
0.00354	-18.2282	-18.2282					3.9208	2.8219	-2.822	3.9208	0.0014	-0.0014	3.9208	0.1782	-0.1782	3.9208	0.4829	-0.4829
0.00707	-18.2282	-18.2282					3.9371	2.6454	-2.6456	3.9371	0.0009	-0.0009	3.9371	0.1921	-0.1921	3.9371	0.465	-0.465
0.01061	-18.2283	-18.2283					3.9533	2.3106	-2.3108	3.9533	0.0008	-0.0008	3.9533	0.1928	-0.1928	3.9533	0.4191	-0.4192
0.01414	-18.2283	-18.2283					3.9696	2.1622	-2.1623	3.9696	0.0006	-0.0006	3.9696	0.2101	-0.21	3.9696	0.4088	-0.4087
0.01768	-18.2284	-18.2284					3.9859	2.2092	-2.2093	3.9859	0.0007	-0.0007	3.9859	0.2401	-0.2401	3.9859	0.4333	-0.4333
0.02121	-18.2284	-18.2284					4.0021	2.0093	-2.009	4.0021	0.0015	-0.0013	4.0021	0.2316	-0.2317	4.0021	0.4025	-0.4027
0.02475	-18.2285	-18.2285					4.0184	1.336	-1.336	4.0184	0.0047	-0.0042	4.0184	0.1599	-0.1597	4.0184	0.2687	-0.2688
0.02829	-18.2285	-18.2285					4.0347	0.5977	-0.596	4.0347	0.0107	-0.0099	4.0347	0.0739	-0.0735	4.0347	0.1159	-0.1157
0.03182	-18.2286	-18.2286					4.0509	0.2015	-0.2004	4.0509	0.0166	-0.0158	4.0509	0.0273	-0.0272	4.0509	0.0312	-0.0312
0.03536	-18.2287	-18.2287					4.0672	0.0974	-0.0968	4.0672	0.0179	-0.0175	4.0672	0.0151	-0.0149	4.0672	0.006	-0.006
0.03889	-18.2288	-18.2288					4.0835	0.0945	-0.0948	4.0835	0.0139	-0.0139	4.0835	0.014	-0.014	4.0835	0.002	-0.002
0.04243	-18.2288	-18.2288					4.0997	0.0983	-0.0996	4.0997	0.0079	-0.0079	4.0997	0.0132	-0.0134	4.0997	0.0018	-0.0018
0.04596	-18.2289	-18.2289					4.116	0.0805	-0.0815	4.116	0.0033	-0.0033	4.116	0.0104	-0.0104	4.116	0.0014	-0.0016
0.0495	-18.229	-18.229					4.1323	0.0488	-0.0496	4.1323	0.0011	-0.0011	4.1323	0.0062	-0.0062	4.1323	0.0008	-0.0008
0.05304	-18.229	-18.229					4.1485	0.0222	-0.0222	4.1485	0.0008	-0.0007	4.1485	0.0022	-0.0022	4.1485	0.0004	-0.0004
0.05657	-18.2291	-18.2291					4.1648	0.0082	-0.0073	4.1648	0.0031	-0.0022	4.1648	0.001	-0.001	4.1648	0	0
0.06011	-18.2291	-18.2291					4.1811	0.009	-0.0068	4.1811	0.011	-0.0085	4.1811	0.002	-0.0016	4.1811	0	0
0.06364	-18.2292	-18.2292					4.1973	0.0158	-0.014	4.1973	0.0246	-0.0212	4.1973	0.0053	-0.0046	4.1973	0.0004	-0.0004
0.06718	-18.2292	-18.2292					4.2136	0.0239	-0.0228	4.2136	0.0357	-0.0339	4.2136	0.0074	-0.007	4.2136	0.0004	-0.0004
0.07071	-18.2293	-18.2293					4.2299	0.0256	-0.0259	4.2299	0.0375	-0.038	4.2299	0.008	-0.0078	4.2299	0.0004	-0.0004
0.07425	-18.2293	-18.2293					4.2461	0.0234	-0.0241	4.2461	0.0349	-0.0356	4.2461	0.0074	-0.0076	4.2461	0.0006	-0.0005
0.07779	-18.2293	-18.2293					4.2624	0.0239	-0.0242	4.2624	0.0362	-0.0355	4.2624	0.008	-0.0078	4.2624	0.0006	-0.0006
0.08132	-18.2294	-18.2294					4.2787	0.0276	-0.0268	4.2787	0.0437	-0.0418	4.2787	0.0092	-0.0088	4.2787	0.0008	-0.0006
0.08486	-18.2294	-18.2294					4.2949	0.0309	-0.0304	4.2949	0.0503	-0.0493	4.2949	0.0102	-0.0101	4.2949	0.0008	-0.0008
0.08839	-18.2294	-18.2294					4.3112	0.0286	-0.0296	4.3112	0.0493	-0.0498	4.3112	0.0104	-0.0104	4.3112	0.0008	-0.0008
0.09193	-18.2294	-18.2294					4.3275	0.0247	-0.0256	4.3275	0.044	-0.0446	4.3275	0.009	-0.009	4.3275	0.0006	-0.0006
0.09546	-18.2294	-18.2294					4.3437	0.0219	-0.022	4.3437	0.0406	-0.0407	4.3437	0.008	-0.0082	4.3437	0.0004	-0.0004
0.099	-18.2294	-18.2295					4.36	0.0179	-0.0186	4.36	0.0357	-0.0371	4.36	0.0068	-0.0072	4.36	0.0004	-0.0004
0.10254	-18.2295	-18.2295					4.3763	0.0104	-0.012	4.3763	0.0242	-0.0277	4.3763	0.004	-0.0052	4.3763	0	-0.0002
0.10607	-18.2295	-18.2295					4.3925	0.0054	-0.0064	4.3925	0.011	-0.0143	4.3925	0.002	-0.0024	4.3925	0	0
0.10961	-18.2295	-18.2295					4.4088	0.0091	-0.009	4.4088	0.0032	-0.0047	4.4088	0.0016	-0.0018	4.4088	0	0
0.11314	-18.2295	-18.2295					4.4251	0.0339	-0.0305	4.4251	0.0009	-0.0013	4.4251	0.0082	-0.0082	4.4251	0.0013	-0.0012
0.11668	-18.2295	-18.2295					4.4413	0.1134	-0.1102	4.4413	0.0014	-0.0013	4.4413	0.0382	-0.0371	4.4413	0.0032	-0.0031
0.12021	-18.2295	-18.2295					4.4576	0.3742	-0.3722	4.4576	0.0029	-0.0028	4.4576	0.1729	-0.1726	4.4576	0.0084	-0.0083
0.12375	-18.2295	-18.2295					4.4739	1.1419	-1.143	4.4739	0.0047	-0.0047	4.4739	0.5995	-0.5993	4.4739	0.0221	-0.0224
0.12729	-18.2295	-18.2295					4.4901	2.55	-2.5493	4.4901	0.0066	-0.0066	4.4901	1.3822	-1.3816	4.4901	0.0498	-0.0498
0.13082	-18.2295	-18.2295					4.5064	3.8981	-3.8911	4.5064	0.0078	-0.0079	4.5064	2.1228	-2.1217	4.5064	0.0814	-0.081
0.13436	-18.2295	-18.2295					4.5227	4.3166	-4.2973	4.5227	0.0086	-0.0087	4.5227	2.3498	-2.3463	4.5227	0.1008	-0.0998
0.13789	-18.2295	-18.2295					4.5389	4.2217	-4.1947	4.5389	0.0098	-0.0099	4.5389	2.3356	-2.3307	4.5389	0.1194	-0.1181
0.13789	-18.2295	-18.2295					4.5552	4.9915	-4.9802	4.5552	0.012	-0.0123	4.5552	2.902	-2.9005	4.5552	0.1746	-0.1741
0.14143	-18.2295	-18.2295					4.5715	6.7227	-6.7336	4.5715	0.0153	-0.0158	4.5715	4.0739	-4.0776	4.5715	0.2627	-0.2635
0.14496	-18.2296	-18.2296					4.5877	7.3711	-7.3856	4.5877	0.0173	-0.0177	4.5877	4.5297	-4.533	4.5877	0.2995	-0.3
0.1485	-18.2296	-18.2296					4.604	5.677	-5.6801	4.604	0.0151	-0.0151	4.604	3.4205	-3.4214	4.604	0.2271	-0.2271
0.15204	-18.2297	-18.2297					4.6203	3.418	-3.415	4.6203	0.0109	-0.0108	4.6203	1.8231	-1.8232	4.6203	0.1138	-0.1136
0.15557	-18.2298	-18.2298					4.6365	2.5824	-2.5742	4.6365	0.0087	-0.0085	4.6365	1.0249	-1.024	4.6365	0.0483	-0.0478
0.15911	-18.2299	-18.2299					4.6528	3.1455	-3.133	4.6528	0.0112	-0.0107	4.6528	1.0339	-1.0329	4.6528	0.036	-0.0353
0.16264	-18.23	-18.23					4.6691	4.836	-4.8238	4.6691	0.0234	-0.0226	4.6691	1.4413	-1.44	4.6691	0.0464	-0.0457
0.16618	-18.2302	-18.2302					4.6853	7.668	-7.6727	4.6853	0.0494	-0.0489	4.6853	2.0192	-2.0204	4.6853	0.0601	-0.0606
0.16972	-18.2303	-18.2303					4.7016	10.1669	-10.191	4.7016	0.0766	-0.077	4.7016	2.4124	-2.4159	4.7016	0.067	-0.0685
0.17325	-18.2305	-18.2305					4.7179	10.0127	-10.0429	4.7179	0.0803	-0.0819	4.7179	2.2203	-2.2245	4.7179	0.0614	-0.0628
0.17679	-18.2307	-18.2307					4.7341	7.4298	-7.4465	4.7341	0.0598	-0.0618	4.7341	1.5393	-1.5421	4.7341	0.0469	-0.0476
0.18032	-18.2309	-18.2309					4.7504	4.9052	-4.9042	4.7504	0.039	-0.04	4.7504	0.8992	-0.8997	4.7504	0.0349	-0.0346
0.18386	-18.2311	-18.2311					4.7667	3.762	-3.7398	4.7667	0.0297	-0.0298	4.7667	0.5915	-0.5894	4.7667	0.0308	-0.0298
0.1874	-18.2314	-18.2314					4.7829	3.5268	-3.4974	4.7829	0.0274	-0.0272	4.7829	0.5084	-0.506	4.7829	0.032	-0.0309
0.19093	-18.2316	-18.2316					4.7992	3.292	-3.2829	4.7992	0.025	-0.025	4.7992	0.4624	-0.4627	4.7992	0.0322	-0.0319
0.19447	-18.2318	-18.2318					4.8154	2.6145	-2.6299	4.8154	0.0213	-0.0216	4.8154	0.3752	-0.3772	4.8154	0.0304	-0.0312
0.198	-18.2321	-18.2321					4.8317	1.8146	-1.8353	4.8317	0.0182	-0.0186	4.8317	0.2804	-0.2824	4.8317	0.03	-0.0308
0.20154	-18.2323	-18.2323					4.848	1.421	-1.4356	4.848	0.0162	-0.0168	4.848	0.243	-0.2447	4.848	0.0345	-0.035
0.20507	-18.2326	-18.2326					4.8642	1.8117	-1.8021	4.8642	0.0175	-0.018	4.8642	0.3325	-0.3328	4.8642	0.0566	-0.0559
0.20861	-18.2328	-18.2328					4.8805	3.5281	-3.4907	4.8805	0.0274	-0.0271	4.8805	0.6712	-0.6681	4.8805	0.1219	-0.1202
0.21215	-18.2331	-18.2331					4.8968	6.2707	-6.2409	4.8968	0.0449	-0.0439	4.8968	1.2128	-1.2099	4.8968	0.2239	-0.2226
0.21568	-18.2333	-18.2333					4.913	7.5718	-7.5827	4.913	0.0541	-0.0533	4.913	1.475	-1.4759	4.913	0.2743	-0.2746
0.21922	-18.2335	-18.2335					4.9293	5.9114	-5.9506	4.9293	0.0438	-0.0435	4.9293	1.1507	-1.154	4.9293	0.2166	-0.2181
0.22275	-18.2338	-18.2338					4.9456	3.3904	-3.4258	4.9456	0.0266	-0.0268	4.9456	0.6507	-0.6534	4.9456	0.1256	-0.127
0.22629	-18.234	-18.234					4.9618	2.071	-2.0951	4.9618	0.0163	-0.0165	4.9618	0.3866	-0.3881	4.9618	0.0785	-0.0793
0.22983	-18.2342	-18.2342					4.9781	1.804	-1.8213	4.9781	0.0123	-0.0125	4.9781	0.3321	-0.334	4.9781	0.0703	-0.0709
0.23336	-18.2344	-18.2344					4.9944	1.967	-1.9795	4.9944	0.0102	-0.0105	4.9944	0.3627	-0.3639	4.9944	0.0795	-0.0799
0.2369	-18.2346	-18.2346					5.0106	2.349	-2.3579	5.0106	0.0086	-0.0087	5.0106	0.4358	-0.4367	5.0106	0.0986	-0.0986
0.24043	-18.2348	-18.2348					5.0269	2.7185	-2.7306	5.0269	0.0079	-0.0078	5.0269	0.5107	-0.5106	5.0269	0.117	-0.1174
0.24397	-18.2349	-18.2349					5.0432	2.5568	-2.573	5.0432	0.0077	-0.0076	5.0432	0.486	-0.486	5.0432	0.1116	-0.1122
0.24751	-18.2351	-18.2351					5.0594	1.7082	-1.7206	5.0594	0.0073	-0.0074	5.0594	0.3267	-0.3267	5.0594	0.0748	-0.0754
0.25104	-18.2352	-18.2352					5.0757	0.7904	-0.7961	5.0757	0.0064	-0.0065	5.0757	0.1512	-0.1508	5.0757	0.0341	-0.0344
0.25458	-18.2353	-18.2353					5.092	0.3156	-0.316	5.092	0.0053	-0.0054	5.092	0.0595	-0.0588	5.092	0.013	-0.013
0.25811	-18.2354	-18.2354					5.1082	0.1858	-0.1843	5.1082	0.0044	-0.0046	5.1082	0.0345	-0.034	5.1082	0.0071	-0.0072
0.26165	-18.2355	-18.2355					5.1245	0.1701	-0.1644	5.1245	0.0037	-0.0038	5.1245	0.031	-0.0298	5.1245	0.0059	-0.0056
0.26518	-18.2356	-18.2356					5.1408	0.1914	-0.1764	5.1408	0.0031	-0.0032	5.1408	0.0354	-0.0322	5.1408	0.0062	-0.0058
0.26872	-18.2356	-18.2356					5.157	0.2655	-0.2441	5.157	0.0031	-0.003	5.157	0.0533	-0.0477	5.157	0.0068	-0.0064
0.27226	-18.2357	-18.2357					5.1733	0.4726	-0.4565	5.1733	0.0044	-0.0041	5.1733	0.1061	-0.1013	5.1733	0.0076	-0.0076
0.27579	-18.2357	-18.2357					5.1896	0.9313	-0.9389	5.1896	0.0089	-0.0081	5.1896	0.2242	-0.2234	5.1896	0.0088	-0.0092
0.27579	-18.2357	-18.2357					5.2058	1.6421	-1.6493	5.2058	0.018	-0.0163	5.2058	0.4104	-0.4085	5.2058	0.0111	-0.0121
0.2808	-18.2357	-18.2357					5.2221	2.4915	-2.4563	5.2221	0.0283	-0.0264	5.2221	0.6461	-0.6329	5.2221	0.0149	-0.0157
0.2858	-18.2356	-18.2356					5.2384	3.2508	-3.2033	5.2384	0.0328	-0.0319	5.2384	0.8682	-0.8529	5.2384	0.0188	-0.019
0.29081	-18.2356	-18.2356					5.2546	3.3583	-3.375	5.2546	0.0305	-0.0307	5.2546	0.9111	-0.9145	5.2546	0.0219	-0.0219
0.29581	-18.2355	-18.2355					5.2709	2.7377	-2.8015	5.2709	0.0249	-0.0266	5.2709	0.7458	-0.7643	5.2709	0.0253	-0.0254
0.30082	-18.2354	-18.2354					5.2872	2.2507	-2.2938	5.2872	0.0188	-0.0217	5.2872	0.6128	-0.6262	5.2872	0.0322	-0.0323
0.30582	-18.2353	-18.2353					5.3034	2.3712	-2.3835	5.3034	0.0142	-0.0167	5.3034	0.6491	-0.6537	5.3034	0.0428	-0.043
0.31083	-18.2352	-18.2352					5.3197	2.623	-2.6284	5.3197	0.0112	-0.013	5.3197	0.7292	-0.7302	5.3197	0.0505	-0.0506
0.31583	-18.235	-18.235					5.336	2.5615	-2.5741	5.336	0.0084	-0.0096	5.336	0.7297	-0.7311	5.336	0.0497	-0.0502
0.32084	-18.2349	-18.2349					5.3522	2.3572	-2.3719	5.3522	0.0056	-0.0063	5.3522	0.6939	-0.6958	5.3522	0.0458	-0.0461
0.32584	-18.2347	-18.2347					5.3685	2.1686	-2.1698	5.3685	0.004	-0.0043	5.3685	0.6572	-0.6558	5.3685	0.042	-0.042
0.33084	-18.2345	-18.2345					5.3848	1.7702	-1.7433	5.3848	0.0037	-0.0032	5.3848	0.5407	-0.5321	5.3848	0.0351	-0.0342
0.33585	-18.2342	-18.2342					5.401	1.1492	-1.0985	5.401	0.0043	-0.0037	5.401	0.3422	-0.3286	5.401	0.0237	-0.0224
0.34085	-18.234	-18.234					5.4173	0.6391	-0.6061	5.4173	0.0041	-0.0046	5.4173	0.1753	-0.1683	5.4173	0.0141	-0.0137
0.34586	-18.2337	-18.2337					5.4336	0.3632	-0.3871	5.4336	0.0029	-0.005	5.4336	0.0893	-0.0976	5.4336	0.0084	-0.0089
0.35086	-18.2335	-18.2335					5.4498	0.2186	-0.2747	5.4498	0.0017	-0.0041	5.4498	0.0484	-0.0662	5.4498	0.0052	-0.006
0.35587	-18.2332	-18.2332					5.4661	0.1503	-0.1794	5.4661	0.0015	-0.0027	5.4661	0.0305	-0.0436	5.4661	0.0046	-0.0042
0.36087	-18.2329	-18.2329					5.4824	0.1688	-0.1409	5.4824	0.003	-0.0018	5.4824	0.0361	-0.0374	5.4824	0.0072	-0.0055
0.36588	-18.2326	-18.2326					5.4986	0.3219	-0.2441	5.4986	0.0074	-0.0021	5.4986	0.0832	-0.0732	5.4986	0.0183	-0.0152
0.37088	-18.2323	-18.2323					5.5149	0.6481	-0.5422	5.5149	0.0133	-0.0045	5.5149	0.1869	-0.1718	5.5149	0.0431	-0.039
0.37589	-18.232	-18.232					5.5312	1.0648	-0.9753	5.5312	0.0159	-0.0092	5.5312	0.325	-0.3128	5.5312	0.0783	-0.0747
0.38089	-18.2317	-18.2317					5.5474	1.3785	-1.3417	5.5474	0.0134	-0.0141	5.5474	0.4272	-0.4282	5.5474	0.1076	-0.107
0.3859	-18.2314	-18.2314					5.5637	1.4117	-1.411	5.5637	0.0095	-0.0158	5.5637	0.4256	-0.4341	5.5637	0.1107	-0.1127
0.3909	-18.2311	-18.2311					5.58	1.173	-1.176	5.58	0.0079	-0.0135	5.58	0.3249	-0.3301	5.58	0.0865	-0.0891
0.39591	-18.2308	-18.2308					5.5962	0.8227	-0.854	5.5962	0.0086	-0.0101	5.5962	0.2021	-0.2031	5.5962	0.0531	-0.0552
0.40091	-18.2305	-18.2305					5.6125	0.4884	-0.567	5.6125	0.0099	-0.0089	5.6125	0.1077	-0.1108	5.6125	0.0261	-0.0276
0.40592	-18.2302	-18.2302					5.6288	0.2499	-0.3351	5.6288	0.01	-0.0095	5.6288	0.0529	-0.058	5.6288	0.0104	-0.0116
0.41092	-18.23	-18.23					5.645	0.1251	-0.1801	5.645	0.0086	-0.0092	5.645	0.0287	-0.033	5.645	0.0045	-0.0054
0.41593	-18.2297	-18.2297					5.6613	0.0788	-0.0996	5.6613	0.0073	-0.0079	5.6613	0.0203	-0.0229	5.6613	0.0032	-0.0034
0.42093	-18.2295	-18.2295					5.6776	0.0769	-0.0735	5.6776	0.0073	-0.0071	5.6776	0.019	-0.0188	5.6776	0.0033	-0.0034
0.42593	-18.2292	-18.2292					5.6938	0.0963	-0.0807	5.6938	0.008	-0.0075	5.6938	0.0222	-0.0194	5.6938	0.0042	-0.0036
0.43094	-18.229	-18.229					5.7101	0.1194	-0.1029	5.7101	0.0081	-0.0081	5.7101	0.0251	-0.0228	5.7101	0.0055	-0.0046
0.43594	-18.2288	-18.2288					5.7264	0.1363	-0.1279	5.7264	0.0075	-0.0079	5.7264	0.0267	-0.0255	5.7264	0.0065	-0.0059
0.44095	-18.2287	-18.2287					5.7426	0.1512	-0.1585	5.7426	0.0075	-0.0077	5.7426	0.032	-0.0317	5.7426	0.0069	-0.0071
0.44595	-18.2285	-18.2285					5.7589	0.2	-0.2156	5.7589	0.0099	-0.0089	5.7589	0.0571	-0.056	5.7589	0.0086	-0.0095
0.45096	-18.2284	-18.2284					5.7752	0.3878	-0.3898	5.7752	0.0183	-0.0152	5.7752	0.1451	-0.1393	5.7752	0.0169	-0.017
0.45596	-18.2283	-18.2283					5.7914	0.9213	-0.9009	5.7914	0.0337	-0.029	5.7914	0.3267	-0.3157	5.7914	0.0455	-0.0446
0.46097	-18.2283	-18.2283					5.8077	2.2099	-2.1878	5.8077	0.048	-0.0462	5.8077	0.5642	-0.556	5.8077	0.1267	-0.1255
0.46597	-18.2282	-18.2282					5.824	4.5902	-4.5816	5.824	0.0546	-0.0576	5.824	0.8063	-0.8052	5.824	0.2874	-0.2864
0.47098	-18.2282	-18.2282					5.8402	7.0976	-7.1019	5.8402	0.0543	-0.0584	5.8402	0.9991	-1.002	5.8402	0.46	-0.4598
							5.8565	7.9679	-7.9805	5.8565	0.0468	-0.0497	5.8565	1.0787	-1.0803	5.8565	0.5228	-0.5234
0	-18.0852	-18.0852					5.8728	7.4824	-7.4864	5.8728	0.034	-0.0362	5.8728	1.0992	-1.0998	5.8728	0.4933	-0.4937
0.00354	-18.0851	-18.0851					5.889	7.2347	-7.2306	5.889	0.0229	-0.0245	5.889	1.1145	-1.1177	5.889	0.4786	-0.4794
0.00707	-18.085	-18.085					5.9053	7.3926	-7.3921	5.9053	0.0155	-0.0168	5.9053	1.0613	-1.0651	5.9053	0.4874	-0.4887
0.01061	-18.0849	-18.0849					5.9216	7.026	-7.0315	5.9216	0.0108	-0.0114	5.9216	0.9199	-0.9171	5.9216	0.4543	-0.4561
0.01414	-18.0847	-18.0847					5.9378	5.5118	-5.525	5.9378	0.0078	-0.0079	5.9378	0.7183	-0.7112	5.9378	0.3449	-0.3461
0.01768	-18.0847	-18.0847					5.9541	3.3431	-3.3558	5.9541	0.0059	-0.0061	5.9541	0.4991	-0.4899	5.9541	0.2014	-0.1996
0.02121	-18.0847	-18.0847					5.9704	1.7618	-1.749	5.9704	0.0057	-0.0057	5.9704	0.3638	-0.3524	5.9704	0.1026	-0.0984
0.02475	-18.0847	-18.0847					5.9866	1.2559	-1.2294	5.9866	0.0068	-0.0068	5.9866	0.3593	-0.3544	5.9866	0.0691	-0.0663
0.02829	-18.0847	-18.0847					6.0029	1.3189	-1.3203	6.0029	0.0087	-0.0083	6.0029	0.4295	-0.4376	6.0029	0.0628	-0.0647
0.03182	-18.0847	-18.0847					6.0192	1.4012	-1.3979	6.0192	0.0108	-0.0092	6.0192	0.485	-0.4929	6.0192	0.0582	-0.0602
0.03536	-18.0847	-18.0847					6.0354	1.4457	-1.3657	6.0354	0.0135	-0.0102	6.0354	0.4924	-0.4826	6.0354	0.0572	-0.056
0.03889	-18.0847	-18.0847					6.0517	1.6608	-1.532	6.0517	0.0172	-0.0144	6.0517	0.5228	-0.5005	6.0517	0.0635	-0.0614
0.04243	-18.0847	-18.0847					6.068	1.9444	-1.8871	6.068	0.0191	-0.0196	6.068	0.5982	-0.5911	6.068	0.0662	-0.0675
0.04596	-18.0847	-18.0847					6.0842	1.998	-2.0431	6.0842	0.017	-0.0201	6.0842	0.6237	-0.6457	6.0842	0.0583	-0.0626
0.0495	-18.0847	-18.0847					6.1005	1.8254	-1.9046	6.1005	0.0133	-0.0161	6.1005	0.5625	-0.5984	6.1005	0.046	-0.0502
0.05304	-18.0847	-18.0847					6.1168	1.5486	-1.6531	6.1168	0.0104	-0.0118	6.1168	0.4608	-0.495	6.1168	0.0355	-0.0386
0.05657	-18.0847	-18.0847					6.133	1.2402	-1.3464	6.133	0.0089	-0.0097	6.133	0.3725	-0.395	6.133	0.0282	-0.0298
0.06011	-18.0847	-18.0847					6.1493	1.0658	-1.111	6.1493	0.0103	-0.0101	6.1493	0.3648	-0.368	6.1493	0.0241	-0.0239
0.06364	-18.0846	-18.0846					6.1656	1.103	-1.0946	6.1656	0.0176	-0.0159	6.1656	0.4395	-0.4411	6.1656	0.0224	-0.0212
0.06718	-18.0846	-18.0846					6.1818	1.1517	-1.1804	6.1818	0.0301	-0.0276	6.1818	0.4769	-0.508	6.1818	0.0212	-0.0203
0.07071	-18.0846	-18.0846					6.1981	1.1583	-1.2394	6.1981	0.0408	-0.0397	6.1981	0.4492	-0.4956	6.1981	0.0187	-0.0195
0.07425	-18.0846	-18.0846					6.2144	1.6767	-1.7122	6.2144	0.0524	-0.0526	6.2144	0.6384	-0.6492	6.2144	0.0203	-0.0211
0.07779	-18.0846	-18.0846					6.2306	3.4609	-3.3832	6.2306	0.0833	-0.0824	6.2306	1.4363	-1.3882	6.2306	0.0292	-0.0293
0.08132	-18.0846	-18.0846					6.2469	6.3469	-6.1779	6.2469	0.1367	-0.134	6.2469	2.8175	-2.7262	6.2469	0.0457	-0.0453
0.08486	-18.0846	-18.0846					6.2632	8.8255	-8.6074	6.2632	0.1847	-0.1808	6.2632	4.0812	-3.97	6.2632	0.0627	-0.0619
0.08839	-18.0846	-18.0846					6.2794	9.2655	-9.1042	6.2794	0.1939	-0.1909	6.2794	4.3683	-4.2951	6.2794	0.0697	-0.0686
0.09193	-18.0846	-18.0846					6.2957	7.3334	-7.364	6.2957	0.1533	-0.1544	6.2957	3.4459	-3.4763	6.2957	0.063	-0.0618
0.09546	-18.0846	-18.0846					6.312	4.3761	-4.5415	6.312	0.0884	-0.0928	6.312	1.9866	-2.0824	6.312	0.0495	-0.0485
0.099	-18.0846	-18.0846					6.3282	2.1614	-2.3245	6.3282	0.0398	-0.0436	6.3282	0.9192	-0.9934	6.3282	0.035	-0.0361
0.10254	-18.0846	-18.0846					6.3445	1.1519	-1.2652	6.3445	0.0194	-0.0212	6.3445	0.4754	-0.5099	6.3445	0.0225	-0.0251
0.10607	-18.0846	-18.0846					6.3608	0.7799	-0.8483	6.3608	0.0138	-0.0141	6.3608	0.3333	-0.3499	6.3608	0.0139	-0.016
0.10961	-18.0846	-18.0846					6.377	0.5589	-0.5968	6.377	0.0116	-0.0116	6.377	0.2368	-0.2485	6.377	0.0099	-0.0106
0.11314	-18.0846	-18.0846					6.3933	0.4103	-0.4193	6.3933	0.0096	-0.0097	6.3933	0.154	-0.1583	6.3933	0.0102	-0.0098
0.11668	-18.0846	-18.0846					6.4096	0.4326	-0.4123	6.4096	0.0088	-0.0087	6.4096	0.1396	-0.1335	6.4096	0.0159	-0.0145
0.12021	-18.0846	-18.0846					6.4258	0.6096	-0.5777	6.4258	0.01	-0.0095	6.4258	0.1972	-0.1856	6.4258	0.0235	-0.0227
0.12375	-18.0846	-18.0846					6.4421	0.8661	-0.8242	6.4421	0.0118	-0.0111	6.4421	0.3028	-0.2881	6.4421	0.0303	-0.0297
0.12729	-18.0846	-18.0846					6.4584	1.2527	-1.1661	6.4584	0.0139	-0.0129	6.4584	0.4936	-0.4693	6.4584	0.0383	-0.0372
0.13082	-18.0846	-18.0846					6.4746	1.7709	-1.6396	6.4746	0.0159	-0.0148	6.4746	0.7655	-0.7366	6.4746	0.0502	-0.0473
0.13436	-18.0846	-18.0846					6.4909	2.1366	-2.0459	6.4909	0.0168	-0.0163	6.4909	0.9476	-0.9298	6.4909	0.0601	-0.0581
0.13789	-18.0846	-18.0846					6.5071	2.1083	-2.1185	6.5071	0.018	-0.0178	6.5071	0.9168	-0.9105	6.5071	0.06	-0.0613
0.13789	-18.0846	-18.0846					6.5234	1.8445	-1.9229	6.5234	0.0269	-0.0255	6.5234	0.8016	-0.7998	6.5234	0.0506	-0.0539
0.14143	-18.0846	-18.0846					6.5397	1.8406	-1.9134	6.5397	0.0485	-0.0455	6.5397	0.804	-0.8065	6.5397	0.0503	-0.0518
0.14496	-18.0845	-18.0845					6.5559	2.6999	-2.6951	6.5559	0.0698	-0.0683	6.5559	1.0727	-1.0632	6.5559	0.0855	-0.083
0.1485	-18.0844	-18.0844					6.5722	4.5336	-4.4594	6.5722	0.0683	-0.0704	6.5722	1.6106	-1.5796	6.5722	0.1635	-0.1596
0.15204	-18.0842	-18.0842					6.5885	6.458	-6.4755	6.5885	0.0466	-0.0505	6.5885	2.1629	-2.1539	6.5885	0.2562	-0.2571
0.15557	-18.0839	-18.0839					6.6047	7.8444	-8.0122	6.6047	0.0258	-0.0288	6.6047	2.5282	-2.5743	6.6047	0.3432	-0.3501
0.15911	-18.0836	-18.0836					6.621	8.8085	-8.8612	6.621	0.0158	-0.0169	6.621	2.711	-2.7431	6.621	0.4148	-0.4182
0.16264	-18.0832	-18.0832					6.6373	8.4766	-8.2526	6.6373	0.0137	-0.0137	6.6373	2.4979	-2.4537	6.6373	0.407	-0.3997
0.16618	-18.0827	-18.0827					6.6535	6.2109	-5.9997	6.6535	0.0129	-0.0137	6.6535	1.7751	-1.7244	6.6535	0.2901	-0.2815
0.16972	-18.0823	-18.0823					6.6698	3.4173	-3.499	6.6698	0.0109	-0.0126	6.6698	0.9529	-0.9786	6.6698	0.1493	-0.1496
0.17325	-18.0817	-18.0817					6.6861	1.581	-1.8525	6.6861	0.0092	-0.0107	6.6861	0.4251	-0.5015	6.6861	0.0626	-0.0695
0.17679	-18.0811	-18.0811					6.7023	0.7962	-1.0262	6.7023	0.0087	-0.0093	6.7023	0.2041	-0.2668	6.7023	0.0286	-0.0355
0.18032	-18.0805	-18.0805					6.7186	0.6343	-0.7182	6.7186	0.0101	-0.009	6.7186	0.1618	-0.183	6.7186	0.0216	-0.0249
0.18386	-18.0798	-18.0798					6.7349	0.8368	-0.7945	6.7349	0.0128	-0.01	6.7349	0.2258	-0.2124	6.7349	0.0311	-0.0298
0.1874	-18.0791	-18.0791					6.7511	1.1954	-1.1098	6.7511	0.0158	-0.0131	6.7511	0.3336	-0.3108	6.7511	0.0473	-0.044
0.19093	-18.0783	-18.0783					6.7674	1.4192	-1.358	6.7674	0.0182	-0.0179	6.7674	0.3903	-0.3811	6.7674	0.0569	-0.0544
0.19447	-18.0775	-18.0775					6.7837	1.4057	-1.343	6.7837	0.0224	-0.0225	6.7837	0.3602	-0.3572	6.7837	0.0549	-0.0532
0.198	-18.0766	-18.0766					6.7999	1.3134	-1.1889	6.7999	0.0271	-0.0259	6.7999	0.3072	-0.2881	6.7999	0.0488	-0.0454
0.20154	-18.0757	-18.0757					6.8162	1.3014	-1.1322	6.8162	0.0272	-0.0263	6.8162	0.3072	-0.2699	6.8162	0.0456	-0.0411
0.20507	-18.0748	-18.0748					6.8325	1.4566	-1.302	6.8325	0.0226	-0.0232	6.8325	0.3939	-0.357	6.8325	0.0507	-0.0454
0.20861	-18.0739	-18.0739					6.8487	1.6881	-1.6099	6.8487	0.0165	-0.0187	6.8487	0.5098	-0.4926	6.8487	0.0591	-0.0557
0.21215	-18.0729	-18.0729					6.865	1.7703	-1.8085	6.865	0.0118	-0.0148	6.865	0.54	-0.5561	6.865	0.06	-0.0614
0.21568	-18.0719	-18.0719					6.8813	1.745	-1.8647	6.8813	0.0098	-0.0122	6.8813	0.5032	-0.546	6.8813	0.0534	-0.0598
0.21922	-18.0709	-18.0709					6.8975	1.8552	-1.9864	6.8975	0.0103	-0.0114	6.8975	0.531	-0.5775	6.8975	0.0521	-0.0595
0.22275	-18.0698	-18.0698					6.9138	2.0826	-2.1988	6.9138	0.0126	-0.0117	6.9138	0.659	-0.6851	6.9138	0.0604	-0.065
0.22629	-18.0687	-18.0687					6.9301	2.1207	-2.1993	6.9301	0.0194	-0.0134	6.9301	0.7647	-0.7529	6.9301	0.0672	-0.069
0.22983	-18.0677	-18.0677					6.9463	1.8632	-1.8219	6.9463	0.0367	-0.0212	6.9463	0.7307	-0.6739	6.9463	0.0617	-0.0609
0.23336	-18.0666	-18.0666					6.9626	1.5656	-1.3839	6.9626	0.0598	-0.0402	6.9626	0.6084	-0.5225	6.9626	0.0494	-0.0464
0.2369	-18.0655	-18.0655					6.9789	1.3883	-1.2066	6.9789	0.0688	-0.0607	6.9789	0.493	-0.4357	6.9789	0.04	-0.038
0.24043	-18.0643	-18.0643					6.9951	1.2892	-1.2486	6.9951	0.058	-0.0641	6.9951	0.408	-0.4239	6.9951	0.0362	-0.0368
0.24397	-18.0632	-18.0632					7.0114	1.222	-1.3358	7.0114	0.0437	-0.0519	7.0114	0.3503	-0.427	7.0114	0.037	-0.0388
0.24751	-18.0621	-18.0621					7.0277	1.1893	-1.3759	7.0277	0.0345	-0.0411	7.0277	0.3121	-0.4079	7.0277	0.0402	-0.0418
0.25104	-18.061	-18.061					7.0439	1.2344	-1.3811	7.0439	0.0271	-0.0344	7.0439	0.3016	-0.3678	7.0439	0.0451	-0.0454
0.25458	-18.0599	-18.0599					7.0602	1.3502	-1.388	7.0602	0.0202	-0.0274	7.0602	0.3189	-0.3256	7.0602	0.0507	-0.0482
0.25811	-18.0588	-18.0588					7.0765	1.4252	-1.3886	7.0765	0.0149	-0.0202	7.0765	0.3312	-0.2998	7.0765	0.0517	-0.0476
0.26165	-18.0578	-18.0578					7.0927	1.3564	-1.3615	7.0927	0.0111	-0.0142	7.0927	0.3105	-0.2895	7.0927	0.0461	-0.0449
0.26518	-18.0569	-18.0569					7.109	1.1625	-1.2801	7.109	0.0091	-0.0109	7.109	0.2689	-0.282	7.109	0.0392	-0.0425
0.26872	-18.0563	-18.0563					7.1253	0.9996	-1.1298	7.1253	0.0103	-0.0102	7.1253	0.2462	-0.2692	7.1253	0.0362	-0.0394
0.27226	-18.0559	-18.056					7.1415	0.9854	-0.9926	7.1415	0.0164	-0.0127	7.1415	0.2616	-0.2647	7.1415	0.0374	-0.0363
0.27579	-18.0559	-18.0559					7.1578	1.114	-1.0002	7.1578	0.0263	-0.0193	7.1578	0.3089	-0.2894	7.1578	0.0411	-0.0367
0.27579	-18.0559	-18.0559					7.1741	1.3151	-1.1878	7.1741	0.036	-0.0282	7.1741	0.3686	-0.3466	7.1741	0.0461	-0.0414
0.2808	-18.0561	-18.0561					7.1903	1.4522	-1.4238	7.1903	0.0422	-0.0371	7.1903	0.405	-0.4031	7.1903	0.0499	-0.0484
0.2858	-18.0568	-18.0568					7.2066	1.4311	-1.5096	7.2066	0.0448	-0.044	7.2066	0.397	-0.4135	7.2066	0.0491	-0.052
0.29081	-18.0577	-18.0577					7.2229	1.3583	-1.4395	7.2229	0.0439	-0.0463	7.2229	0.3838	-0.3945	7.2229	0.0449	-0.0497
0.29581	-18.0587	-18.0587					7.2391	1.3802	-1.403	7.2391	0.0393	-0.0418	7.2391	0.4094	-0.4031	7.2391	0.0416	-0.045
0.30082	-18.0597	-18.0597					7.2554	1.4526	-1.461	7.2554	0.0327	-0.0331	7.2554	0.4529	-0.446	7.2554	0.0406	-0.0422
0.30582	-18.0608	-18.0608					7.2717	1.423	-1.4735	7.2717	0.0263	-0.0257	7.2717	0.4612	-0.4672	7.2717	0.0388	-0.0402
0.31083	-18.0619	-18.0619					7.2879	1.2383	-1.3408	7.2879	0.0208	-0.0214	7.2879	0.411	-0.4322	7.2879	0.0338	-0.0371
0.31583	-18.063	-18.063					7.3042	0.9637	-1.1137	7.3042	0.0163	-0.0183	7.3042	0.3214	-0.3581	7.3042	0.0266	-0.032
0.32084	-18.0641	-18.0641					7.3205	0.7104	-0.8822	7.3205	0.0128	-0.0153	7.3205	0.2324	-0.2789	7.3205	0.0199	-0.0262
0.32584	-18.0652	-18.0652					7.3367	0.5194	-0.6732	7.3367	0.0103	-0.0129	7.3367	0.1646	-0.2079	7.3367	0.0158	-0.0209
0.33084	-18.0663	-18.0663					7.353	0.3624	-0.4662	7.353	0.008	-0.0106	7.353	0.1115	-0.1396	7.353	0.012	-0.0156
0.33585	-18.0674	-18.0674					7.3693	0.2184	-0.2722	7.3693	0.0056	-0.0078	7.3693	0.0653	-0.0778	7.3693	0.0079	-0.0098
0.34085	-18.0685	-18.0685					7.3855	0.1052	-0.1314	7.3855	0.0031	-0.0046	7.3855	0.0308	-0.0348	7.3855	0.004	-0.005
0.34586	-18.0696	-18.0696					7.4018	0.0386	-0.052	7.4018	0.0013	-0.0019	7.4018	0.0108	-0.0121	7.4018	0.0017	-0.002
0.35086	-18.0706	-18.0706					7.4181	0.0083	-0.015	7.4181	0.0004	-0.0006	7.4181	0.0026	-0.0029	7.4181	0.0003	-0.0004
0.35587	-18.0717	-18.0717					7.4343	0.0006	-0.0017	7.4343	0.0001	-0.0001	7.4343	0	0	7.4343	0	0
0.36087	-18.0727	-18.0727					7.4506	0	0	7.4506	0	0	7.4506	0	0	7.4506	0	0
0.36588	-18.0737	-18.0737					7.4669	0	0	7.4669	0	0	7.4669	0	0	7.4669	0	0
0.37088	-18.0746	-18.0746					7.4831	0	0	7.4831	0	0	7.4831	0	0	7.4831	0	0
0.37589	-18.0756	-18.0756					7.4994	0	0	7.4994	0	0	7.4994	0	0	7.4994	0	0
0.38089	-18.0765	-18.0765					7.5157	0	0	7.5157	0	0	7.5157	0	0	7.5157	0	0
0.3859	-18.0773	-18.0773					7.5319	0	0	7.5319	0	0	7.5319	0	0	7.5319	0	0
0.3909	-18.0782	-18.0782					7.5482	0	0	7.5482	0	0	7.5482	0	0	7.5482	0	0
0.39591	-18.079	-18.0789					7.5645	0	0	7.5645	0	0	7.5645	0	0	7.5645	0	0
0.40091	-18.0797	-18.0797					7.5807	0	0	7.5807	0	0	7.5807	0	0	7.5807	0	0
0.40592	-18.0804	-18.0804					7.597	0	0	7.597	0	0	7.597	0	0	7.597	0	0
0.41092	-18.0811	-18.0811					7.6133	0	0	7.6133	0	0	7.6133	0	0	7.6133	0	0
0.41593	-18.0817	-18.0817					7.6295	0	0	7.6295	0	0	7.6295	0	0	7.6295	0	0
0.42093	-18.0823	-18.0823					7.6458	0	0	7.6458	0	0	7.6458	0	0	7.6458	0	0
0.42593	-18.0828	-18.0828					7.6621	0	0	7.6621	0	0	7.6621	0	0	7.6621	0	0
0.43094	-18.0833	-18.0833					7.6783	0	0	7.6783	0	0	7.6783	0	0	7.6783	0	0
0.43594	-18.0837	-18.0837					7.6946	0	0	7.6946	0	0	7.6946	0	0	7.6946	0	0
0.44095	-18.0841	-18.0841					7.7109	0	0	7.7109	0	0	7.7109	0	0	7.7109	0	0
0.44595	-18.0844	-18.0844					7.7271	0	0	7.7271	0	0	7.7271	0	0	7.7271	0	0
0.45096	-18.0847	-18.0847					7.7434	0	0	7.7434	0	0	7.7434	0	0	7.7434	0	0
0.45596	-18.0849	-18.0849					7.7597	0	0	7.7597	0	0	7.7597	0	0	7.7597	0	0
0.46097	-18.085	-18.085					7.7759	0	0	7.7759	0	0	7.7759	0	0	7.7759	0	0
0.46597	-18.0851	-18.0851					7.7922	0	0	7.7922	0	0	7.7922	0	0	7.7922	0	0
0.47098	-18.0852	-18.0852					7.8085	0	0	7.8085	0	0	7.8085	0	0	7.8085	0	0
							7.8247	0	0	7.8247	0	0	7.8247	0	0	7.8247	0	0
0	-18.0847	-18.0847					7.841	0	0	7.841	0	0	7.841	0	0	7.841	0	0
0.00354	-18.0847	-18.0847					7.8573	0	0	7.8573	0	0	7.8573	0	0	7.8573	0	0
0.00707	-18.0847	-18.0847					7.8735	0	0	7.8735	0	0	7.8735	0	0	7.8735	0	0
0.01061	-18.0846	-18.0846					7.8898	0	0	7.8898	0	0	7.8898	0	0	7.8898	0	0
0.01414	-18.0846	-18.0846					7.9061	0	0	7.9061	0	0	7.9061	0	0	7.9061	0	0
0.01768	-18.0844	-18.0844					7.9223	0	0	7.9223	0	0	7.9223	0	0	7.9223	0	0
0.02121	-18.0841	-18.0841					7.9386	0	0	7.9386	0	0	7.9386	0	0	7.9386	0	0
0.02475	-18.0837	-18.0837					7.9549	0	0	7.9549	0	0	7.9549	0	0	7.9549	0	0
0.02829	-18.0833	-18.0833					7.9711	0	0	7.9711	0	0	7.9711	0	0	7.9711	0	0
0.03182	-18.0828	-18.0828					7.9874	0	0	7.9874	0	0	7.9874	0	0	7.9874	0	0
0.03536	-18.0822	-18.0822					8.0037	0	0	8.0037	0	0	8.0037	0	0	8.0037	0	0
0.03889	-18.0816	-18.0816					8.0199	0	0	8.0199	0	0	8.0199	0	0	8.0199	0	0
0.04243	-18.081	-18.081					8.0362	0	0	8.0362	0	0	8.0362	0	0	8.0362	0	0
0.04596	-18.0803	-18.0803					8.0525	0	0	8.0525	0	0	8.0525	0	0	8.0525	0	0
0.0495	-18.0796	-18.0796					8.0687	0	0	8.0687	0	0	8.0687	0	0	8.0687	0	0
0.05304	-18.0788	-18.0788					8.085	0	0	8.085	0	0	8.085	0	0	8.085	0	0
0.05657	-18.078	-18.078					8.1013	0	0	8.1013	0	0	8.1013	0	0	8.1013	0	0
0.06011	-18.0771	-18.0771					8.1175	0	0	8.1175	0	0	8.1175	0	0	8.1175	0	0
0.06364	-18.0763	-18.0763					8.1338	0	0	8.1338	0	0	8.1338	0	0	8.1338	0	0
0.06718	-18.0753	-18.0753					8.1501	0	0	8.1501	0	0	8.1501	0	0	8.1501	0	0
0.07071	-18.0744	-18.0744					8.1663	0	0	8.1663	0	0	8.1663	0	0	8.1663	0	0
0.07425	-18.0734	-18.0734					8.1826	0	0	8.1826	0	0	8.1826	0	0	8.1826	0	0
0.07779	-18.0724	-18.0724					8.1988	0	0	8.1988	0	0	8.1988	0	0	8.1988	0	0
0.08132	-18.0714	-18.0714					8.2151	0	0	8.2151	0	0	8.2151	0	0	8.2151	0	0
0.08486	-18.0703	-18.0703					8.2314	0	0	8.2314	0	0	8.2314	0	0	8.2314	0	0
0.08839	-18.0693	-18.0693					8.2476	0	0	8.2476	0	0	8.2476	0	0	8.2476	0	0
0.09193	-18.0682	-18.0682					8.2639	0	0	8.2639	0	0	8.2639	0	0	8.2639	0	0
0.09546	-18.0671	-18.0671					8.2802	0	0	8.2802	0	0	8.2802	0	0	8.2802	0	0
0.099	-18.066	-18.066					8.2964	0	0	8.2964	0	0	8.2964	0	0	8.2964	0	0
0.10254	-18.0648	-18.0648					8.3127	0	0	8.3127	0	0	8.3127	0	0	8.3127	0	0
0.10607	-18.0637	-18.0637					8.329	0	0	8.329	0	0	8.329	0	0	8.329	0	0
0.10961	-18.0626	-18.0626					8.3452	0	0	8.3452	0	0	8.3452	0	0	8.3452	0	0
0.11314	-18.0615	-18.0615					8.3615	0	0	8.3615	0	0	8.3615	0	0	8.3615	0	0
0.11668	-18.0603	-18.0603					8.3778	0	0	8.3778	0	0	8.3778	0	0	8.3778	0	0
0.12021	-18.0592	-18.0592					8.394	0	0	8.394	0	0	8.394	0	0	8.394	0	0
0.12375	-18.0581	-18.0581					8.4103	0	0	8.4103	0	0	8.4103	0	0	8.4103	0	0
0.12729	-18.0571	-18.0571					8.4266	0	0	8.4266	0	0	8.4266	0	0	8.4266	0	0
0.13082	-18.0561	-18.0561					8.4428	0	0	8.4428	0	0	8.4428	0	0	8.4428	0	0
0.13436	-18.0554	-18.0554					8.4591	0	0	8.4591	0	0	8.4591	0	0	8.4591	0	0
0.13789	-18.0551	-18.0551					8.4754	0	0	8.4754	0	0	8.4754	0	0	8.4754	0	0
0.13789	-18.0551	-18.0551					8.4916	0	0	8.4916	0	0	8.4916	0	0	8.4916	0	0
0.14143	-18.0551	-18.0551					8.5079	0	0	8.5079	0	0	8.5079	0	0	8.5079	0	0
0.14496	-18.0551	-18.0551					8.5242	0	0	8.5242	0	0	8.5242	0	0	8.5242	0	0
0.1485	-18.0551	-18.0551					8.5404	0	0	8.5404	0	0	8.5404	0	0	8.5404	0	0
0.15204	-18.0551	-18.0551					8.5567	0	0	8.5567	0	0	8.5567	0	0	8.5567	0	0
0.15557	-18.0551	-18.0551					8.573	0	0	8.573	0	0	8.573	0	0	8.573	0	0
0.15911	-18.0551	-18.0551					8.5892	0	0	8.5892	0	0	8.5892	0	0	8.5892	0	0
0.16264	-18.0551	-18.0551					8.6055	0	0	8.6055	0	0	8.6055	0	0	8.6055	0	0
0.16618	-18.0551	-18.0551					8.6218	0	0	8.6218	0	0	8.6218	0	0	8.6218	0	0
0.16972	-18.0551	-18.0551					8.638	0	0	8.638	0	0	8.638	0	0	8.638	0	0
0.17325	-18.0551	-18.0551					8.6543	0	0	8.6543	0	0	8.6543	0	0	8.6543	0	0
0.17679	-18.0551	-18.0551					8.6706	0	0	8.6706	0	0	8.6706	0	0	8.6706	0	0
0.18032	-18.0551	-18.0551					8.6868	0	0	8.6868	0	0	8.6868	0	0	8.6868	0	0
0.18386	-18.0551	-18.0551					8.7031	0	0	8.7031	0	0	8.7031	0	0	8.7031	0	0
0.1874	-18.0551	-18.0551					8.7194	0	0	8.7194	0	0	8.7194	0	0	8.7194	0	0
0.19093	-18.0551	-18.0551					8.7356	0	0	8.7356	0	0	8.7356	0	0	8.7356	0	0
0.19447	-18.0551	-18.0551					8.7519	0	0	8.7519	0	0	8.7519	0	0	8.7519	0	0
0.198	-18.0551	-18.0551					8.7682	0	0	8.7682	0	0	8.7682	0	0	8.7682	0	0
0.20154	-18.0551	-18.0551					8.7844	0	0	8.7844	0	0	8.7844	0	0	8.7844	0	0
0.20507	-18.0551	-18.0551					8.8007	0	0	8.8007	0	0	8.8007	0	0	8.8007	0	0
0.20861	-18.0551	-18.0551					8.817	0	0	8.817	0	0	8.817	0	0	8.817	0	0
0.21215	-18.0551	-18.0551					8.8332	0	0	8.8332	0	0	8.8332	0	0	8.8332	0	0
0.21568	-18.0551	-18.0551					8.8495	0	0	8.8495	0	0	8.8495	0	0	8.8495	0	0
[truncated: 32,217 more rows]

## Sheet: Figure 3b
X1	Y1	Y1	X2	Y2			X1	Y1	Y1	X2	Y2	Y2	X3	Y3	Y3	X4	Y4	Y4
0	-22.1718	-22.1719	0	-23			-23.6811	0	0	-23.6811	0	0	-23.6811	0	0	-23.6811	0	0
0.00354	-22.1718	-22.1719	0.13789	-23			-23.6648	0	0	-23.6648	0	0	-23.6648	0	0	-23.6648	0	0
0.00707	-22.1718	-22.1719	0.13789	10			-23.6485	0	0	-23.6485	0	0	-23.6485	0	0	-23.6485	0	0
0.01061	-22.1718	-22.1719	0.13789	-23			-23.6323	0	0	-23.6323	0	0	-23.6323	0	0	-23.6323	0	0
0.01414	-22.1718	-22.1719	0.27579	-23			-23.616	0	0	-23.616	0	0	-23.616	0	0	-23.616	0	0
0.01768	-22.1718	-22.1719	0.27579	10			-23.5997	0	0	-23.5997	0	0	-23.5997	0	0	-23.5997	0	0
0.02121	-22.1718	-22.1719	0.27579	-23			-23.5834	0	0	-23.5834	0	0	-23.5834	0	0	-23.5834	0	0
0.02475	-22.1718	-22.1719	0.47098	-23			-23.5671	0	0	-23.5671	0	0	-23.5671	0	0	-23.5671	0	0
0.02829	-22.1718	-22.1719	0.47098	10			-23.5509	0	0	-23.5509	0	0	-23.5509	0	0	-23.5509	0	0
0.03182	-22.1718	-22.1719	0.47098	-23			-23.5346	0	0	-23.5346	0	0	-23.5346	0	0	-23.5346	0	0
0.03536	-22.1718	-22.1719					-23.5183	0	0	-23.5183	0	0	-23.5183	0	0	-23.5183	0	0
0.03889	-22.1718	-22.1719					-23.502	0	0	-23.502	0	0	-23.502	0	0	-23.502	0	0
0.04243	-22.1718	-22.1719					-23.4857	0	0	-23.4857	0	0	-23.4857	0	0	-23.4857	0	0
0.04596	-22.1718	-22.1719					-23.4695	0	0	-23.4695	0	0	-23.4695	0	0	-23.4695	0	0
0.0495	-22.1718	-22.1719					-23.4532	0	0	-23.4532	0	0	-23.4532	0	0	-23.4532	0	0
0.05304	-22.1718	-22.1719					-23.4369	0	0	-23.4369	0	0	-23.4369	0	0	-23.4369	0	0
0.05657	-22.1718	-22.1719					-23.4206	0	0	-23.4206	0	0	-23.4206	0	0	-23.4206	0	0
0.06011	-22.1718	-22.1719					-23.4043	0	0	-23.4043	0	0	-23.4043	0	0	-23.4043	0	0
0.06364	-22.1718	-22.1719					-23.3881	0	0	-23.3881	0	0	-23.3881	0	0	-23.3881	0	0
0.06718	-22.1718	-22.1719					-23.3718	0	0	-23.3718	0	0	-23.3718	0	0	-23.3718	0	0
0.07071	-22.1718	-22.1719					-23.3555	0	0	-23.3555	0	0	-23.3555	0	0	-23.3555	0	0
0.07425	-22.1718	-22.1719					-23.3392	0	0	-23.3392	0	0	-23.3392	0	0	-23.3392	0	0
0.07779	-22.1718	-22.1719					-23.3229	0	0	-23.3229	0	0	-23.3229	0	0	-23.3229	0	0
0.08132	-22.1718	-22.1719					-23.3067	0	0	-23.3067	0	0	-23.3067	0	0	-23.3067	0	0
0.08486	-22.1718	-22.1719					-23.2904	0	0	-23.2904	0	0	-23.2904	0	0	-23.2904	0	0
0.08839	-22.1718	-22.1719					-23.2741	0	0	-23.2741	0	0	-23.2741	0	0	-23.2741	0	0
0.09193	-22.1718	-22.1719					-23.2578	0	0	-23.2578	0	0	-23.2578	0	0	-23.2578	0	0
0.09546	-22.1718	-22.1719					-23.2416	0	0	-23.2416	0	0	-23.2416	0	0	-23.2416	0	0
0.099	-22.1718	-22.1719					-23.2253	0	0	-23.2253	0	0	-23.2253	0	0	-23.2253	0	0
0.10254	-22.1718	-22.1719					-23.209	0	0	-23.209	0	0	-23.209	0	0	-23.209	0	0
0.10607	-22.1718	-22.1719					-23.1927	0	0	-23.1927	0	0	-23.1927	0	0	-23.1927	0	0
0.10961	-22.1718	-22.1719					-23.1764	0	0	-23.1764	0	0	-23.1764	0	0	-23.1764	0	0
0.11314	-22.1718	-22.1719					-23.1602	0	0	-23.1602	0	0	-23.1602	0	0	-23.1602	0	0
0.11668	-22.1718	-22.1719					-23.1439	0	0	-23.1439	0	0	-23.1439	0	0	-23.1439	0	0
0.12021	-22.1718	-22.1719					-23.1276	0	0	-23.1276	0	0	-23.1276	0	0	-23.1276	0	0
0.12375	-22.1718	-22.1719					-23.1113	0	0	-23.1113	0	0	-23.1113	0	0	-23.1113	0	0
0.12729	-22.1718	-22.1719					-23.095	0	0	-23.095	0	0	-23.095	0	0	-23.095	0	0
0.13082	-22.1718	-22.1719					-23.0788	0	0	-23.0788	0	0	-23.0788	0	0	-23.0788	0	0
0.13436	-22.1718	-22.1719					-23.0625	0	0	-23.0625	0	0	-23.0625	0	0	-23.0625	0	0
0.13789	-22.1718	-22.1719					-23.0462	0	0	-23.0462	0	0	-23.0462	0	0	-23.0462	0	0
0.13789	-22.1718	-22.1719					-23.0299	0	0	-23.0299	0	0	-23.0299	0	0	-23.0299	0	0
0.14143	-22.1718	-22.1719					-23.0136	0	0	-23.0136	0	0	-23.0136	0	0	-23.0136	0	0
0.14496	-22.1718	-22.1719					-22.9974	0	0	-22.9974	0	0	-22.9974	0	0	-22.9974	0	0
0.1485	-22.1718	-22.1719					-22.9811	0	0	-22.9811	0	0	-22.9811	0	0	-22.9811	0	0
0.15204	-22.1718	-22.1719					-22.9648	0	0	-22.9648	0	0	-22.9648	0	0	-22.9648	0	0
0.15557	-22.1718	-22.1719					-22.9485	0	0	-22.9485	0	0	-22.9485	0	0	-22.9485	0	0
0.15911	-22.1718	-22.1719					-22.9322	0	0	-22.9322	0	0	-22.9322	0	0	-22.9322	0	0
0.16264	-22.1718	-22.1719					-22.916	0	0	-22.916	0	0	-22.916	0	0	-22.916	0	0
0.16618	-22.1718	-22.1719					-22.8997	0	0	-22.8997	0	0	-22.8997	0	0	-22.8997	0	0
0.16972	-22.1718	-22.1719					-22.8834	0	0	-22.8834	0	0	-22.8834	0	0	-22.8834	0	0
0.17325	-22.1718	-22.1718					-22.8671	0	0	-22.8671	0	0	-22.8671	0	0	-22.8671	0	0
0.17679	-22.1718	-22.1718					-22.8508	0	0	-22.8508	0	0	-22.8508	0	0	-22.8508	0	0
0.18032	-22.1718	-22.1718					-22.8346	0	0	-22.8346	0	0	-22.8346	0	0	-22.8346	0	0
0.18386	-22.1718	-22.1718					-22.8183	0	0	-22.8183	0	0	-22.8183	0	0	-22.8183	0	0
0.1874	-22.1718	-22.1718					-22.802	0	0	-22.802	0	0	-22.802	0	0	-22.802	0	0
0.19093	-22.1718	-22.1718					-22.7857	0	0	-22.7857	0	0	-22.7857	0	0	-22.7857	0	0
0.19447	-22.1718	-22.1718					-22.7694	0	0	-22.7694	0	0	-22.7694	0	0	-22.7694	0	0
0.198	-22.1718	-22.1718					-22.7532	0	0	-22.7532	0	0	-22.7532	0	0	-22.7532	0	0
0.20154	-22.1718	-22.1718					-22.7369	0	0	-22.7369	0	0	-22.7369	0	0	-22.7369	0	0
0.20507	-22.1718	-22.1718					-22.7206	0	0	-22.7206	0	0	-22.7206	0	0	-22.7206	0	0
0.20861	-22.1718	-22.1718					-22.7043	0	0	-22.7043	0	0	-22.7043	0	0	-22.7043	0	0
0.21215	-22.1718	-22.1718					-22.688	0	0	-22.688	0	0	-22.688	0	0	-22.688	0	0
0.21568	-22.1718	-22.1718					-22.6718	0	0	-22.6718	0	0	-22.6718	0	0	-22.6718	0	0
0.21922	-22.1718	-22.1718					-22.6555	0	0	-22.6555	0	0	-22.6555	0	0	-22.6555	0	0
0.22275	-22.1718	-22.1718					-22.6392	0	0	-22.6392	0	0	-22.6392	0	0	-22.6392	0	0
0.22629	-22.1718	-22.1718					-22.6229	0	0	-22.6229	0	0	-22.6229	0	0	-22.6229	0	0
0.22983	-22.1718	-22.1718					-22.6066	0	0	-22.6066	0	0	-22.6066	0	0	-22.6066	0	0
0.23336	-22.1718	-22.1718					-22.5904	0	0	-22.5904	0	0	-22.5904	0	0	-22.5904	0	0
0.2369	-22.1718	-22.1718					-22.5741	0	0	-22.5741	0	0	-22.5741	0	0	-22.5741	0	0
0.24043	-22.1718	-22.1718					-22.5578	0	0	-22.5578	0	0	-22.5578	0	0	-22.5578	0	0
0.24397	-22.1718	-22.1718					-22.5415	0	0	-22.5415	0	0	-22.5415	0	0	-22.5415	0	0
0.24751	-22.1718	-22.1718					-22.5252	0	0	-22.5252	0	0	-22.5252	0	0	-22.5252	0	0
0.25104	-22.1718	-22.1718					-22.509	0	0	-22.509	0	0	-22.509	0	0	-22.509	0	0
0.25458	-22.1718	-22.1718					-22.4927	0	0	-22.4927	0	0	-22.4927	0	0	-22.4927	0	0
0.25811	-22.1718	-22.1718					-22.4764	0	0	-22.4764	0	0	-22.4764	0	0	-22.4764	0	0
0.26165	-22.1718	-22.1718					-22.4601	0	0	-22.4601	0	0	-22.4601	0	0	-22.4601	0	0
0.26518	-22.1718	-22.1718					-22.4438	0	0	-22.4438	0	0	-22.4438	0	0	-22.4438	0	0
0.26872	-22.1718	-22.1718					-22.4276	0	0	-22.4276	0	0	-22.4276	0	0	-22.4276	0	0
0.27226	-22.1718	-22.1718					-22.4113	0	0	-22.4113	0	0	-22.4113	0	0	-22.4113	0	0
0.27579	-22.1718	-22.1718					-22.395	0	0	-22.395	0	0	-22.395	0	0	-22.395	0	0
0.27579	-22.1718	-22.1718					-22.3787	0	0	-22.3787	0	0	-22.3787	0	0	-22.3787	0	0
0.2808	-22.1718	-22.1718					-22.3624	0	0	-22.3624	0	0	-22.3624	0	0	-22.3624	0	0
0.2858	-22.1718	-22.1718					-22.3462	0	0	-22.3462	0	0	-22.3462	0	0	-22.3462	0	0
0.29081	-22.1718	-22.1718					-22.3299	0	0	-22.3299	0	0	-22.3299	0	0	-22.3299	0	0
0.29581	-22.1718	-22.1718					-22.3136	0	0	-22.3136	0	0	-22.3136	0	0	-22.3136	0	0
0.30082	-22.1718	-22.1718					-22.2973	0	0	-22.2973	0	0	-22.2973	0	0	-22.2973	0	0
0.30582	-22.1718	-22.1718					-22.281	0.0002	-0.0002	-22.281	0	0	-22.281	0	0	-22.281	0.0006	-0.0006
0.31083	-22.1718	-22.1718					-22.2648	0.0087	-0.0088	-22.2648	0	0	-22.2648	0.0009	-0.0009	-22.2648	0.0094	-0.0095
0.31583	-22.1718	-22.1718					-22.2485	0.0866	-0.0869	-22.2485	0	0	-22.2485	0.009	-0.0092	-22.2485	0.0925	-0.0929
0.32084	-22.1718	-22.1718					-22.2322	0.4899	-0.4913	-22.2322	0	0	-22.2322	0.0513	-0.0514	-22.2322	0.5211	-0.523
0.32584	-22.1718	-22.1718					-22.2159	1.5985	-1.6019	-22.2159	0	0	-22.2159	0.167	-0.1673	-22.2159	1.6979	-1.7016
0.33084	-22.1718	-22.1718					-22.1996	3.0151	-3.0176	-22.1996	0	0	-22.1996	0.3149	-0.3153	-22.1996	3.2009	-3.2035
0.33585	-22.1718	-22.1718					-22.1834	3.2951	-3.2939	-22.1834	0	0	-22.1834	0.344	-0.3438	-22.1834	3.4964	-3.4948
0.34085	-22.1718	-22.1718					-22.1671	2.087	-2.0832	-22.1671	0	0	-22.1671	0.2175	-0.2171	-22.1671	2.213	-2.2091
0.34586	-22.1718	-22.1719					-22.1508	0.7648	-0.7629	-22.1508	0	0	-22.1508	0.0798	-0.0796	-22.1508	0.8108	-0.8081
0.35086	-22.1718	-22.1719					-22.1345	0.1615	-0.1607	-22.1345	0	0	-22.1345	0.0169	-0.0168	-22.1345	0.1714	-0.1708
0.35587	-22.1718	-22.1719					-22.1182	0.019	-0.0189	-22.1182	0	0	-22.1182	0.002	-0.002	-22.1182	0.0209	-0.0208
0.36087	-22.1718	-22.1719					-22.102	0.001	-0.001	-22.102	0	0	-22.102	0.0001	-0.0001	-22.102	0.0013	-0.0013
0.36588	-22.1718	-22.1719					-22.0857	0	0	-22.0857	0	0	-22.0857	0	0	-22.0857	0	0
0.37088	-22.1718	-22.1719					-22.0694	0	0	-22.0694	0	0	-22.0694	0	0	-22.0694	0	0
0.37589	-22.1718	-22.1719					-22.0531	0	0	-22.0531	0	0	-22.0531	0	0	-22.0531	0	0
0.38089	-22.1718	-22.1719					-22.0368	0	0	-22.0368	0	0	-22.0368	0	0	-22.0368	0	0
0.3859	-22.1718	-22.1719					-22.0206	0	0	-22.0206	0	0	-22.0206	0	0	-22.0206	0	0
0.3909	-22.1718	-22.1719					-22.0043	0	0	-22.0043	0	0	-22.0043	0	0	-22.0043	0	0
0.39591	-22.1718	-22.1719					-21.988	0	0	-21.988	0	0	-21.988	0	0	-21.988	0	0
0.40091	-22.1718	-22.1719					-21.9717	0	0	-21.9717	0	0	-21.9717	0	0	-21.9717	0	0
0.40592	-22.1718	-22.1719					-21.9554	0	0	-21.9554	0	0	-21.9554	0	0	-21.9554	0	0
0.41092	-22.1718	-22.1719					-21.9392	0	0	-21.9392	0	0	-21.9392	0	0	-21.9392	0	0
0.41593	-22.1718	-22.1719					-21.9229	0	0	-21.9229	0	0	-21.9229	0	0	-21.9229	0	0
0.42093	-22.1718	-22.1719					-21.9066	0	0	-21.9066	0	0	-21.9066	0	0	-21.9066	0	0
0.42593	-22.1718	-22.1719					-21.8903	0	0	-21.8903	0	0	-21.8903	0	0	-21.8903	0	0
0.43094	-22.1718	-22.1719					-21.874	0	0	-21.874	0	0	-21.874	0	0	-21.874	0	0
0.43594	-22.1718	-22.1719					-21.8578	0	0	-21.8578	0	0	-21.8578	0	0	-21.8578	0	0
0.44095	-22.1718	-22.1719					-21.8415	0	0	-21.8415	0	0	-21.8415	0	0	-21.8415	0	0
0.44595	-22.1718	-22.1719					-21.8252	0	0	-21.8252	0	0	-21.8252	0	0	-21.8252	0	0
0.45096	-22.1718	-22.1719					-21.8089	0	0	-21.8089	0	0	-21.8089	0	0	-21.8089	0	0
0.45596	-22.1718	-22.1719					-21.7926	0	0	-21.7926	0	0	-21.7926	0	0	-21.7926	0	0
0.46097	-22.1718	-22.1719					-21.7764	0	0	-21.7764	0	0	-21.7764	0	0	-21.7764	0	0
0.46597	-22.1718	-22.1719					-21.7601	0	0	-21.7601	0	0	-21.7601	0	0	-21.7601	0	0
0.47098	-22.1718	-22.1719					-21.7438	0	0	-21.7438	0	0	-21.7438	0	0	-21.7438	0	0
							-21.7275	0	0	-21.7275	0	0	-21.7275	0	0	-21.7275	0	0
0	-22.169	-22.169					-21.7112	0	0	-21.7112	0	0	-21.7112	0	0	-21.7112	0	0
0.00354	-22.169	-22.169					-21.695	0	0	-21.695	0	0	-21.695	0	0	-21.695	0	0
0.00707	-22.169	-22.169					-21.6787	0	0	-21.6787	0	0	-21.6787	0	0	-21.6787	0	0
0.01061	-22.169	-22.169					-21.6624	0	0	-21.6624	0	0	-21.6624	0	0	-21.6624	0	0
0.01414	-22.169	-22.169					-21.6461	0	0	-21.6461	0	0	-21.6461	0	0	-21.6461	0	0
0.01768	-22.169	-22.169					-21.6298	0	0	-21.6298	0	0	-21.6298	0	0	-21.6298	0	0
0.02121	-22.169	-22.169					-21.6136	0	0	-21.6136	0	0	-21.6136	0	0	-21.6136	0	0
0.02475	-22.169	-22.169					-21.5973	0	0	-21.5973	0	0	-21.5973	0	0	-21.5973	0	0
0.02829	-22.169	-22.169					-21.581	0	0	-21.581	0	0	-21.581	0	0	-21.581	0	0
0.03182	-22.169	-22.169					-21.5647	0	0	-21.5647	0	0	-21.5647	0	0	-21.5647	0	0
0.03536	-22.1689	-22.169					-21.5484	0	0	-21.5484	0	0	-21.5484	0	0	-21.5484	0	0
0.03889	-22.1689	-22.169					-21.5322	0	0	-21.5322	0	0	-21.5322	0	0	-21.5322	0	0
0.04243	-22.1689	-22.169					-21.5159	0	0	-21.5159	0	0	-21.5159	0	0	-21.5159	0	0
0.04596	-22.1689	-22.169					-21.4996	0	0	-21.4996	0	0	-21.4996	0	0	-21.4996	0	0
0.0495	-22.1689	-22.169					-21.4833	0	0	-21.4833	0	0	-21.4833	0	0	-21.4833	0	0
0.05304	-22.1689	-22.169					-21.467	0	0	-21.467	0	0	-21.467	0	0	-21.467	0	0
0.05657	-22.1689	-22.169					-21.4508	0	0	-21.4508	0	0	-21.4508	0	0	-21.4508	0	0
0.06011	-22.1689	-22.169					-21.4345	0	0	-21.4345	0	0	-21.4345	0	0	-21.4345	0	0
0.06364	-22.1689	-22.169					-21.4182	0	0	-21.4182	0	0	-21.4182	0	0	-21.4182	0	0
0.06718	-22.1689	-22.169					-21.4019	0	0	-21.4019	0	0	-21.4019	0	0	-21.4019	0	0
0.07071	-22.1689	-22.169					-21.3856	0	0	-21.3856	0	0	-21.3856	0	0	-21.3856	0	0
0.07425	-22.1689	-22.169					-21.3694	0	0	-21.3694	0	0	-21.3694	0	0	-21.3694	0	0
0.07779	-22.1689	-22.169					-21.3531	0	0	-21.3531	0	0	-21.3531	0	0	-21.3531	0	0
0.08132	-22.1689	-22.169					-21.3368	0	0	-21.3368	0	0	-21.3368	0	0	-21.3368	0	0
0.08486	-22.1689	-22.169					-21.3205	0	0	-21.3205	0	0	-21.3205	0	0	-21.3205	0	0
0.08839	-22.1689	-22.169					-21.3043	0	0	-21.3043	0	0	-21.3043	0	0	-21.3043	0	0
0.09193	-22.1689	-22.169					-21.288	0	0	-21.288	0	0	-21.288	0	0	-21.288	0	0
0.09546	-22.1689	-22.169					-21.2717	0	0	-21.2717	0	0	-21.2717	0	0	-21.2717	0	0
0.099	-22.1689	-22.169					-21.2554	0	0	-21.2554	0	0	-21.2554	0	0	-21.2554	0	0
0.10254	-22.1689	-22.169					-21.2391	0	0	-21.2391	0	0	-21.2391	0	0	-21.2391	0	0
0.10607	-22.1689	-22.169					-21.2229	0	0	-21.2229	0	0	-21.2229	0	0	-21.2229	0	0
0.10961	-22.1689	-22.169					-21.2066	0	0	-21.2066	0	0	-21.2066	0	0	-21.2066	0	0
0.11314	-22.1689	-22.169					-21.1903	0	0	-21.1903	0	0	-21.1903	0	0	-21.1903	0	0
0.11668	-22.1689	-22.169					-21.174	0	0	-21.174	0	0	-21.174	0	0	-21.174	0	0
0.12021	-22.1689	-22.169					-21.1577	0.0002	-0.0002	-21.1577	0	0	-21.1577	0.0001	-0.0001	-21.1577	0.0001	-0.0001
0.12375	-22.1689	-22.169					-21.1415	0.009	-0.009	-21.1415	0	0	-21.1415	0.0039	-0.0041	-21.1415	0.003	-0.0031
0.12729	-22.1689	-22.169					-21.1252	0.0998	-0.1004	-21.1252	0	0	-21.1252	0.0445	-0.0448	-21.1252	0.0335	-0.0336
0.13082	-22.1689	-22.169					-21.1089	0.6302	-0.6336	-21.1089	0	0	-21.1089	0.2805	-0.2817	-21.1089	0.2109	-0.2118
0.13436	-22.1689	-22.169					-21.0926	2.3035	-2.3103	-21.0926	0	0	-21.0926	1.0239	-1.0268	-21.0926	0.7705	-0.7727
0.13789	-22.1689	-22.169					-21.0763	4.9063	-4.9151	-21.0763	0.0001	0	-21.0763	2.1798	-2.1829	-21.0763	1.6418	-1.6444
0.13789	-22.1689	-22.169					-21.0601	6.1169	-6.119	-21.0601	0.0001	-0.0001	-21.0601	2.7166	-2.7165	-21.0601	2.0478	-2.0482
0.14143	-22.1689	-22.169					-21.0438	4.4708	-4.4654	-21.0438	0	0	-21.0438	1.9841	-1.9814	-21.0438	1.4975	-1.4954
0.14496	-22.1689	-22.169					-21.0275	1.9142	-1.9092	-21.0275	0	0	-21.0275	0.8494	-0.847	-21.0275	0.6417	-0.6399
0.1485	-22.1689	-22.169					-21.0112	0.4795	-0.4777	-21.0112	0	0	-21.0112	0.2124	-0.2115	-21.0112	0.1607	-0.1602
0.15204	-22.1689	-22.169					-20.9949	0.0694	-0.0689	-20.9949	0	0	-20.9949	0.0309	-0.0307	-20.9949	0.0234	-0.0233
0.15557	-22.1689	-22.169					-20.9787	0.0057	-0.0057	-20.9787	0	0	-20.9787	0.0025	-0.0025	-20.9787	0.002	-0.002
0.15911	-22.1689	-22.169					-20.9624	0.0001	-0.0001	-20.9624	0	0	-20.9624	0	0	-20.9624	0	0
0.16264	-22.1689	-22.169					-20.9461	0	0	-20.9461	0	0	-20.9461	0	0	-20.9461	0	0
0.16618	-22.1689	-22.169					-20.9298	0	0	-20.9298	0	0	-20.9298	0	0	-20.9298	0	0
0.16972	-22.1689	-22.169					-20.9135	0	0	-20.9135	0	0	-20.9135	0	0	-20.9135	0	0
0.17325	-22.1689	-22.169					-20.8973	0	0	-20.8973	0	0	-20.8973	0	0	-20.8973	0	0
0.17679	-22.1689	-22.169					-20.881	0	0	-20.881	0	0	-20.881	0	0	-20.881	0	0
0.18032	-22.1689	-22.169					-20.8647	0	0	-20.8647	0	0	-20.8647	0	0	-20.8647	0	0
0.18386	-22.1689	-22.169					-20.8484	0	0	-20.8484	0	0	-20.8484	0	0	-20.8484	0	0
0.1874	-22.1689	-22.169					-20.8321	0	0	-20.8321	0	0	-20.8321	0	0	-20.8321	0	0
0.19093	-22.1689	-22.169					-20.8159	0	0	-20.8159	0	0	-20.8159	0	0	-20.8159	0	0
0.19447	-22.1689	-22.169					-20.7996	0	0	-20.7996	0	0	-20.7996	0.0001	0	-20.7996	0	0
0.198	-22.1689	-22.169					-20.7833	0.0027	0	-20.7833	0.0002	0	-20.7833	0.0051	0	-20.7833	0	0
0.20154	-22.1689	-22.169					-20.767	0.0248	0	-20.767	0.0013	0	-20.767	0.0398	0	-20.767	0	0
0.20507	-22.1689	-22.169					-20.7507	0.1092	-0.0005	-20.7507	0.0059	0	-20.7507	0.1758	-0.0016	-20.7507	0.0004	0
0.20861	-22.1689	-22.169					-20.7345	0.2742	-0.008	-20.7345	0.0147	-0.0005	-20.7345	0.441	-0.0144	-20.7345	0.0012	0
0.21215	-22.1689	-22.169					-20.7182	0.393	-0.0514	-20.7182	0.0211	-0.0027	-20.7182	0.6312	-0.0872	-20.7182	0.0016	0
0.21568	-22.1689	-22.169					-20.7019	0.321	-0.1757	-20.7019	0.0172	-0.0091	-20.7019	0.5159	-0.2949	-20.7019	0.0014	-0.0007
0.21922	-22.1689	-22.169					-20.6856	0.1494	-0.3403	-20.6856	0.008	-0.0176	-20.6856	0.2406	-0.5694	-20.6856	0.0008	-0.0012
0.22275	-22.1689	-22.169					-20.6693	0.0394	-0.3746	-20.6693	0.0021	-0.0194	-20.6693	0.0636	-0.6268	-20.6693	0	-0.0012
0.22629	-22.1689	-22.169					-20.6531	0.0057	-0.2353	-20.6531	0.0003	-0.0122	-20.6531	0.0095	-0.3942	-20.6531	0	-0.001
0.22983	-22.1689	-22.169					-20.6368	0	-0.0846	-20.6368	0	-0.0044	-20.6368	0.0008	-0.1414	-20.6368	0	-0.0003
0.23336	-22.1689	-22.169					-20.6205	0	-0.0163	-20.6205	0	-0.0009	-20.6205	0	-0.0286	-20.6205	0	0
0.2369	-22.1689	-22.169					-20.6042	0	-0.0016	-20.6042	0	-0.0001	-20.6042	0	-0.0033	-20.6042	0	0
0.24043	-22.1689	-22.169					-20.5879	0	0	-20.5879	0	0	-20.5879	0	0	-20.5879	0	0
0.24397	-22.1689	-22.169					-20.5717	0	0	-20.5717	0	0	-20.5717	0	0	-20.5717	0	0
0.24751	-22.1689	-22.169					-20.5554	0	0	-20.5554	0	0	-20.5554	0	0	-20.5554	0	0
0.25104	-22.1689	-22.169					-20.5391	0	0	-20.5391	0	0	-20.5391	0	0	-20.5391	0	0
0.25458	-22.1689	-22.169					-20.5228	0	0	-20.5228	0	0	-20.5228	0	0	-20.5228	0	0
0.25811	-22.1689	-22.169					-20.5065	0	0	-20.5065	0	0	-20.5065	0	0	-20.5065	0	0
0.26165	-22.1689	-22.169					-20.4903	0	0	-20.4903	0	0	-20.4903	0	0	-20.4903	0	0
0.26518	-22.1689	-22.169					-20.474	0	0	-20.474	0	0	-20.474	0	0	-20.474	0	0
0.26872	-22.1689	-22.169					-20.4577	0	0	-20.4577	0	0	-20.4577	0	0	-20.4577	0	0
0.27226	-22.1689	-22.169					-20.4414	0	0	-20.4414	0	0	-20.4414	0	0	-20.4414	0	0
0.27579	-22.1689	-22.169					-20.4251	0	0	-20.4251	0	0	-20.4251	0.0002	0	-20.4251	0	0
0.27579	-22.1689	-22.169					-20.4089	0.0044	0	-20.4089	0	0	-20.4089	0.0062	0	-20.4089	0	0
0.2808	-22.1689	-22.169					-20.3926	0.0434	0	-20.3926	0	0	-20.3926	0.0555	0	-20.3926	0	0
0.2858	-22.1689	-22.169					-20.3763	0.2243	-0.0012	-20.3763	0	0	-20.3763	0.288	-0.0018	-20.3763	0	0
0.29081	-22.1689	-22.169					-20.36	0.6609	-0.016	-20.36	0	0	-20.36	0.8477	-0.0216	-20.36	0.0004	0
0.29581	-22.1689	-22.169					-20.3437	1.112	-0.1104	-20.3437	0	0	-20.3437	1.4255	-0.1451	-20.3437	0.0008	0
0.30082	-22.1689	-22.169					-20.3275	1.0674	-0.4229	-20.3275	0	0	-20.3275	1.369	-0.5572	-20.3275	0.0008	0
0.30582	-22.1689	-22.169					-20.3112	0.5855	-0.9232	-20.3112	0	0	-20.3112	0.7508	-1.2167	-20.3112	0.0004	-0.0007
0.31083	-22.1689	-22.169					-20.2949	0.1825	-1.1513	-20.2949	0	0	-20.2949	0.2347	-1.5176	-20.2949	0	-0.0008
0.31583	-22.1689	-22.169					-20.2786	0.032	-0.8201	-20.2786	0	0	-20.2786	0.0419	-1.081	-20.2786	0	-0.0004
0.32084	-22.1689	-22.169					-20.2623	0.0032	-0.3335	-20.2623	0	0	-20.2623	0.0046	-0.4395	-20.2623	0	0
0.32584	-22.1689	-22.169					-20.2461	0	-0.0774	-20.2461	0	0	-20.2461	0	-0.1017	-20.2461	0	0
0.33084	-22.1689	-22.169					-20.2298	0	-0.0097	-20.2298	0	0	-20.2298	0	-0.0133	-20.2298	0	0
0.33585	-22.1689	-22.169					-20.2135	0	0	-20.2135	0	0	-20.2135	0	-0.0008	-20.2135	0	0
0.34085	-22.1689	-22.169					-20.1972	0	0	-20.1972	0	0	-20.1972	0	0	-20.1972	0	0
0.34586	-22.1689	-22.169					-20.1809	0	0	-20.1809	0	0	-20.1809	0	0	-20.1809	0	0
0.35086	-22.1689	-22.169					-20.1647	0	0	-20.1647	0	0	-20.1647	0	0	-20.1647	0	0
0.35587	-22.1689	-22.169					-20.1484	0	0	-20.1484	0	0	-20.1484	0	0	-20.1484	0	0
0.36087	-22.1689	-22.169					-20.1321	0	0	-20.1321	0	0	-20.1321	0	0	-20.1321	0	0
0.36588	-22.1689	-22.169					-20.1158	0	0	-20.1158	0	0	-20.1158	0	0	-20.1158	0	0
0.37088	-22.1689	-22.169					-20.0995	0	0	-20.0995	0	0	-20.0995	0	0	-20.0995	0	0
0.37589	-22.1689	-22.169					-20.0833	0	0	-20.0833	0	0	-20.0833	0	0	-20.0833	0	0
0.38089	-22.1689	-22.169					-20.067	0	0	-20.067	0	0	-20.067	0	0	-20.067	0	0
0.3859	-22.1689	-22.169					-20.0507	0	0	-20.0507	0	0	-20.0507	0	0	-20.0507	0	0
0.3909	-22.1689	-22.169					-20.0344	0	0	-20.0344	0	0	-20.0344	0	0	-20.0344	0	0
0.39591	-22.1689	-22.169					-20.0181	0	0	-20.0181	0	0	-20.0181	0	0	-20.0181	0	0
0.40091	-22.1689	-22.169					-20.0019	0	0	-20.0019	0	0	-20.0019	0	0	-20.0019	0	0
0.40592	-22.1689	-22.169					-19.9856	0	0	-19.9856	0	0	-19.9856	0	0	-19.9856	0	0
0.41092	-22.1689	-22.169					-19.9693	0	0	-19.9693	0	0	-19.9693	0	0	-19.9693	0	0
0.41593	-22.169	-22.169					-19.953	0	0	-19.953	0	0	-19.953	0	0	-19.953	0	0
0.42093	-22.1689	-22.169					-19.9367	0	0	-19.9367	0	0	-19.9367	0	0	-19.9367	0	0
0.42593	-22.1689	-22.169					-19.9205	0	0	-19.9205	0	0	-19.9205	0	0	-19.9205	0	0
0.43094	-22.1689	-22.169					-19.9042	0	0	-19.9042	0	0	-19.9042	0	0	-19.9042	0	0
0.43594	-22.169	-22.169					-19.8879	0	0	-19.8879	0	0	-19.8879	0	0	-19.8879	0	0
0.44095	-22.169	-22.169					-19.8716	0	0	-19.8716	0	0	-19.8716	0	0	-19.8716	0	0
0.44595	-22.169	-22.169					-19.8553	0	0	-19.8553	0	0	-19.8553	0	0	-19.8553	0	0
0.45096	-22.169	-22.169					-19.8391	0	0	-19.8391	0	0	-19.8391	0	0	-19.8391	0	0
0.45596	-22.169	-22.169					-19.8228	0	0	-19.8228	0	0	-19.8228	0	0	-19.8228	0	0
0.46097	-22.169	-22.169					-19.8065	0	0	-19.8065	0	0	-19.8065	0	0	-19.8065	0	0
0.46597	-22.169	-22.169					-19.7902	0	0	-19.7902	0	0	-19.7902	0	0	-19.7902	0	0
0.47098	-22.169	-22.169					-19.7739	0	0	-19.7739	0	0	-19.7739	0	0	-19.7739	0	0
							-19.7577	0	0	-19.7577	0	0	-19.7577	0	0	-19.7577	0	0
0	-22.1647	-22.1648					-19.7414	0	0	-19.7414	0	0	-19.7414	0	0	-19.7414	0	0
0.00354	-22.1647	-22.1648					-19.7251	0	0	-19.7251	0	0	-19.7251	0	0	-19.7251	0	0
0.00707	-22.1647	-22.1648					-19.7088	0	0	-19.7088	0	0	-19.7088	0	0	-19.7088	0	0
0.01061	-22.1647	-22.1648					-19.6925	0	0	-19.6925	0	0	-19.6925	0	0	-19.6925	0	0
0.01414	-22.1647	-22.1648					-19.6763	0.0008	0	-19.6763	0.0001	0	-19.6763	0.0004	0	-19.6763	0	0
0.01768	-22.1647	-22.1648					-19.66	0.0104	0	-19.66	0.0007	0	-19.66	0.0072	0	-19.66	0	0
0.02121	-22.1647	-22.1648					-19.6437	0.0795	0	-19.6437	0.0054	0	-19.6437	0.0558	0	-19.6437	0	0
0.02475	-22.1647	-22.1648					-19.6274	0.3437	0	-19.6274	0.0234	0	-19.6274	0.2397	0	-19.6274	0	0
0.02829	-22.1647	-22.1648					-19.6111	0.8428	-0.0008	-19.6111	0.0573	0	-19.6111	0.5885	-0.0004	-19.6111	0	0
0.03182	-22.1647	-22.1648					-19.5949	1.1785	-0.008	-19.5949	0.0801	-0.0004	-19.5949	0.8218	-0.006	-19.5949	0	0
0.03536	-22.1647	-22.1648					-19.5786	0.9399	-0.0666	-19.5786	0.0639	-0.0034	-19.5786	0.6561	-0.0483	-19.5786	0	0
0.03889	-22.1647	-22.1648					-19.5623	0.4276	-0.3041	-19.5623	0.0291	-0.0155	-19.5623	0.2979	-0.2201	-19.5623	0	0
0.04243	-22.1647	-22.1648					-19.546	0.1113	-0.7873	-19.546	0.0075	-0.04	-19.546	0.0773	-0.5714	-19.546	0	0
0.04596	-22.1647	-22.1648					-19.5297	0.016	-1.1635	-19.5297	0.0012	-0.0591	-19.5297	0.0112	-0.8432	-19.5297	0	0
0.0495	-22.1647	-22.1648					-19.5135	0.0008	-0.9802	-19.5135	0.0001	-0.0499	-19.5135	0.0008	-0.7112	-19.5135	0	0
0.05304	-22.1647	-22.1648					-19.4972	0	-0.4714	-19.4972	0	-0.0239	-19.4972	0	-0.3415	-19.4972	0	0
0.05657	-22.1647	-22.1648					-19.4809	0	-0.1295	-19.4809	0	-0.0066	-19.4809	0	-0.0934	-19.4809	0	0
0.06011	-22.1647	-22.1648					-19.4646	0	-0.0193	-19.4646	0	-0.0011	-19.4646	0	-0.0145	-19.4646	0	0
0.06364	-22.1647	-22.1648					-19.4483	0	-0.0016	-19.4483	0	-0.0001	-19.4483	0	-0.0012	-19.4483	0	0
0.06718	-22.1647	-22.1648					-19.4321	0	0	-19.4321	0	0	-19.4321	0	0	-19.4321	0	0
0.07071	-22.1647	-22.1648					-19.4158	0	0	-19.4158	0	0	-19.4158	0	0	-19.4158	0	0
0.07425	-22.1647	-22.1648					-19.3995	0	0	-19.3995	0	0	-19.3995	0	0	-19.3995	0	0
0.07779	-22.1647	-22.1648					-19.3832	0	0	-19.3832	0	0	-19.3832	0	0	-19.3832	0	0
0.08132	-22.1647	-22.1648					-19.367	0	0	-19.367	0	0	-19.367	0	0	-19.367	0	0
0.08486	-22.1647	-22.1648					-19.3507	0	0	-19.3507	0	0	-19.3507	0	0	-19.3507	0	0
0.08839	-22.1647	-22.1648					-19.3344	0	0	-19.3344	0	0	-19.3344	0	0	-19.3344	0	0
0.09193	-22.1647	-22.1648					-19.3181	0	0	-19.3181	0	0	-19.3181	0	0	-19.3181	0	0
0.09546	-22.1647	-22.1648					-19.3018	0	0	-19.3018	0	0	-19.3018	0	0	-19.3018	0	0
0.099	-22.1647	-22.1648					-19.2856	0	0	-19.2856	0	0	-19.2856	0	0	-19.2856	0	0
0.10254	-22.1647	-22.1648					-19.2693	0	0	-19.2693	0	0	-19.2693	0	0	-19.2693	0	0
0.10607	-22.1647	-22.1648					-19.253	0	0	-19.253	0	0	-19.253	0	0	-19.253	0	0
0.10961	-22.1647	-22.1648					-19.2367	0	0	-19.2367	0	0	-19.2367	0	0	-19.2367	0	0
0.11314	-22.1647	-22.1648					-19.2204	0	0	-19.2204	0	0	-19.2204	0	0	-19.2204	0	0
0.11668	-22.1647	-22.1648					-19.2042	0	0	-19.2042	0	0	-19.2042	0	0	-19.2042	0	0
0.12021	-22.1647	-22.1648					-19.1879	0	0	-19.1879	0	0	-19.1879	0	0	-19.1879	0	0
0.12375	-22.1647	-22.1648					-19.1716	0.0016	-0.0008	-19.1716	0	0	-19.1716	0.0012	-0.0008	-19.1716	0	0
0.12729	-22.1647	-22.1648					-19.1553	0.019	-0.0115	-19.1553	0.0001	0	-19.1553	0.0154	-0.0096	-19.1553	0	0
0.13082	-22.1647	-22.1648					-19.139	0.1264	-0.0893	-19.139	0.0005	-0.0004	-19.139	0.1023	-0.0719	-19.139	0	0
0.13436	-22.1647	-22.1648					-19.1228	0.4816	-0.3832	-19.1228	0.002	-0.0016	-19.1228	0.3893	-0.3078	-19.1228	0	0
0.13789	-22.1647	-22.1648					-19.1065	1.0463	-0.9345	-19.1065	0.0045	-0.0039	-19.1065	0.8454	-0.7511	-19.1065	0	0
0.13789	-22.1647	-22.1648					-19.0902	1.2968	-1.3014	-19.0902	0.0056	-0.0054	-19.0902	1.0474	-1.0454	-19.0902	0	0
0.14143	-22.1647	-22.1648					-19.0739	0.9171	-1.0331	-19.0739	0.0039	-0.0044	-19.0739	0.741	-0.8309	-19.0739	0	0
0.14496	-22.1647	-22.1648					-19.0576	0.3702	-0.4686	-19.0576	0.0016	-0.0019	-19.0576	0.299	-0.3767	-19.0576	0	0
0.1485	-22.1647	-22.1648					-19.0414	0.0851	-0.1215	-19.0414	0.0003	-0.0005	-19.0414	0.0686	-0.0972	-19.0414	0	0
0.15204	-22.1647	-22.1648					-19.0251	0.0109	-0.018	-19.0251	0	-0.0001	-19.0251	0.009	-0.0143	-19.0251	0	0
0.15557	-22.1647	-22.1648					-19.0088	0.0008	-0.0011	-19.0088	0	0	-19.0088	0.0008	-0.0012	-19.0088	0	0
0.15911	-22.1647	-22.1648					-18.9925	0	0	-18.9925	0	0	-18.9925	0	0	-18.9925	0	0
0.16264	-22.1647	-22.1648					-18.9762	0	0	-18.9762	0	0	-18.9762	0	0	-18.9762	0	0
0.16618	-22.1647	-22.1648					-18.96	0	0	-18.96	0	0	-18.96	0	0	-18.96	0	0
0.16972	-22.1647	-22.1648					-18.9437	0	0	-18.9437	0	0	-18.9437	0	0	-18.9437	0	0
0.17325	-22.1647	-22.1648					-18.9274	0	0	-18.9274	0	0	-18.9274	0	0	-18.9274	0	0
0.17679	-22.1647	-22.1648					-18.9111	0	0	-18.9111	0	0	-18.9111	0	0	-18.9111	0	0
0.18032	-22.1647	-22.1648					-18.8948	0	0	-18.8948	0	0	-18.8948	0	0	-18.8948	0	0
0.18386	-22.1647	-22.1648					-18.8786	0	0	-18.8786	0	0	-18.8786	0	0	-18.8786	0	0
0.1874	-22.1647	-22.1648					-18.8623	0	0	-18.8623	0	0	-18.8623	0	0	-18.8623	0	0
0.19093	-22.1647	-22.1648					-18.846	0	0	-18.846	0	0	-18.846	0	0	-18.846	0	0
0.19447	-22.1647	-22.1648					-18.8297	0	0	-18.8297	0	0	-18.8297	0	0	-18.8297	0	0
0.198	-22.1647	-22.1648					-18.8134	0	0	-18.8134	0	0	-18.8134	0	0	-18.8134	0	0
0.20154	-22.1647	-22.1648					-18.7972	0	0	-18.7972	0	0	-18.7972	0	0	-18.7972	0	0
0.20507	-22.1647	-22.1648					-18.7809	0	0	-18.7809	0	0	-18.7809	0	0	-18.7809	0	0
0.20861	-22.1647	-22.1648					-18.7646	0	0	-18.7646	0	0	-18.7646	0	0	-18.7646	0	0
0.21215	-22.1647	-22.1648					-18.7483	0	0	-18.7483	0	0	-18.7483	0	0	-18.7483	0	0
0.21568	-22.1647	-22.1648					-18.732	0	0	-18.732	0	0	-18.732	0	0	-18.732	0	0
0.21922	-22.1647	-22.1648					-18.7158	0	0	-18.7158	0	0	-18.7158	0	0	-18.7158	0	0
0.22275	-22.1647	-22.1648					-18.6995	0	0	-18.6995	0	0	-18.6995	0	0	-18.6995	0	0
0.22629	-22.1647	-22.1648					-18.6832	0	0	-18.6832	0	0	-18.6832	0	0	-18.6832	0	0
0.22983	-22.1647	-22.1648					-18.6669	0	0	-18.6669	0	0	-18.6669	0	0	-18.6669	0	0
0.23336	-22.1647	-22.1648					-18.6506	0	0	-18.6506	0	0	-18.6506	0	0	-18.6506	0	0
0.2369	-22.1647	-22.1648					-18.6344	0	0	-18.6344	0	0	-18.6344	0	0	-18.6344	0	0
0.24043	-22.1647	-22.1648					-18.6181	0	0	-18.6181	0	0	-18.6181	0	0	-18.6181	0	0
0.24397	-22.1647	-22.1648					-18.6018	0	0	-18.6018	0	0	-18.6018	0	0	-18.6018	0	0
0.24751	-22.1647	-22.1648					-18.5855	0	0	-18.5855	0	0	-18.5855	0	0	-18.5855	0	0
0.25104	-22.1647	-22.1648					-18.5692	0	0	-18.5692	0	0	-18.5692	0	0	-18.5692	0	0
0.25458	-22.1647	-22.1648					-18.553	0	0	-18.553	0	0	-18.553	0	0	-18.553	0	0
0.25811	-22.1647	-22.1648					-18.5367	0	0	-18.5367	0	0	-18.5367	0	0	-18.5367	0	0
0.26165	-22.1647	-22.1648					-18.5204	0	0	-18.5204	0	0	-18.5204	0	0	-18.5204	0	0
0.26518	-22.1647	-22.1648					-18.5041	0	0	-18.5041	0	0	-18.5041	0	0	-18.5041	0	0
0.26872	-22.1647	-22.1648					-18.4878	0	0	-18.4878	0	0	-18.4878	0	0	-18.4878	0	0
0.27226	-22.1647	-22.1648					-18.4716	0	0	-18.4716	0	0	-18.4716	0	0	-18.4716	0	0
0.27579	-22.1647	-22.1648					-18.4553	0	0	-18.4553	0	0	-18.4553	0	0	-18.4553	0	0
0.27579	-22.1647	-22.1648					-18.439	0	0	-18.439	0	0	-18.439	0	0	-18.439	0	0
0.2808	-22.1647	-22.1648					-18.4227	0	0	-18.4227	0	0	-18.4227	0	0	-18.4227	0	0
0.2858	-22.1647	-22.1648					-18.4064	0	0	-18.4064	0	0	-18.4064	0	0	-18.4064	0	0
0.29081	-22.1647	-22.1648					-18.3902	0	0	-18.3902	0	0	-18.3902	0	0	-18.3902	0	0
0.29581	-22.1647	-22.1648					-18.3739	0.0012	-0.0012	-18.3739	0	0	-18.3739	0.0004	-0.0004	-18.3739	0	0
0.30082	-22.1647	-22.1648					-18.3576	0.0258	-0.0256	-18.3576	0	0	-18.3576	0.0067	-0.0066	-18.3576	0.0004	-0.0004
0.30582	-22.1647	-22.1648					-18.3413	0.2032	-0.2011	-18.3413	0	0	-18.3413	0.0524	-0.052	-18.3413	0.0042	-0.0041
0.31083	-22.1647	-22.1648					-18.325	0.8793	-0.8713	-18.325	0.0001	0	-18.325	0.2278	-0.2254	-18.325	0.0177	-0.0177
0.31583	-22.1647	-22.1648					-18.3088	2.1703	-2.1601	-18.3088	0.0002	-0.0001	-18.3088	0.5613	-0.5586	-18.3088	0.0438	-0.0437
0.32084	-22.1647	-22.1648					-18.2925	3.0661	-3.0635	-18.2925	0.0002	-0.0002	-18.2925	0.7929	-0.792	-18.2925	0.062	-0.0619
0.32584	-22.1647	-22.1648					-18.2762	2.4793	-2.4873	-18.2762	0.0002	-0.0002	-18.2762	0.6408	-0.6429	-18.2762	0.05	-0.0503
0.33084	-22.1647	-22.1648					-18.2599	1.1489	-1.157	-18.2599	0.0001	-0.0001	-18.2599	0.2967	-0.2991	-18.2599	0.023	-0.0234
0.33585	-22.1647	-22.1648					-18.2436	0.304	-0.3078	-18.2436	0	0	-18.2436	0.0787	-0.0796	-18.2436	0.0061	-0.0061
0.34085	-22.1647	-22.1648					-18.2274	0.0453	-0.0462	-18.2274	0	0	-18.2274	0.0115	-0.0118	-18.2274	0.0012	-0.0012
0.34586	-22.1647	-22.1648					-18.2111	0.003	-0.003	-18.2111	0	0	-18.2111	0.0008	-0.0008	-18.2111	0	0
0.35086	-22.1647	-22.1648					-18.1948	0.0004	0	-18.1948	0	0	-18.1948	0	0	-18.1948	0	0
0.35587	-22.1647	-22.1648					-18.1785	0.0075	-0.0064	-18.1785	0	0	-18.1785	0.0016	-0.0016	-18.1785	0	0
0.36087	-22.1647	-22.1648					-18.1622	0.0856	-0.0759	-18.1622	0	0	-18.1622	0.0213	-0.0189	-18.1622	0.0016	-0.0016
0.36588	-22.1647	-22.1648					-18.146	0.54	-0.4946	-18.146	0	0	-18.146	0.133	-0.1211	-18.146	0.0111	-0.0104
0.37088	-22.1647	-22.1648					-18.1297	1.9491	-1.8497	-18.1297	0	0	-18.1297	0.4802	-0.4516	-18.1297	0.0405	-0.0389
0.37589	-22.1647	-22.1648					-18.1134	4.0782	-3.9959	-18.1134	0.0001	-0.0001	-18.1134	1.0024	-0.9746	-18.1134	0.085	-0.0843
0.38089	-22.1647	-22.1648					-18.0971	4.9533	-4.9908	-18.0971	0.0001	-0.0001	-18.0971	1.2146	-1.2158	-18.0971	0.1036	-0.1056
0.3859	-22.1647	-22.1648					-18.0808	3.5057	-3.6086	-18.0808	0.0001	-0.0001	-18.0808	0.859	-0.8779	-18.0808	0.0733	-0.0765
0.3909	-22.1647	-22.1648					-18.0646	1.5477	-1.5151	-18.0646	0	0	-18.0646	0.3929	-0.3683	-18.0646	0.0303	-0.0321
0.39591	-22.1647	-22.1648					-18.0483	1.0144	-0.4295	-18.0483	0	0	-18.0483	0.3357	-0.1119	-18.0483	0.008	-0.0078
0.40091	-22.1647	-22.1648					-18.032	2.3103	-0.4913	-18.032	0	0	-18.032	0.8584	-0.1731	-18.032	0.004	-0.002
0.40592	-22.1647	-22.1648					-18.0157	4.4425	-1.7558	-18.0157	0	0	-18.0157	1.6494	-0.6336	-18.0157	0.0076	-0.0047
0.41092	-22.1647	-22.1648					-17.9994	5.374	-4.2133	-17.9994	0	0	-17.9994	1.9231	-1.4817	-17.9994	0.0154	-0.0147
0.41593	-22.1647	-22.1648					-17.9832	4.873	-6.4838	-17.9832	0	0	-17.9832	1.5286	-2.1487	-17.9832	0.0325	-0.0337
0.42093	-22.1647	-22.1648					-17.9669	4.4751	-6.8996	-17.9669	0	0	-17.9669	1.118	-2.0679	-17.9669	0.0541	-0.0541
0.42593	-22.1647	-22.1648					-17.9506	3.8349	-5.3154	-17.9506	0	0	-17.9506	0.8348	-1.4193	-17.9506	0.0568	-0.0563
0.43094	-22.1647	-22.1648					-17.9343	2.2533	-2.8583	-17.9343	0	0	-17.9343	0.4723	-0.701	-17.9343	0.035	-0.0354
0.43594	-22.1647	-22.1648					-17.918	0.7917	-0.9916	-17.918	0	0	-17.918	0.1652	-0.233	-17.918	0.0125	-0.0132
0.44095	-22.1647	-22.1648					-17.9018	0.1596	-0.2087	-17.9018	0	0	-17.9018	0.0333	-0.0483	-17.9018	0.0027	-0.0029
0.44595	-22.1647	-22.1648					-17.8855	0.018	-0.0255	-17.8855	0	0	-17.8855	0.0032	-0.0063	-17.8855	0.0003	-0.0004
0.45096	-22.1647	-22.1648					-17.8692	0.0008	-0.0011	-17.8692	0	0	-17.8692	0.0001	-0.0002	-17.8692	0	0
0.45596	-22.1647	-22.1648					-17.8529	0	0	-17.8529	0	0	-17.8529	0	0	-17.8529	0	0
0.46097	-22.1647	-22.1648					-17.8366	0	0	-17.8366	0	0	-17.8366	0	0	-17.8366	0	0
0.46597	-22.1647	-22.1648					-17.8204	0	0	-17.8204	0	0	-17.8204	0	0	-17.8204	0	0
0.47098	-22.1647	-22.1648					-17.8041	0	0	-17.8041	0	0	-17.8041	0	0	-17.8041	0	0
							-17.7878	0	0	-17.7878	0	0	-17.7878	0	0	-17.7878	0	0
0	-22.1626	-22.1626					-17.7715	0	0	-17.7715	0	0	-17.7715	0	0	-17.7715	0	0
0.00354	-22.1626	-22.1626					-17.7552	0	0	-17.7552	0	0	-17.7552	0	0	-17.7552	0	0
0.00707	-22.1626	-22.1626					-17.739	0	0	-17.739	0	0	-17.739	0	0	-17.739	0	0
0.01061	-22.1626	-22.1626					-17.7227	0	0	-17.7227	0	0	-17.7227	0	0	-17.7227	0	0
0.01414	-22.1626	-22.1626					-17.7064	0	0	-17.7064	0	0	-17.7064	0	0	-17.7064	0	0
0.01768	-22.1626	-22.1626					-17.6901	0	0	-17.6901	0	0	-17.6901	0	0	-17.6901	0	0
0.02121	-22.1626	-22.1626					-17.6738	0	0	-17.6738	0	0	-17.6738	0	0	-17.6738	0	0
0.02475	-22.1626	-22.1626					-17.6576	0	0	-17.6576	0	0	-17.6576	0	0	-17.6576	0	0
0.02829	-22.1626	-22.1626					-17.6413	0	0	-17.6413	0	0	-17.6413	0	0	-17.6413	0	0
0.03182	-22.1626	-22.1626					-17.625	0	0	-17.625	0	0	-17.625	0	0	-17.625	0	0
0.03536	-22.1626	-22.1626					-17.6087	0	0	-17.6087	0	0	-17.6087	0	0	-17.6087	0	0
0.03889	-22.1626	-22.1626					-17.5924	0	0	-17.5924	0	0	-17.5924	0	0	-17.5924	0	0
0.04243	-22.1626	-22.1626					-17.5762	0	0	-17.5762	0	0	-17.5762	0	0	-17.5762	0	0
0.04596	-22.1626	-22.1626					-17.5599	0	0	-17.5599	0	0	-17.5599	0	0	-17.5599	0	0
0.0495	-22.1626	-22.1626					-17.5436	0	0	-17.5436	0	0	-17.5436	0	0	-17.5436	0	0
0.05304	-22.1626	-22.1626					-17.5273	0	0	-17.5273	0	0	-17.5273	0	0	-17.5273	0	0
0.05657	-22.1626	-22.1626					-17.5111	0	0	-17.5111	0	0	-17.5111	0	0	-17.5111	0	0
0.06011	-22.1626	-22.1626					-17.4948	0	0	-17.4948	0	0	-17.4948	0	0	-17.4948	0	0
0.06364	-22.1626	-22.1626					-17.4785	0	0	-17.4785	0	0	-17.4785	0	0	-17.4785	0	0
0.06718	-22.1626	-22.1626					-17.4622	0	0	-17.4622	0	0	-17.4622	0	0	-17.4622	0	0
0.07071	-22.1626	-22.1626					-17.4459	0	0	-17.4459	0	0	-17.4459	0	0	-17.4459	0	0
0.07425	-22.1626	-22.1626					-17.4297	0	0	-17.4297	0	0	-17.4297	0	0	-17.4297	0	0
0.07779	-22.1626	-22.1626					-17.4134	0	0	-17.4134	0	0	-17.4134	0	0	-17.4134	0	0
0.08132	-22.1626	-22.1626					-17.3971	0	0	-17.3971	0	0	-17.3971	0	0	-17.3971	0	0
0.08486	-22.1626	-22.1626					-17.3808	0	0	-17.3808	0	0	-17.3808	0	0	-17.3808	0	0
0.08839	-22.1626	-22.1626					-17.3645	0	0	-17.3645	0	0	-17.3645	0	0	-17.3645	0	0
0.09193	-22.1626	-22.1626					-17.3483	0	0	-17.3483	0	0	-17.3483	0	0	-17.3483	0	0
0.09546	-22.1626	-22.1626					-17.332	0	0	-17.332	0	0	-17.332	0	0	-17.332	0	0
0.099	-22.1626	-22.1626					-17.3157	0	0	-17.3157	0	0	-17.3157	0	0	-17.3157	0	0
0.10254	-22.1626	-22.1626					-17.2994	0.0008	0	-17.2994	0	0	-17.2994	0	0	-17.2994	0	0
0.10607	-22.1626	-22.1626					-17.2831	0.0082	0	-17.2831	0	0	-17.2831	0.0012	0	-17.2831	0	0
0.10961	-22.1626	-22.1626					-17.2669	0.0801	-0.0044	-17.2669	0.0002	0	-17.2669	0.0153	-0.0008	-17.2669	0	0
0.11314	-22.1626	-22.1626					-17.2506	0.4552	-0.0488	-17.2506	0.001	-0.0001	-17.2506	0.0855	-0.0096	-17.2506	0	0
0.11668	-22.1626	-22.1626					-17.2343	1.5084	-0.3043	-17.2343	0.0033	-0.0005	-17.2343	0.2813	-0.0592	-17.2343	0	0
0.12021	-22.1626	-22.1626					-17.218	2.9737	-1.1147	-17.218	0.0066	-0.002	-17.218	0.5512	-0.2147	-17.218	0	0
0.12375	-22.1626	-22.1626					-17.2017	3.497	-2.4699	-17.2017	0.0078	-0.0046	-17.2017	0.644	-0.4719	-17.2017	0	0
0.12729	-22.1626	-22.1626					-17.1855	2.4534	-3.3429	-17.1855	0.0056	-0.0064	-17.1855	0.4492	-0.6325	-17.1855	0	-0.0002
0.13082	-22.1626	-22.1626					-17.1692	1.0255	-2.7731	-17.1692	0.0024	-0.0054	-17.1692	0.1869	-0.5196	-17.1692	0	0
0.13436	-22.1626	-22.1626					-17.1529	0.2543	-1.4076	-17.1529	0.0006	-0.0028	-17.1529	0.046	-0.2615	-17.1529	0	0
0.13789	-22.1626	-22.1626					-17.1366	0.0366	-0.4329	-17.1366	0.0001	-0.0009	-17.1366	0.0065	-0.0797	-17.1366	0	0
0.13789	-22.1626	-22.1626					-17.1203	0.0028	-0.0795	-17.1203	0	-0.0002	-17.1203	0.0008	-0.0143	-17.1203	0	0
0.14143	-22.1626	-22.1626					-17.1041	0	-0.0088	-17.1041	0	0	-17.1041	0	-0.0013	-17.1041	0	0
0.14496	-22.1626	-22.1626					-17.0878	0	-0.0008	-17.0878	0	0	-17.0878	0	0	-17.0878	0	0
0.1485	-22.1626	-22.1626					-17.0715	0	0	-17.0715	0	0	-17.0715	0	0	-17.0715	0	0
0.15204	-22.1626	-22.1626					-17.0552	0	0	-17.0552	0	0	-17.0552	0	0	-17.0552	0	0
0.15557	-22.1626	-22.1626					-17.0389	0	0	-17.0389	0	0	-17.0389	0	0	-17.0389	0	0
0.15911	-22.1626	-22.1626					-17.0227	0.0091	-0.0013	-17.0227	0	0	-17.0227	0.0033	-0.0008	-17.0227	0	0
0.16264	-22.1626	-22.1626					-17.0064	0.0877	-0.0298	-17.0064	0.0004	0	-17.0064	0.033	-0.0117	-17.0064	0	0
0.16618	-22.1626	-22.1626					-16.9901	0.4784	-0.2116	-16.9901	0.002	-0.0005	-16.9901	0.1769	-0.0806	-16.9901	0.0004	0
0.16972	-22.1626	-22.1626					-16.9738	1.4801	-0.8585	-16.9738	0.0064	-0.0025	-16.9738	0.544	-0.323	-16.9738	0.001	-0.0006
0.17325	-22.1626	-22.1626					-16.9575	2.6255	-2.0355	-16.9575	0.0119	-0.0068	-16.9575	0.9591	-0.752	-16.9575	0.0016	-0.0014
0.17679	-22.1626	-22.1626					-16.9413	2.6708	-2.8389	-16.9413	0.0127	-0.0104	-16.9413	0.9697	-1.025	-16.9413	0.0016	-0.0016
0.18032	-22.1626	-22.1626					-16.925	1.5583	-2.3383	-16.925	0.0078	-0.0096	-16.925	0.5621	-0.8218	-16.925	0.0009	-0.0013
0.18386	-22.1626	-22.1626					-16.9087	0.5212	-1.1401	-16.9087	0.0028	-0.0051	-16.9087	0.1869	-0.3891	-16.9087	0.0004	-0.0006
0.1874	-22.1626	-22.1626					-16.8924	0.0988	-0.3291	-16.8924	0.0005	-0.0015	-16.8924	0.0355	-0.1092	-16.8924	0	-0.0001
0.19093	-22.1626	-22.1626					-16.8761	0.0109	-0.0553	-16.8761	0	-0.0003	-16.8761	0.0036	-0.0181	-16.8761	0	0
0.19447	-22.1626	-22.1626					-16.8599	0	-0.0053	-16.8599	0	0	-16.8599	0	-0.0016	-16.8599	0	0
0.198	-22.1626	-22.1626					-16.8436	0	0	-16.8436	0	0	-16.8436	0	0	-16.8436	0	0
0.20154	-22.1626	-22.1626					-16.8273	0	0	-16.8273	0	0	-16.8273	0	0	-16.8273	0	0
0.20507	-22.1626	-22.1626					-16.811	0	0	-16.811	0	0	-16.811	0	0	-16.811	0	0
0.20861	-22.1626	-22.1626					-16.7947	0	0	-16.7947	0	0	-16.7947	0	0	-16.7947	0	0
0.21215	-22.1626	-22.1626					-16.7785	0	0	-16.7785	0	0	-16.7785	0	0	-16.7785	0	0
0.21568	-22.1626	-22.1626					-16.7622	0.011	0	-16.7622	0.0001	0	-16.7622	0.0016	0	-16.7622	0	0
0.21922	-22.1626	-22.1626					-16.7459	0.0763	-0.0084	-16.7459	0.0006	-0.0001	-16.7459	0.0118	-0.0011	-16.7459	0	0
0.22275	-22.1626	-22.1626					-16.7296	0.3114	-0.0622	-16.7296	0.0025	-0.0005	-16.7296	0.05	-0.0104	-16.7296	0	0
0.22629	-22.1626	-22.1626					-16.7133	0.8423	-0.2859	-16.7133	0.0064	-0.0021	-16.7133	0.1398	-0.0471	-16.7133	0	0
0.22983	-22.1626	-22.1626					-16.6971	1.6561	-0.8516	-16.6971	0.0111	-0.0056	-16.6971	0.2849	-0.1448	-16.6971	0.0004	0
0.23336	-22.1626	-22.1626					-16.6808	2.5017	-1.7752	-16.6808	0.0152	-0.01	-16.6808	0.4464	-0.3125	-16.6808	0.0004	-0.0003
0.2369	-22.1626	-22.1626					-16.6645	2.8034	-2.6833	-16.6645	0.0175	-0.0132	-16.6645	0.5142	-0.4895	-16.6645	0.0004	-0.0004
0.24043	-22.1626	-22.1626					-16.6482	2.1814	-2.8926	-16.6482	0.0159	-0.0139	-16.6482	0.4066	-0.5424	-16.6482	0.0004	-0.0004
0.24397	-22.1626	-22.1626					-16.6319	1.1886	-2.179	-16.6319	0.0102	-0.0118	-16.6319	0.2162	-0.412	-16.6319	0.0006	-0.0008
0.24751	-22.1626	-22.1626					-16.6157	0.8147	-1.3769	-16.6157	0.0046	-0.0073	-16.6157	0.1011	-0.2282	-16.6157	0.003	-0.0024
0.25104	-22.1626	-22.1626					-16.5994	1.6126	-1.607	-16.5994	0.0032	-0.0042	-16.5994	0.1224	-0.1611	-16.5994	0.0099	-0.0084
0.25458	-22.1626	-22.1626					-16.5831	3.0663	-2.8757	-16.5831	0.0047	-0.0039	-16.5831	0.2191	-0.2258	-16.5831	0.0199	-0.0186
0.25811	-22.1626	-22.1626					-16.5668	3.5324	-3.5977	-16.5668	0.0055	-0.0044	-16.5668	0.2534	-0.2758	-16.5668	0.023	-0.0238
0.26165	-22.1626	-22.1626					-16.5505	2.3661	-2.6594	-16.5505	0.0039	-0.0032	-16.5505	0.171	-0.2051	-16.5505	0.0154	-0.0178
0.26518	-22.1626	-22.1626					-16.5343	0.9177	-1.1401	-16.5343	0.0016	-0.0014	-16.5343	0.0667	-0.0884	-16.5343	0.006	-0.0076
0.26872	-22.1626	-22.1626					-16.518	0.2049	-0.282	-16.518	0.0003	-0.0004	-16.518	0.0151	-0.0216	-16.518	0.0012	-0.002
0.27226	-22.1626	-22.1626					-16.5017	0.0261	-0.0407	-16.5017	0	0	-16.5017	0.0019	-0.003	-16.5017	0	0
0.27579	-22.1626	-22.1626					-16.4854	0.0008	-0.0018	-16.4854	0	0	-16.4854	0	0	-16.4854	0	0
0.27579	-22.1626	-22.1626					-16.4691	0	0	-16.4691	0	0	-16.4691	0	0	-16.4691	0	0
0.2808	-22.1626	-22.1626					-16.4529	0	0	-16.4529	0	0	-16.4529	0	0	-16.4529	0	0
0.2858	-22.1626	-22.1626					-16.4366	0	0	-16.4366	0	0	-16.4366	0	0	-16.4366	0	0
0.29081	-22.1626	-22.1626					-16.4203	0	0	-16.4203	0	0	-16.4203	0	0	-16.4203	0	0
0.29581	-22.1626	-22.1626					-16.404	0	0	-16.404	0	0	-16.404	0	0	-16.404	0	0
0.30082	-22.1626	-22.1626					-16.3877	0	0	-16.3877	0	0	-16.3877	0	0	-16.3877	0	0
0.30582	-22.1626	-22.1626					-16.3715	0	0	-16.3715	0	0	-16.3715	0	0	-16.3715	0	0
0.31083	-22.1626	-22.1626					-16.3552	0	0	-16.3552	0	0	-16.3552	0	0	-16.3552	0	0
0.31583	-22.1626	-22.1626					-16.3389	0	0	-16.3389	0	0	-16.3389	0	0	-16.3389	0	0
0.32084	-22.1626	-22.1626					-16.3226	0	0	-16.3226	0	0	-16.3226	0	0	-16.3226	0	0
0.32584	-22.1626	-22.1626					-16.3063	0	0	-16.3063	0	0	-16.3063	0	0	-16.3063	0	0
0.33084	-22.1626	-22.1626					-16.2901	0	0	-16.2901	0	0	-16.2901	0	0	-16.2901	0	0
0.33585	-22.1626	-22.1626					-16.2738	0	0	-16.2738	0	0	-16.2738	0	0	-16.2738	0	0
0.34085	-22.1626	-22.1626					-16.2575	0	0	-16.2575	0	0	-16.2575	0	0	-16.2575	0	0
0.34586	-22.1626	-22.1626					-16.2412	0	0	-16.2412	0	0	-16.2412	0	0	-16.2412	0	0
0.35086	-22.1626	-22.1626					-16.2249	0	0	-16.2249	0	0	-16.2249	0	0	-16.2249	0	0
0.35587	-22.1626	-22.1626					-16.2087	0	0	-16.2087	0	0	-16.2087	0	0	-16.2087	0	0
0.36087	-22.1626	-22.1626					-16.1924	0	0	-16.1924	0	0	-16.1924	0	0	-16.1924	0	0
0.36588	-22.1626	-22.1626					-16.1761	0	0	-16.1761	0	0	-16.1761	0	0	-16.1761	0	0
0.37088	-22.1626	-22.1626					-16.1598	0	0	-16.1598	0	0	-16.1598	0	0	-16.1598	0	0
0.37589	-22.1626	-22.1626					-16.1435	0	0	-16.1435	0	0	-16.1435	0	0	-16.1435	0	0
0.38089	-22.1626	-22.1626					-16.1273	0.0122	-0.0032	-16.1273	0	0	-16.1273	0.0016	-0.0004	-16.1273	0	0
0.3859	-22.1626	-22.1626					-16.111	0.0898	-0.037	-16.111	0.0003	-0.0001	-16.111	0.0127	-0.0055	-16.111	0.0008	0
0.3909	-22.1626	-22.1626					-16.0947	0.402	-0.2096	-16.0947	0.0012	-0.0007	-16.0947	0.0596	-0.0302	-16.0947	0.0022	-0.0012
0.39591	-22.1626	-22.1626					-16.0784	1.2057	-0.7483	-16.0784	0.0037	-0.002	-16.0784	0.1752	-0.1065	-16.0784	0.0068	-0.004
0.40091	-22.1626	-22.1626					-16.0621	2.5294	-1.8316	-16.0621	0.0074	-0.0046	-16.0621	0.3609	-0.2568	-16.0621	0.0136	-0.0097
0.40592	-22.1626	-22.1626					-16.0459	3.7412	-3.1973	-16.0459	0.0117	-0.0073	-16.0459	0.5238	-0.4396	-16.0459	0.02	-0.0169
0.41092	-22.1626	-22.1626					-16.0296	3.7755	-3.9199	-16.0296	0.0136	-0.0094	-16.0296	0.5209	-0.5301	-16.0296	0.0199	-0.0204
0.41593	-22.1626	-22.1626					-16.0133	2.5016	-3.2512	-16.0133	0.011	-0.0092	-16.0133	0.3408	-0.4341	-16.0133	0.013	-0.0167
0.42093	-22.1626	-22.1626					-15.997	1.0601	-1.7719	-15.997	0.0057	-0.0061	-15.997	0.1433	-0.234	-15.997	0.0055	-0.009
0.42593	-22.1626	-22.1626					-15.9807	0.2813	-0.6232	-15.9807	0.0018	-0.0026	-15.9807	0.0377	-0.0811	-15.9807	0.0015	-0.0032
0.43094	-22.1626	-22.1626					-15.9645	0.0451	-0.1388	-15.9645	0.0003	-0.0006	-15.9645	0.0061	-0.0177	-15.9645	0	-0.0008
0.43594	-22.1626	-22.1626					-15.9482	0.0034	-0.0187	-15.9482	0	-0.0001	-15.9482	0.0004	-0.002	-15.9482	0	0
0.44095	-22.1626	-22.1626					-15.9319	0	-0.0013	-15.9319	0	0	-15.9319	0	0	-15.9319	0	0
0.44595	-22.1626	-22.1626					-15.9156	0	0	-15.9156	0	0	-15.9156	0	0	-15.9156	0	0
0.45096	-22.1626	-22.1626					-15.8993	0	0	-15.8993	0	0	-15.8993	0	0	-15.8993	0	0
0.45596	-22.1626	-22.1626					-15.8831	0	0	-15.8831	0	0	-15.8831	0	0	-15.8831	0	0
0.46097	-22.1626	-22.1626					-15.8668	0	0	-15.8668	0	0	-15.8668	0	0	-15.8668	0	0
0.46597	-22.1626	-22.1626					-15.8505	0	0	-15.8505	0	0	-15.8505	0	0	-15.8505	0	0
0.47098	-22.1626	-22.1626					-15.8342	0	0	-15.8342	0	0	-15.8342	0	0	-15.8342	0	0
							-15.8179	0	0	-15.8179	0	0	-15.8179	0	0	-15.8179	0	0
0	-21.0451	-21.0451					-15.8017	0	0	-15.8017	0	0	-15.8017	0	0	-15.8017	0	0
0.00354	-21.0451	-21.0451					-15.7854	0	0	-15.7854	0	0	-15.7854	0	0	-15.7854	0	0
0.00707	-21.0451	-21.0451					-15.7691	0	0	-15.7691	0	0	-15.7691	0	0	-15.7691	0	0
0.01061	-21.0451	-21.0451					-15.7528	0	0	-15.7528	0	0	-15.7528	0	0	-15.7528	0	0
0.01414	-21.0451	-21.0451					-15.7365	0	0	-15.7365	0	0	-15.7365	0	0	-15.7365	0	0
0.01768	-21.0451	-21.0451					-15.7203	0	0	-15.7203	0	0	-15.7203	0	0	-15.7203	0	0
0.02121	-21.0451	-21.0451					-15.704	0	0	-15.704	0	0	-15.704	0	0	-15.704	0	0
0.02475	-21.0451	-21.0451					-15.6877	0	0	-15.6877	0	0	-15.6877	0	0	-15.6877	0	0
0.02829	-21.0451	-21.0451					-15.6714	0	0	-15.6714	0	0	-15.6714	0	0	-15.6714	0	0
0.03182	-21.0451	-21.0451					-15.6551	0	0	-15.6551	0	0	-15.6551	0	0	-15.6551	0	0
0.03536	-21.0451	-21.0451					-15.6389	0	0	-15.6389	0	0	-15.6389	0	0	-15.6389	0	0
0.03889	-21.0451	-21.0451					-15.6226	0	0	-15.6226	0	0	-15.6226	0	0	-15.6226	0	0
0.04243	-21.0451	-21.0451					-15.6063	0	0	-15.6063	0	0	-15.6063	0	0	-15.6063	0	0
0.04596	-21.0451	-21.0451					-15.59	0	0	-15.59	0	0	-15.59	0	0	-15.59	0	0
0.0495	-21.0451	-21.0451					-15.5738	0	0	-15.5738	0	0	-15.5738	0	0	-15.5738	0	0
0.05304	-21.0451	-21.0451					-15.5575	0	0	-15.5575	0	0	-15.5575	0	0	-15.5575	0	0
0.05657	-21.0451	-21.0451					-15.5412	0	0	-15.5412	0	0	-15.5412	0	0	-15.5412	0	0
0.06011	-21.0451	-21.0451					-15.5249	0	0	-15.5249	0	0	-15.5249	0	0	-15.5249	0	0
0.06364	-21.0451	-21.0451					-15.5086	0	0	-15.5086	0	0	-15.5086	0	0	-15.5086	0	0
0.06718	-21.0451	-21.0451					-15.4924	0	0	-15.4924	0	0	-15.4924	0	0	-15.4924	0	0
0.07071	-21.0451	-21.0451					-15.4761	0	0	-15.4761	0	0	-15.4761	0	0	-15.4761	0	0
0.07425	-21.0451	-21.0451					-15.4598	0	0	-15.4598	0	0	-15.4598	0	0	-15.4598	0	0
0.07779	-21.0451	-21.0451					-15.4435	0	0	-15.4435	0	0	-15.4435	0	0	-15.4435	0	0
0.08132	-21.0451	-21.0451					-15.4272	0	0	-15.4272	0	0	-15.4272	0	0	-15.4272	0	0
0.08486	-21.0451	-21.0451					-15.411	0	0	-15.411	0	0	-15.411	0	0	-15.411	0	0
0.08839	-21.0451	-21.0451					-15.3947	0	0	-15.3947	0	0	-15.3947	0	0	-15.3947	0	0
0.09193	-21.0451	-21.0451					-15.3784	0	0	-15.3784	0	0	-15.3784	0	0	-15.3784	0	0
0.09546	-21.0451	-21.0451					-15.3621	0	0	-15.3621	0	0	-15.3621	0	0	-15.3621	0	0
0.099	-21.0451	-21.0451					-15.3458	0	0	-15.3458	0	0	-15.3458	0	0	-15.3458	0	0
0.10254	-21.0451	-21.0451					-15.3296	0	0	-15.3296	0	0	-15.3296	0	0	-15.3296	0	0
0.10607	-21.0451	-21.0451					-15.3133	0	0	-15.3133	0	0	-15.3133	0	0	-15.3133	0	0
0.10961	-21.0451	-21.0451					-15.297	0	0	-15.297	0	0	-15.297	0	0	-15.297	0	0
0.11314	-21.0451	-21.0451					-15.2807	0	0	-15.2807	0	0	-15.2807	0	0	-15.2807	0	0
0.11668	-21.0451	-21.0451					-15.2644	0	0	-15.2644	0	0	-15.2644	0	0	-15.2644	0	0
0.12021	-21.0451	-21.0451					-15.2482	0	0	-15.2482	0	0	-15.2482	0	0	-15.2482	0	0
0.12375	-21.0451	-21.0451					-15.2319	0	0	-15.2319	0	0	-15.2319	0	0	-15.2319	0	0
0.12729	-21.0451	-21.0451					-15.2156	0	0	-15.2156	0	0	-15.2156	0	0	-15.2156	0	0
0.13082	-21.0451	-21.0451					-15.1993	0	0	-15.1993	0	0	-15.1993	0	0	-15.1993	0	0
0.13436	-21.0451	-21.0451					-15.183	0	0	-15.183	0	0	-15.183	0	0	-15.183	0	0
0.13789	-21.0451	-21.0451					-15.1668	0	0	-15.1668	0	0	-15.1668	0	0	-15.1668	0	0
0.13789	-21.0451	-21.0451					-15.1505	0	0	-15.1505	0	0	-15.1505	0	0	-15.1505	0	0
0.14143	-21.0451	-21.0451					-15.1342	0	0	-15.1342	0	0	-15.1342	0	0	-15.1342	0	0
0.14496	-21.0451	-21.0451					-15.1179	0	0	-15.1179	0	0	-15.1179	0	0	-15.1179	0	0
0.1485	-21.0451	-21.0451					-15.1016	0	0	-15.1016	0	0	-15.1016	0	0	-15.1016	0	0
0.15204	-21.0451	-21.0451					-15.0854	0	0	-15.0854	0	0	-15.0854	0	0	-15.0854	0	0
0.15557	-21.0451	-21.0451					-15.0691	0	0	-15.0691	0	0	-15.0691	0	0	-15.0691	0	0
0.15911	-21.0451	-21.0451					-15.0528	0	0	-15.0528	0	0	-15.0528	0	0	-15.0528	0	0
0.16264	-21.0451	-21.0451					-15.0365	0	0	-15.0365	0	0	-15.0365	0	0	-15.0365	0	0
0.16618	-21.0451	-21.0451					-15.0202	0	0	-15.0202	0	0	-15.0202	0	0	-15.0202	0	0
0.16972	-21.0451	-21.0451					-15.004	0	0	-15.004	0	0	-15.004	0	0	-15.004	0	0
0.17325	-21.0451	-21.0451					-14.9877	0	0	-14.9877	0	0	-14.9877	0	0	-14.9877	0	0
0.17679	-21.0451	-21.0451					-14.9714	0	0	-14.9714	0	0	-14.9714	0	0	-14.9714	0	0
0.18032	-21.0451	-21.0451					-14.9551	0.0023	-0.0002	-14.9551	0	0	-14.9551	0.0005	-0.0004	-14.9551	0	0
0.18386	-21.0451	-21.0451					-14.9388	0.0291	-0.0149	-14.9388	0.0001	0	-14.9388	0.0103	-0.0054	-14.9388	0	0
0.1874	-21.0451	-21.0451					-14.9226	0.1725	-0.1028	-14.9226	0.0005	-0.0002	-14.9226	0.0589	-0.0355	-14.9226	0.0008	-0.0004
0.19093	-21.0451	-21.0451					-14.9063	0.6497	-0.4355	-14.9063	0.0018	-0.001	-14.9063	0.2183	-0.1465	-14.9063	0.0024	-0.0016
0.19447	-21.0451	-21.0451					-14.89	1.676	-1.2326	-14.89	0.0046	-0.0025	-14.89	0.5537	-0.4051	-14.89	0.0059	-0.0046
0.198	-21.0451	-21.0451					-14.8737	3.0785	-2.5035	-14.8737	0.0089	-0.0049	-14.8737	1.0164	-0.8084	-14.8737	0.0104	-0.009
0.20154	-21.0451	-21.0451					-14.8574	4.0597	-3.7253	-14.8574	0.013	-0.0074	-14.8574	1.3899	-1.219	-14.8574	0.0132	-0.0126
0.20507	-21.0451	-21.0451					-14.8412	3.8308	-4.0292	-14.8412	0.0146	-0.0093	-14.8412	1.4438	-1.4088	-14.8412	0.0113	-0.0129
0.20861	-21.0451	-21.0451					-14.8249	2.6996	-3.2079	-14.8249	0.0118	-0.009	-14.8249	1.214	-1.2898	-14.8249	0.0066	-0.0089
0.21215	-21.0451	-21.0451					-14.8086	1.6301	-2.0564	-14.8086	0.007	-0.0064	-14.8086	0.9311	-1.0274	-14.8086	0.0026	-0.0041
0.21568	-21.0451	-21.0451					-14.7923	1.0077	-1.2533	-14.7923	0.0034	-0.0035	-14.7923	0.7039	-0.786	-14.7923	0.0008	-0.0016
0.21922	-21.0451	-21.0451					-14.776	0.6758	-0.8114	-14.776	0.0015	-0.0017	-14.776	0.5313	-0.5935	-14.776	0.0005	-0.0007
0.22275	-21.0451	-21.0451					-14.7598	0.4883	-0.5626	-14.7598	0.0005	-0.0006	-14.7598	0.4135	-0.4532	-14.7598	0	-0.0002
0.22629	-21.0451	-21.0451					-14.7435	0.4179	-0.4506	-14.7435	0.0002	-0.0002	-14.7435	0.3318	-0.3609	-14.7435	0.0002	0
0.22983	-21.0451	-21.0451					-14.7272	0.6187	-0.5795	-14.7272	0.0002	-0.0001	-14.7272	0.3325	-0.3398	-14.7272	0.0006	-0.0005
0.23336	-21.0451	-21.0451					-14.7109	1.296	-1.1668	-14.7109	0.0008	-0.0004	-14.7109	0.5212	-0.4887	-14.7109	0.0014	-0.001
0.2369	-21.0451	-21.0451					-14.6946	2.0963	-1.9895	-14.6946	0.002	-0.0011	-14.6946	0.7893	-0.7542	-14.6946	0.0022	-0.002
0.24043	-21.0451	-21.0451					-14.6784	2.2324	-2.2711	-14.6784	0.003	-0.0019	-14.6784	0.8344	-0.8473	-14.6784	0.0023	-0.0022
0.24397	-21.0451	-21.0451					-14.6621	1.6004	-1.7367	-14.6621	0.0027	-0.0018	-14.6621	0.6076	-0.6547	-14.6621	0.0016	-0.0016
0.24751	-21.0451	-21.0451					-14.6458	0.8669	-0.9763	-14.6458	0.0015	-0.0011	-14.6458	0.3453	-0.3836	-14.6458	0.0008	-0.0008
0.25104	-21.0451	-21.0451					-14.6295	0.4781	-0.5217	-14.6295	0.0005	-0.0004	-14.6295	0.2072	-0.2226	-14.6295	0.0004	-0.0004
0.25458	-21.0451	-21.0451					-14.6132	0.3915	-0.3954	-14.6132	0.0001	-0.0001	-14.6132	0.1755	-0.177	-14.6132	0.0002	-0.0002
0.25811	-21.0451	-21.0451					-14.597	0.4555	-0.4444	-14.597	0.0001	-0.0001	-14.597	0.1976	-0.193	-14.597	0.0002	-0.0002
0.26165	-21.0451	-21.0451					-14.5807	0.5744	-0.5619	-14.5807	0.0001	-0.0001	-14.5807	0.2386	-0.2336	-14.5807	0.0004	-0.0002
0.26518	-21.0451	-21.0451					-14.5644	0.6418	-0.6414	-14.5644	0.0001	-0.0001	-14.5644	0.2561	-0.2553	-14.5644	0.0004	-0.0004
0.26872	-21.0451	-21.0451					-14.5481	0.6171	-0.6269	-14.5481	0.0001	0	-14.5481	0.2312	-0.2353	-14.5481	0.0002	-0.0002
0.27226	-21.0451	-21.0451					-14.5318	0.5721	-0.5818	-14.5318	0	0	-14.5318	0.1937	-0.1982	-14.5318	0.0002	-0.0002
0.27579	-21.0451	-21.0451					-14.5156	0.5277	-0.5394	-14.5156	0	0	-14.5156	0.1595	-0.1637	-14.5156	0	0
0.27579	-21.0451	-21.0451					-14.4993	0.4074	-0.4247	-14.4993	0	0	-14.4993	0.113	-0.1187	-14.4993	0	0
0.2808	-21.0451	-21.0451					-14.483	0.227	-0.2395	-14.483	0	0	-14.483	0.0596	-0.0633	-14.483	0	0
0.2858	-21.0451	-21.0451					-14.4667	0.1596	-0.1322	-14.4667	0	0	-14.4667	0.037	-0.0324	-14.4667	0.0001	0
0.29081	-21.0451	-21.0451					-14.4504	0.4694	-0.3214	-14.4504	0.0003	-0.0002	-14.4504	0.1021	-0.0718	-14.4504	0.0007	-0.0006
0.29581	-21.0451	-21.0451					-14.4342	1.4291	-1.0966	-14.4342	0.0014	-0.0006	-14.4342	0.3138	-0.247	-14.4342	0.0028	-0.0021
0.30082	-21.0451	-21.0451					-14.4179	2.7642	-2.396	-14.4179	0.0037	-0.0019	-14.4179	0.626	-0.5524	-14.4179	0.0056	-0.0047
0.30582	-21.0451	-21.0451					-14.4016	3.5711	-3.4079	-14.4016	0.0072	-0.0039	-14.4016	0.8581	-0.8243	-14.4016	0.0071	-0.0064
0.31083	-21.0451	-21.0451					-14.3853	3.4977	-3.566	-14.3853	0.0099	-0.0061	-14.3853	0.9144	-0.9307	-14.3853	0.007	-0.007
0.31583	-21.0451	-21.0451					-14.369	2.8621	-3.1037	-14.369	0.0095	-0.0067	-14.369	0.8039	-0.8721	-14.369	0.0054	-0.0059
0.32084	-21.0451	-21.0451					-14.3528	1.9333	-2.252	-14.3528	0.0063	-0.0051	-14.3528	0.5637	-0.6597	-14.3528	0.0034	-0.004
0.32584	-21.0451	-21.0451					-14.3365	1.1139	-1.3327	-14.3365	0.0032	-0.0028	-14.3365	0.3318	-0.3969	-14.3365	0.0018	-0.0023
0.33084	-21.0451	-21.0451					-14.3202	0.7442	-0.7977	-14.3202	0.0019	-0.0015	-14.3202	0.2353	-0.245	-14.3202	0.0016	-0.0014
0.33585	-21.0451	-21.0451					-14.3039	0.7736	-0.7226	-14.3039	0.002	-0.0014	-14.3039	0.2655	-0.2398	-14.3039	0.0021	-0.0018
0.34085	-21.0451	-21.0451					-14.2876	0.948	-0.8906	-14.2876	0.0023	-0.0017	-14.2876	0.3333	-0.3108	-14.2876	0.003	-0.0026
0.34586	-21.0451	-21.0451					-14.2714	1.0466	-1.0458	-14.2714	0.0023	-0.002	-14.2714	0.3587	-0.3635	-14.2714	0.0032	-0.0032
0.35086	-21.0451	-21.0451					-14.2551	0.9588	-1.0059	-14.2551	0.002	-0.0019	-14.2551	0.3192	-0.3423	-14.2551	0.003	-0.0032
0.35587	-21.0451	-21.0451					-14.2388	0.7214	-0.7744	-14.2388	0.0015	-0.0014	-14.2388	0.2436	-0.2661	-14.2388	0.0022	-0.0024
0.36087	-21.0451	-21.0451					-14.2225	0.4904	-0.5232	-14.2225	0.0012	-0.0012	-14.2225	0.1767	-0.1906	-14.2225	0.0016	-0.0017
0.36588	-21.0451	-21.0451					-14.2062	0.3727	-0.3836	-14.2062	0.001	-0.0009	-14.2062	0.1419	-0.1487	-14.2062	0.0014	-0.0016
0.37088	-21.0451	-21.0451					-14.19	0.3406	-0.3407	-14.19	0.001	-0.0008	-14.19	0.1291	-0.1323	-14.19	0.0014	-0.0014
0.37589	-21.0451	-21.0451					-14.1737	0.3413	-0.3359	-14.1737	0.0009	-0.0008	-14.1737	0.125	-0.1262	-14.1737	0.0014	-0.0014
0.38089	-21.0451	-21.0451					-14.1574	0.3592	-0.3442	-14.1574	0.001	-0.0008	-14.1574	0.1261	-0.1241	-14.1574	0.0014	-0.0014
0.3859	-21.0451	-21.0451					-14.1411	0.4288	-0.3738	-14.1411	0.0011	-0.0008	-14.1411	0.1438	-0.1282	-14.1411	0.0015	-0.0014
0.3909	-21.0451	-21.0451					-14.1248	0.6745	-0.4946	-14.1248	0.0016	-0.0011	-14.1248	0.2143	-0.1603	-14.1248	0.0023	-0.0019
0.39591	-21.0451	-21.0451					-14.1086	1.2392	-0.8774	-14.1086	0.0029	-0.0017	-14.1086	0.3764	-0.2686	-14.1086	0.0042	-0.0029
0.40091	-21.0451	-21.0451					-14.0923	1.9931	-1.5987	-14.0923	0.0049	-0.0029	-14.0923	0.5841	-0.471	-14.0923	0.0065	-0.0054
0.40592	-21.0451	-21.0451					-14.076	2.472	-2.2863	-14.076	0.0062	-0.0039	-14.076	0.7076	-0.6572	-14.076	0.0079	-0.0077
0.41092	-21.0451	-21.0451					-14.0597	2.4168	-2.4113	-14.0597	0.0075	-0.0044	-14.0597	0.6901	-0.6831	-14.0597	0.0072	-0.0081
0.41593	-21.0451	-21.0451					-14.0434	2.1215	-2.0577	-14.0434	0.0088	-0.0055	-14.0434	0.6223	-0.5875	-14.0434	0.0056	-0.0062
0.42093	-21.0451	-21.0451					-14.0272	2.06	-1.7799	-14.0272	0.01	-0.0073	-14.0272	0.6364	-0.526	-14.0272	0.0041	-0.0042
0.42593	-21.0451	-21.0451					-14.0109	2.4167	-1.8471	-14.0109	0.013	-0.0083	-14.0109	0.7865	-0.5712	-14.0109	0.0042	-0.0036
0.43094	-21.0451	-21.0451					-13.9946	2.9108	-2.2279	-13.9946	0.0203	-0.0088	-13.9946	0.971	-0.7201	-13.9946	0.0047	-0.0037
0.43594	-21.0451	-21.0451					-13.9783	3.142	-2.7397	-13.9783	0.032	-0.0111	-13.9783	1.0253	-0.9078	-13.9783	0.005	-0.0045
0.44095	-21.0451	-21.0451					-13.962	3.1554	-3.059	-13.962	0.0478	-0.0167	-13.962	0.9682	-0.9958	-13.962	0.0056	-0.0051
0.44595	-21.0451	-21.0451					-13.9458	2.9035	-3.0443	-13.9458	0.0586	-0.0246	-13.9458	0.855	-0.9455	-13.9458	0.0055	-0.0055
0.45096	-21.0451	-21.0451					-13.9295	2.0523	-2.6932	-13.9295	0.0504	-0.0314	-13.9295	0.6086	-0.8243	-13.9295	0.004	-0.0051
0.45596	-21.0451	-21.0451					-13.9132	0.9608	-2.021	-13.9132	0.0273	-0.0324	-13.9132	0.2949	-0.6523	-13.9132	0.0017	-0.0036
0.46097	-21.0451	-21.0451					-13.8969	0.2795	-1.2122	-13.8969	0.0089	-0.025	-13.8969	0.0891	-0.4233	-13.8969	0.0004	-0.0018
0.46597	-21.0451	-21.0451					-13.8806	0.0491	-0.5352	-13.8806	0.0017	-0.0128	-13.8806	0.0164	-0.1983	-13.8806	0	-0.0008
0.47098	-21.0451	-21.0451					-13.8644	0.0038	-0.1577	-13.8644	0.0002	-0.0041	-13.8644	0.0015	-0.0604	-13.8644	0	0
							-13.8481	0	-0.0283	-13.8481	0	-0.0007	-13.8481	0	-0.011	-13.8481	0	0
0	-21.0431	-21.0431					-13.8318	0	-0.0022	-13.8318	0	-0.0001	-13.8318	0	-0.0008	-13.8318	0	0
0.00354	-21.0431	-21.0431					-13.8155	0	0	-13.8155	0	0	-13.8155	0	0	-13.8155	0	0
0.00707	-21.0431	-21.0431					-13.7992	0	0	-13.7992	0	0	-13.7992	0	0	-13.7992	0	0
0.01061	-21.0431	-21.0431					-13.783	0	0	-13.783	0	0	-13.783	0	0	-13.783	0	0
0.01414	-21.0431	-21.0431					-13.7667	0	0	-13.7667	0	0	-13.7667	0	0	-13.7667	0	0
0.01768	-21.0431	-21.0431					-13.7504	0	0	-13.7504	0	0	-13.7504	0	0	-13.7504	0	0
0.02121	-21.0431	-21.0431					-13.7341	0	0	-13.7341	0	0	-13.7341	0	0	-13.7341	0	0
0.02475	-21.0431	-21.0431					-13.7178	0	0	-13.7178	0	0	-13.7178	0	0	-13.7178	0	0
0.02829	-21.0431	-21.0431					-13.7016	0	0	-13.7016	0	0	-13.7016	0	0	-13.7016	0	0
0.03182	-21.0431	-21.0431					-13.6853	0	0	-13.6853	0	0	-13.6853	0	0	-13.6853	0	0
0.03536	-21.0431	-21.0431					-13.669	0	0	-13.669	0	0	-13.669	0	0	-13.669	0	0
0.03889	-21.0431	-21.0431					-13.6527	0	0	-13.6527	0	0	-13.6527	0	0	-13.6527	0	0
0.04243	-21.0431	-21.0431					-13.6365	0	0	-13.6365	0	0	-13.6365	0	0	-13.6365	0	0
0.04596	-21.0431	-21.0431					-13.6202	0	0	-13.6202	0	0	-13.6202	0	0	-13.6202	0	0
0.0495	-21.0431	-21.0431					-13.6039	0	0	-13.6039	0	0	-13.6039	0	0	-13.6039	0	0
0.05304	-21.0431	-21.0431					-13.5876	0	0	-13.5876	0	0	-13.5876	0	0	-13.5876	0	0
0.05657	-21.0431	-21.0431					-13.5713	0	0	-13.5713	0	0	-13.5713	0	0	-13.5713	0	0
0.06011	-21.0431	-21.0431					-13.5551	0	0	-13.5551	0	0	-13.5551	0	0	-13.5551	0	0
0.06364	-21.0431	-21.0431					-13.5388	0	0	-13.5388	0	0	-13.5388	0	0	-13.5388	0	0
0.06718	-21.0431	-21.0431					-13.5225	0	0	-13.5225	0	0	-13.5225	0	0	-13.5225	0	0
0.07071	-21.0431	-21.0431					-13.5062	0.0044	-0.002	-13.5062	0	0	-13.5062	0.0072	-0.004	-13.5062	0	0
0.07425	-21.0431	-21.0431					-13.4899	0.0343	-0.0209	-13.4899	0	0	-13.4899	0.0509	-0.0312	-13.4899	0	0
0.07779	-21.0431	-21.0431					-13.4737	0.1346	-0.0953	-13.4737	0	0	-13.4737	0.1988	-0.1415	-13.4737	0.0004	-0.0004
0.08132	-21.0431	-21.0431					-13.4574	0.3199	-0.2604	-13.4574	0	0	-13.4574	0.4702	-0.3835	-13.4574	0.0008	-0.0008
0.08486	-21.0431	-21.0431					-13.4411	0.4893	-0.448	-13.4411	0	0	-13.4411	0.7109	-0.6532	-13.4411	0.0016	-0.0014
0.08839	-21.0431	-21.0431					-13.4248	0.5319	-0.5284	-13.4248	0.0002	0	-13.4248	0.7575	-0.7574	-13.4248	0.0016	-0.0016
0.09193	-21.0431	-21.0431					-13.4085	0.4918	-0.4979	-13.4085	0.0003	-0.0002	-13.4085	0.6763	-0.6933	-13.4085	0.0014	-0.0015
0.09546	-21.0431	-21.0431					-13.3923	0.4804	-0.4645	-13.3923	0.0006	-0.0003	-13.3923	0.6313	-0.6205	-13.3923	0.0014	-0.0014
0.099	-21.0431	-21.0431					-13.376	0.5515	-0.5048	-13.376	0.001	-0.0005	-13.376	0.6936	-0.644	-13.376	0.0014	-0.0014
0.10254	-21.0431	-21.0431					-13.3597	0.6582	-0.6097	-13.3597	0.0015	-0.0008	-13.3597	0.8034	-0.7524	-13.3597	0.0018	-0.0018
0.10607	-21.0431	-21.0431					-13.3434	0.6874	-0.6812	-13.3434	0.0016	-0.0011	-13.3434	0.8202	-0.822	-13.3434	0.0018	-0.0018
0.10961	-21.0431	-21.0431					-13.3271	0.6172	-0.6421	-13.3271	0.0014	-0.0011	-13.3271	0.7173	-0.758	-13.3271	0.0013	-0.0016
0.11314	-21.0431	-21.0431					-13.3109	0.5493	-0.5569	-13.3109	0.0013	-0.001	-13.3109	0.6158	-0.6386	-13.3109	0.001	-0.0012
0.11668	-21.0431	-21.0431					-13.2946	0.544	-0.5239	-13.2946	0.0014	-0.001	-13.2946	0.5883	-0.5788	-13.2946	0.001	-0.001
0.12021	-21.0431	-21.0431					-13.2783	0.5403	-0.535	-13.2783	0.0015	-0.0013	-13.2783	0.5696	-0.5744	-13.2783	0.0008	-0.0008
0.12375	-21.0431	-21.0431					-13.262	0.4329	-0.4916	-13.262	0.0013	-0.0012	-13.262	0.4498	-0.5178	-13.262	0.0005	-0.0007
0.12729	-21.0431	-21.0431					-13.2457	0.2383	-0.3323	-13.2457	0.0007	-0.0009	-13.2457	0.2458	-0.3464	-13.2457	0.0004	-0.0004
0.13082	-21.0431	-21.0431					-13.2295	0.0825	-0.1459	-13.2295	0.0003	-0.0004	-13.2295	0.0847	-0.1522	-13.2295	0	0
0.13436	-21.0431	-21.0431					-13.2132	0.0168	-0.0397	-13.2132	0.0001	-0.0001	-13.2132	0.0175	-0.0411	-13.2132	0	0
0.13789	-21.0431	-21.0431					-13.1969	0.0008	-0.0058	-13.1969	0	0	-13.1969	0.0016	-0.0067	-13.1969	0	0
0.13789	-21.0431	-21.0431					-13.1806	0	0	-13.1806	0	0	-13.1806	0	-0.0004	-13.1806	0	0
0.14143	-21.0431	-21.0431					-13.1643	0.002	-0.0002	-13.1643	0	0	-13.1643	0.0022	-0.0004	-13.1643	0	0
0.14496	-21.0431	-21.0431					-13.1481	0.0257	-0.0105	-13.1481	0	0	-13.1481	0.02	-0.0081	-13.1481	0	0
0.1485	-21.0431	-21.0431					-13.1318	0.1344	-0.0701	-13.1318	0	0	-13.1318	0.1041	-0.0541	-13.1318	0.0004	-0.0002
0.15204	-21.0431	-21.0431					-13.1155	0.4199	-0.272	-13.1155	0.0001	0	-13.1155	0.3233	-0.21	-13.1155	0.0014	-0.0008
0.15557	-21.0431	-21.0431					-13.0992	0.8284	-0.657	-13.0992	0.0004	-0.0002	-13.0992	0.6353	-0.5058	-13.0992	0.003	-0.0024
0.15911	-21.0431	-21.0431					-13.0829	1.1639	-1.0742	-13.0829	0.0007	-0.0003	-13.0829	0.8881	-0.8228	-13.0829	0.0044	-0.0041
0.16264	-21.0431	-21.0431					-13.0667	1.4419	-1.4127	-13.0667	0.001	-0.0005	-13.0667	1.0891	-1.0732	-13.0667	0.0058	-0.0058
0.16618	-21.0431	-21.0431					-13.0504	1.807	-1.7608	-13.0504	0.0013	-0.0008	-13.0504	1.3464	-1.3202	-13.0504	0.0079	-0.0078
0.16972	-21.0431	-21.0431					-13.0341	2.0702	-2.0152	-13.0341	0.0015	-0.001	-13.0341	1.5102	-1.4847	-13.0341	0.009	-0.009
0.17325	-21.0431	-21.0431					-13.0178	2.0041	-1.9449	-13.0178	0.0019	-0.0012	-13.0178	1.4081	-1.3923	-13.0178	0.0082	-0.0084
0.17679	-21.0431	-21.0431					-13.0015	1.8621	-1.6963	-13.0015	0.0025	-0.0014	-13.0015	1.2258	-1.1578	-13.0015	0.0064	-0.0067
0.18032	-21.0431	-21.0431					-12.9853	2.0124	-1.6254	-12.9853	0.0031	-0.0016	-12.9853	1.2208	-1.0363	-12.9853	0.0054	-0.0056
0.18386	-21.0431	-21.0431					-12.969	2.3595	-1.8924	-12.969	0.004	-0.0021	-12.969	1.3452	-1.1236	-12.969	0.0053	-0.0054
0.1874	-21.0431	-21.0431					-12.9527	2.468	-2.3275	-12.9527	0.0043	-0.0024	-12.9527	1.348	-1.3077	-12.9527	0.0055	-0.0055
0.19093	-21.0431	-21.0431					-12.9364	2.2981	-2.5359	-12.9364	0.0043	-0.0027	-12.9364	1.1992	-1.364	-12.9364	0.0061	-0.0061
0.19447	-21.0431	-21.0431					-12.9201	2.2413	-2.4475	-12.9201	0.0047	-0.0028	-12.9201	1.1008	-1.2537	-12.9201	0.0066	-0.0064
0.198	-21.0431	-21.0431					-12.9039	2.4188	-2.3934	-12.9039	0.0058	-0.0034	-12.9039	1.1125	-1.1531	-12.9039	0.0075	-0.0069
0.20154	-21.0431	-21.0431					-12.8876	2.5834	-2.4757	-12.8876	0.0068	-0.0041	-12.8876	1.1211	-1.1242	-12.8876	0.0076	-0.0071
0.20507	-21.0431	-21.0431					-12.8713	2.4921	-2.4505	-12.8713	0.0075	-0.0043	-12.8713	1.0241	-1.0575	-12.8713	0.0069	-0.0068
0.20861	-21.0431	-21.0431					-12.855	2.2033	-2.1844	-12.855	0.0091	-0.004	-12.855	0.85	-0.8947	-12.855	0.0053	-0.0054
0.21215	-21.0431	-21.0431					-12.8387	2.1416	-1.8826	-12.8387	0.015	-0.0041	-12.8387	0.769	-0.73	-12.8387	0.0046	-0.0043
0.21568	-21.0431	-21.0431					-12.8225	2.8798	-1.9979	-12.8225	0.0273	-0.0065	-12.8225	0.9985	-0.75	-12.8225	0.0057	-0.0043
0.21922	-21.0431	-21.0431					-12.8062	4.3979	-2.9639	-12.8062	0.0434	-0.0126	-12.8062	1.5404	-1.1061	-12.8062	0.0088	-0.0065
0.22275	-21.0431	-21.0431					-12.7899	5.2691	-4.4365	-12.7899	0.0504	-0.0231	-12.7899	1.8713	-1.6141	-12.7899	0.0109	-0.0094
0.22629	-21.0431	-21.0431					-12.7736	4.2153	-5.0577	-12.7736	0.04	-0.0323	-12.7736	1.505	-1.7528	-12.7736	0.0086	-0.0099
0.22983	-21.0431	-21.0431					-12.7573	2.1744	-4.0267	-12.7573	0.0214	-0.0306	-12.7573	0.7728	-1.3218	-12.7573	0.0043	-0.007
0.23336	-21.0431	-21.0431					-12.7411	0.7239	-2.1886	-12.7411	0.0077	-0.0186	-12.7411	0.2545	-0.6886	-12.7411	0.0016	-0.0036
0.2369	-21.0431	-21.0431					-12.7248	0.1556	-0.7949	-12.7248	0.0018	-0.0072	-12.7248	0.0539	-0.2446	-12.7248	0.0004	-0.0013
0.24043	-21.0431	-21.0431					-12.7085	0.0207	-0.1872	-12.7085	0.0002	-0.0018	-12.7085	0.0073	-0.0569	-12.7085	0	-0.0002
0.24397	-21.0431	-21.0431					-12.6922	0.0055	-0.0292	-12.6922	0	-0.0003	-12.6922	0.005	-0.0094	-12.6922	0	0
0.24751	-21.0431	-21.0431					-12.6759	0.0283	-0.0124	-12.6759	0	0	-12.6759	0.0335	-0.0124	-12.6759	0	0
0.25104	-21.0431	-21.0431					-12.6597	0.1264	-0.0609	-12.6597	0	0	-12.6597	0.1426	-0.0681	-12.6597	0.0003	0
0.25458	-21.0431	-21.0431					-12.6434	0.3302	-0.2072	-12.6434	0.0002	-0.0001	-12.6434	0.3686	-0.2315	-12.6434	0.0006	-0.0004
0.25811	-21.0431	-21.0431					-12.6271	0.5569	-0.4413	-12.6271	0.0005	-0.0001	-12.6271	0.6087	-0.485	-12.6271	0.0011	-0.001
0.26165	-21.0431	-21.0431					-12.6108	0.6695	-0.628	-12.6108	0.0007	-0.0004	-12.6108	0.7098	-0.6739	-12.6108	0.0013	-0.0012
0.26518	-21.0431	-21.0431					-12.5945	0.6999	-0.6929	-12.5945	0.0012	-0.0006	-12.5945	0.7064	-0.7139	-12.5945	0.0015	-0.0014
0.26872	-21.0431	-21.0431					-12.5783	0.8142	-0.7476	-12.5783	0.0013	-0.0007	-12.5783	0.7783	-0.7307	-12.5783	0.0018	-0.0018
0.27226	-21.0431	-21.0431					-12.562	1.1255	-0.9606	-12.562	0.0016	-0.0009	-12.562	1.037	-0.8967	-12.562	0.0022	-0.0019
0.27579	-21.0431	-21.0431					-12.5457	1.5044	-1.3328	-12.5457	0.0023	-0.0013	-12.5457	1.3519	-1.2087	-12.5457	0.0031	-0.0025
0.27579	-21.0431	-21.0431					-12.5294	1.6364	-1.5989	-12.5294	0.0034	-0.0019	-12.5294	1.4313	-1.4146	-12.5294	0.0033	-0.0032
0.2808	-21.0431	-21.0431					-12.5131	1.4755	-1.55	-12.5131	0.0044	-0.0025	-12.5131	1.2375	-1.3227	-12.5131	0.0027	-0.0029
0.2858	-21.0431	-21.0431					-12.4969	1.274	-1.3418	-12.4969	0.005	-0.003	-12.4969	1.0099	-1.0861	-12.4969	0.0025	-0.0026
0.29081	-21.0431	-21.0431					-12.4806	1.1878	-1.2066	-12.4806	0.0053	-0.0032	-12.4806	0.8925	-0.921	-12.4806	0.0022	-0.0022
0.29581	-21.0431	-21.0431					-12.4643	1.2246	-1.1956	-12.4643	0.0053	-0.0034	-12.4643	0.8805	-0.8691	-12.4643	0.0023	-0.0022
0.30082	-21.0431	-21.0431					-12.448	1.4016	-1.3083	-12.448	0.0048	-0.0031	-12.448	0.9701	-0.9143	-12.448	0.003	-0.0026
0.30582	-21.0431	-21.0431					-12.4317	1.727	-1.5793	-12.4317	0.004	-0.0028	-12.4317	1.1607	-1.0671	-12.4317	0.0036	-0.0034
0.31083	-21.0431	-21.0431					-12.4155	2.017	-1.9386	-12.4155	0.0029	-0.0022	-12.4155	1.3313	-1.2807	-12.4155	0.0046	-0.0042
0.31583	-21.0431	-21.0431					-12.3992	1.9835	-2.0932	-12.3992	0.0019	-0.0015	-12.3992	1.2963	-1.3647	-12.3992	0.0041	-0.0046
0.32084	-21.0431	-21.0431					-12.3829	1.6948	-1.889	-12.3829	0.0011	-0.0009	-12.3829	1.0991	-1.2228	-12.3829	0.0031	-0.004
0.32584	-21.0431	-21.0431					-12.3666	1.4029	-1.5692	-12.3666	0.0005	-0.0005	-12.3666	0.9041	-1.0089	-12.3666	0.0022	-0.0028
0.33084	-21.0431	-21.0431					-12.3503	1.0578	-1.2535	-12.3503	0.0003	-0.0003	-12.3503	0.6785	-0.8019	-12.3503	0.0014	-0.0018
0.33585	-21.0431	-21.0431					-12.3341	0.5925	-0.8189	-12.3341	0.0001	-0.0001	-12.3341	0.3793	-0.5224	-12.3341	0.0008	-0.0011
0.34085	-21.0431	-21.0431					-12.3178	0.215	-0.3655	-12.3178	0	0	-12.3178	0.1374	-0.2327	-12.3178	0.0002	-0.0004
0.34586	-21.0431	-21.0431					-12.3015	0.0475	-0.1014	-12.3015	0	0	-12.3015	0.0304	-0.0644	-12.3015	0	0
0.35086	-21.0431	-21.0431					-12.2852	0.0054	-0.0159	-12.2852	0	0	-12.2852	0.004	-0.0106	-12.2852	0	0
0.35587	-21.0431	-21.0431					-12.2689	0	-0.0004	-12.2689	0	0	-12.2689	0	-0.0008	-12.2689	0	0
0.36087	-21.0431	-21.0431					-12.2527	0	0	-12.2527	0	0	-12.2527	0	0	-12.2527	0	0
0.36588	-21.0431	-21.0431					-12.2364	0	0	-12.2364	0	0	-12.2364	0	0	-12.2364	0	0
0.37088	-21.0431	-21.0431					-12.2201	0	0	-12.2201	0	0	-12.2201	0	0	-12.2201	0	0
0.37589	-21.0431	-21.0431					-12.2038	0	0	-12.2038	0	0	-12.2038	0	0	-12.2038	0	0
0.38089	-21.0431	-21.0431					-12.1875	0	0	-12.1875	0	0	-12.1875	0	0	-12.1875	0	0
0.3859	-21.0431	-21.0431					-12.1713	0	0	-12.1713	0	0	-12.1713	0	0	-12.1713	0	0
0.3909	-21.0431	-21.0431					-12.155	0	0	-12.155	0	0	-12.155	0	0	-12.155	0	0
0.39591	-21.0431	-21.0431					-12.1387	0	0	-12.1387	0	0	-12.1387	0	0	-12.1387	0	0
0.40091	-21.0431	-21.0431					-12.1224	0	0	-12.1224	0	0	-12.1224	0	0	-12.1224	0	0
0.40592	-21.0431	-21.0431					-12.1061	0	0	-12.1061	0	0	-12.1061	0	0	-12.1061	0	0
0.41092	-21.0431	-21.0431					-12.0899	0	0	-12.0899	0	0	-12.0899	0	0	-12.0899	0	0
0.41593	-21.0431	-21.0431					-12.0736	0.0019	0	-12.0736	0	0	-12.0736	0.001	0	-12.0736	0	0
0.42093	-21.0431	-21.0431					-12.0573	0.0328	-0.001	-12.0573	0.0006	0	-12.0573	0.0174	-0.0006	-12.0573	0.0003	0
0.42593	-21.0431	-21.0431					-12.041	0.2389	-0.0259	-12.041	0.0041	-0.0002	-12.041	0.123	-0.0131	-12.041	0.0021	-0.0002
0.43094	-21.0431	-21.0431					-12.0247	0.9965	-0.2036	-12.0247	0.0168	-0.0019	-12.0247	0.5109	-0.1015	-12.0247	0.0092	-0.0019
0.43594	-21.0431	-21.0431					-12.0085	2.4643	-0.9096	-12.0085	0.0397	-0.0082	-12.0085	1.2653	-0.4564	-12.0085	0.0233	-0.0089
0.44095	-21.0431	-21.0431					-11.9922	3.7809	-2.4163	-11.9922	0.0565	-0.0215	-11.9922	1.9534	-1.221	-11.9922	0.0376	-0.0246
0.44595	-21.0431	-21.0431					-11.9759	4.0161	-4.008	-11.9759	0.0514	-0.0338	-11.9759	2.1289	-2.0638	-11.9759	0.0459	-0.044
0.45096	-21.0431	-21.0431					-11.9596	3.8319	-4.7136	-11.9596	0.0345	-0.0338	-11.9596	2.1969	-2.5657	-11.9596	0.0604	-0.0648
0.45596	-21.0431	-21.0431					-11.9433	4.324	-5.0214	-11.9433	0.0219	-0.024	-11.9433	2.7788	-3.0555	-11.9433	0.097	-0.0991
0.46097	-21.0431	-21.0431					-11.9271	5.291	-5.6673	-11.9271	0.016	-0.0151	-11.9271	3.6921	-3.8514	-11.9271	0.145	-0.1486
0.46597	-21.0431	-21.0431					-11.9108	6.0482	-6.2569	-11.9108	0.0124	-0.0101	-11.9108	4.3885	-4.5228	-11.9108	0.1818	-0.1885
0.47098	-21.0431	-21.0431					-11.8945	6.7053	-6.6696	-11.8945	0.0094	-0.0073	-11.8945	4.8498	-4.8623	-11.8945	0.2044	-0.2076
							-11.8782	7.2211	-7.1782	-11.8782	0.0065	-0.0051	-11.8782	5.116	-5.0649	-11.8782	0.2163	-0.2153
0	-21.0371	-21.0372					-11.8619	6.6867	-7.028	-11.8619	0.0042	-0.0034	-11.8619	4.6884	-4.7885	-11.8619	0.1996	-0.201
0.00354	-21.0371	-21.0372					-11.8457	4.9629	-5.5342	-11.8457	0.0025	-0.0022	-11.8457	3.4541	-3.683	-11.8457	0.1474	-0.1531
0.00707	-21.0371	-21.0372					-11.8294	3.1267	-3.6005	-11.8294	0.0013	-0.0011	-11.8294	2.1291	-2.3419	-11.8294	0.0896	-0.0958
0.01061	-21.0371	-21.0372					-11.8131	1.743	-2.1064	-11.8131	0.0004	-0.0005	-11.8131	1.1519	-1.3374	-11.8131	0.0473	-0.0536
0.01414	-21.0371	-21.0372					-11.7968	0.7637	-1.0267	-11.7968	0.0001	-0.0002	-11.7968	0.4947	-0.6421	-11.7968	0.0199	-0.0255
0.01768	-21.0371	-21.0372					-11.7805	0.2258	-0.3503	-11.7805	0	0	-11.7805	0.1446	-0.218	-11.7805	0.0058	-0.0087
0.02121	-21.0371	-21.0372					-11.7643	0.04	-0.0748	-11.7643	0	0	-11.7643	0.026	-0.0465	-11.7643	0.0012	-0.0018
0.02475	-21.0371	-21.0372					-11.748	0.0038	-0.0087	-11.748	0	0	-11.748	0.0026	-0.0054	-11.748	0	-0.0002
0.02829	-21.0371	-21.0372					-11.7317	0	0	-11.7317	0	0	-11.7317	0.0001	-0.0002	-11.7317	0	0
0.03182	-21.0371	-21.0372					-11.7154	0	0	-11.7154	0	0	-11.7154	0	0	-11.7154	0	0
0.03536	-21.0371	-21.0372					-11.6992	0	0	-11.6992	0	0	-11.6992	0	0	-11.6992	0	0
0.03889	-21.0371	-21.0372					-11.6829	0	0	-11.6829	0	0	-11.6829	0	0	-11.6829	0	0
0.04243	-21.0371	-21.0372					-11.6666	0	0	-11.6666	0	0	-11.6666	0	0	-11.6666	0	0
0.04596	-21.0371	-21.0372					-11.6503	0	0	-11.6503	0	0	-11.6503	0	0	-11.6503	0	0
0.0495	-21.0371	-21.0372					-11.634	0	0	-11.634	0	0	-11.634	0	0	-11.634	0	0
0.05304	-21.0371	-21.0372					-11.6178	0	0	-11.6178	0	0	-11.6178	0	0	-11.6178	0	0
0.05657	-21.0371	-21.0372					-11.6015	0	0	-11.6015	0	0	-11.6015	0	0	-11.6015	0	0
0.06011	-21.0371	-21.0372					-11.5852	0	0	-11.5852	0	0	-11.5852	0	0	-11.5852	0	0
0.06364	-21.0371	-21.0372					-11.5689	0	0	-11.5689	0	0	-11.5689	0	0	-11.5689	0	0
0.06718	-21.0371	-21.0372					-11.5526	0	0	-11.5526	0	0	-11.5526	0	0	-11.5526	0	0
0.07071	-21.0371	-21.0372					-11.5364	0.0053	-0.0026	-11.5364	0	0	-11.5364	0.0012	-0.0004	-11.5364	0	0
0.07425	-21.0371	-21.0372					-11.5201	0.0567	-0.0318	-11.5201	0.0002	-0.0001	-11.5201	0.0118	-0.0064	-11.5201	0	0
0.07779	-21.0371	-21.0372					-11.5038	0.3091	-0.204	-11.5038	0.0012	-0.0004	-11.5038	0.0617	-0.0411	-11.5038	0.0008	-0.0006
0.08132	-21.0371	-21.0372					-11.4875	1.017	-0.7785	-11.4875	0.0037	-0.0014	-11.4875	0.1998	-0.1551	-11.4875	0.0021	-0.0017
0.08486	-21.0371	-21.0372					-11.4712	2.1813	-1.8975	-11.4712	0.0072	-0.0034	-11.4712	0.4179	-0.3689	-11.4712	0.0049	-0.0043
0.08839	-21.0371	-21.0372					-11.455	3.3766	-3.2275	-11.455	0.0093	-0.0048	-11.455	0.6165	-0.5987	-11.455	0.0076	-0.0073
0.09193	-21.0371	-21.0372					-11.4387	4.5442	-4.5234	-11.4387	0.0086	-0.0051	-11.4387	0.7605	-0.7721	-11.4387	0.0109	-0.0105
0.09546	-21.0371	-21.0372					-11.4224	6.2728	-6.2418	-11.4224	0.0065	-0.0042	-11.4224	0.9505	-0.9606	-11.4224	0.0149	-0.0149
0.099	-21.0371	-21.0372					-11.4061	7.856	-7.9003	-11.4061	0.0043	-0.0032	-11.4061	1.1247	-1.1391	-11.4061	0.0192	-0.0191
0.10254	-21.0371	-21.0372					-11.3898	6.9955	-7.2731	-11.3898	0.0024	-0.0019	-11.3898	0.9829	-1.0241	-11.3898	0.0169	-0.0176
0.10607	-21.0371	-21.0372					-11.3736	3.8857	-4.2242	-11.3736	0.001	-0.0009	-11.3736	0.5436	-0.5913	-11.3736	0.0095	-0.0103
0.10961	-21.0371	-21.0372					-11.3573	1.2821	-1.4642	-11.3573	0.0003	-0.0002	-11.3573	0.1797	-0.2054	-11.3573	0.0031	-0.0036
0.11314	-21.0371	-21.0372					-11.341	0.2466	-0.2969	-11.341	0	0	-11.341	0.0347	-0.0418	-11.341	0.0006	-0.0008
0.11668	-21.0371	-21.0372					-11.3247	0.0267	-0.0334	-11.3247	0	0	-11.3247	0.0035	-0.0048	-11.3247	0	0
0.12021	-21.0371	-21.0372					-11.3084	0.0014	-0.0016	-11.3084	0	0	-11.3084	0	-0.0002	-11.3084	0	0
0.12375	-21.0371	-21.0372					-11.2922	0	0	-11.2922	0	0	-11.2922	0	0	-11.2922	0	0
0.12729	-21.0371	-21.0372					-11.2759	0	0	-11.2759	0	0	-11.2759	0	0	-11.2759	0	0
0.13082	-21.0371	-21.0372					-11.2596	0	0	-11.2596	0	0	-11.2596	0	0	-11.2596	0	0
0.13436	-21.0371	-21.0372					-11.2433	0	0	-11.2433	0	0	-11.2433	0	0	-11.2433	0	0
0.13789	-21.0371	-21.0372					-11.227	0.0008	0	-11.227	0	0	-11.227	0.0012	-0.0004	-11.227	0	0
0.13789	-21.0371	-21.0372					-11.2108	0.0175	-0.0094	-11.2108	0	0	-11.2108	0.0141	-0.0076	-11.2108	0	0
0.14143	-21.0371	-21.0372					-11.1945	0.1232	-0.0753	-11.1945	0.0003	-0.0001	-11.1945	0.097	-0.0606	-11.1945	0.0012	-0.0008
0.14496	-21.0371	-21.0372					-11.1782	0.501	-0.3557	-11.1782	0.0014	-0.0005	-11.1782	0.3937	-0.2825	-11.1782	0.0056	-0.0038
0.1485	-21.0371	-21.0372					-11.1619	1.2652	-1.0179	-11.1619	0.0034	-0.0014	-11.1619	0.9958	-0.8094	-11.1619	0.014	-0.0111
0.15204	-21.0371	-21.0372					-11.1456	2.1132	-1.8885	-11.1456	0.0059	-0.0027	-11.1456	1.6695	-1.5056	-11.1456	0.0233	-0.0202
0.15557	-21.0371	-21.0372					-11.1294	2.5662	-2.4821	-11.1294	0.0074	-0.0036	-11.1294	2.037	-1.9865	-11.1294	0.0277	-0.0262
0.15911	-21.0371	-21.0372					-11.1131	2.4654	-2.5386	-11.1131	0.0072	-0.0037	-11.1131	1.9684	-2.0411	-11.1131	0.026	-0.0263
0.16264	-21.0371	-21.0372					-11.0968	1.984	-2.144	-11.0968	0.0057	-0.0031	-11.0968	1.5979	-1.7358	-11.0968	0.02	-0.0214
0.16618	-21.0371	-21.0372					-11.0805	1.4738	-1.6097	-11.0805	0.0041	-0.0023	-11.0805	1.206	-1.3185	-11.0805	0.014	-0.0153
0.16972	-21.0371	-21.0372					-11.0642	1.1915	-1.2476	-11.0642	0.0031	-0.0017	-11.0642	0.9979	-1.0437	-11.0642	0.0102	-0.0108
0.17325	-21.0371	-21.0372					-11.048	1.1755	-1.1494	-11.048	0.0029	-0.0014	-11.048	0.9905	-0.9779	-11.048	0.0096	-0.009
0.17679	-21.0371	-21.0372					-11.0317	1.4717	-1.3336	-11.0317	0.0037	-0.0019	-11.0317	1.1403	-1.0802	-11.0317	0.014	-0.0115
0.18032	-21.0371	-21.0372					-11.0154	2.231	-1.9378	-11.0154	0.0058	-0.0037	-11.0154	1.4464	-1.3357	-11.0154	0.0287	-0.0224
0.18386	-21.0371	-21.0372					-10.9991	3.4202	-3.0456	-10.9991	0.0077	-0.0059	-10.9991	1.8971	-1.7536	-10.9991	0.0514	-0.0434
0.1874	-21.0371	-21.0372					-10.9828	4.5247	-4.2902	-10.9828	0.007	-0.0066	-10.9828	2.3187	-2.2231	-10.9828	0.0702	-0.0656
0.19093	-21.0371	-21.0372					-10.9666	4.7121	-4.842	-10.9666	0.0043	-0.0045	-10.9666	2.3533	-2.4102	-10.9666	0.0721	-0.0737
0.19447	-21.0371	-21.0372					-10.9503	3.6564	-4.0871	-10.9503	0.0018	-0.0021	-10.9503	1.8401	-2.0308	-10.9503	0.0538	-0.0602
0.198	-21.0371	-21.0372					-10.934	2.2906	-2.6358	-10.934	0.001	-0.0008	-10.934	1.2045	-1.3528	-10.934	0.0301	-0.0362
0.20154	-21.0371	-21.0372					-10.9177	1.7546	-1.7431	-10.9177	0.0018	-0.0009	-10.9177	0.9679	-0.95	-10.9177	0.0169	-0.019
0.20507	-21.0371	-21.0372					-10.9014	2.2467	-1.8987	-10.9014	0.0041	-0.002	-10.9014	1.2047	-1.0317	-10.9014	0.0147	-0.0138
0.20861	-21.0371	-21.0372					-10.8852	3.1874	-2.7651	-10.8852	0.0074	-0.0038	-10.8852	1.6219	-1.4228	-10.8852	0.017	-0.0153
0.21215	-21.0371	-21.0372					-10.8689	3.7715	-3.5658	-10.8689	0.0098	-0.0054	-10.8689	1.8291	-1.7432	-10.8689	0.0187	-0.0176
0.21568	-21.0371	-21.0372					-10.8526	3.8903	-3.8166	-10.8526	0.0115	-0.0061	-10.8526	1.7743	-1.7633	-10.8526	0.0195	-0.0186
0.21922	-21.0371	-21.0372					-10.8363	4.0024	-3.8855	-10.8363	0.0135	-0.0066	-10.8363	1.7041	-1.6705	-10.8363	0.0215	-0.0202
0.22275	-21.0371	-21.0372					-10.82	3.9201	-3.9905	-10.82	0.0144	-0.0071	-10.82	1.5965	-1.6152	-10.82	0.0233	-0.023
0.22629	-21.0371	-21.0372					-10.8038	3.1318	-3.5849	-10.8038	0.0113	-0.0067	-10.8038	1.2594	-1.4124	-10.8038	0.0217	-0.0231
0.22983	-21.0371	-21.0372					-10.7875	2.0234	-2.5443	-10.7875	0.0062	-0.0046	-10.7875	0.828	-1.0078	-10.7875	0.0178	-0.0198
0.23336	-21.0371	-21.0372					-10.7712	1.3312	-1.5975	-10.7712	0.0029	-0.0023	-10.7712	0.5738	-0.6614	-10.7712	0.0157	-0.0165
0.2369	-21.0371	-21.0372					-10.7549	1.1581	-1.1998	-10.7549	0.0021	-0.0015	-10.7549	0.5284	-0.5313	-10.7549	0.0166	-0.016
0.24043	-21.0371	-21.0372					-10.7386	1.2029	-1.1787	-10.7386	0.0027	-0.0015	-10.7386	0.5666	-0.5471	-10.7386	0.0187	-0.0179
0.24397	-21.0371	-21.0372					-10.7224	1.1359	-1.1887	-10.7224	0.003	-0.0018	-10.7224	0.5414	-0.5643	-10.7224	0.0182	-0.0189
0.24751	-21.0371	-21.0372					-10.7061	0.8401	-0.9682	-10.7061	0.0028	-0.0015	-10.7061	0.3873	-0.4614	-10.7061	0.0137	-0.0158
0.25104	-21.0371	-21.0372					-10.6898	0.6568	-0.6157	-10.6898	0.0038	-0.0015	-10.6898	0.2252	-0.2699	-10.6898	0.0109	-0.0103
0.25458	-21.0371	-21.0372					-10.6735	1.0363	-0.5945	-10.6735	0.0081	-0.0033	-10.6735	0.2161	-0.1599	-10.6735	0.0174	-0.0099
0.25811	-21.0371	-21.0372					-10.6572	1.9142	-1.2116	-10.6572	0.0143	-0.0081	-10.6572	0.3526	-0.2232	-10.6572	0.0315	-0.0203
0.26165	-21.0371	-21.0372					-10.641	2.9373	-2.2676	-10.641	0.0168	-0.0131	-10.641	0.5509	-0.4059	-10.641	0.048	-0.0376
0.26518	-21.0371	-21.0372					-10.6247	4.1864	-3.4724	-10.6247	0.0163	-0.0137	-10.6247	0.8189	-0.6454	-10.6247	0.0674	-0.0567
0.26872	-21.0371	-21.0372					-10.6084	5.4593	-4.7567	-10.6084	0.0198	-0.0111	-10.6084	1.0986	-0.9228	-10.6084	0.0873	-0.0766
0.27226	-21.0371	-21.0372					-10.5921	5.7278	-5.4885	-10.5921	0.032	-0.0107	-10.5921	1.1603	-1.0899	-10.5921	0.0926	-0.0885
0.27579	-21.0371	-21.0372					-10.5758	4.8351	-5.0184	-10.5758	0.0476	-0.0148	-10.5758	0.9623	-0.9959	-10.5758	0.0794	-0.082
0.27579	-21.0371	-21.0372					-10.5596	3.7937	-3.9782	-10.5596	0.0598	-0.0202	-10.5596	0.7186	-0.766	-10.5596	0.0639	-0.0668
0.2808	-21.0371	-21.0372					-10.5433	2.9624	-3.2325	-10.5433	0.0612	-0.0241	-10.5433	0.5281	-0.5842	-10.5433	0.0505	-0.0557
0.2858	-21.0371	-21.0372					-10.527	1.9477	-2.7638	-10.527	0.0456	-0.0249	-10.527	0.3324	-0.4641	-10.527	0.0336	-0.0484
0.29081	-21.0371	-21.0372					-10.5107	0.888	-2.0666	-10.5107	0.022	-0.0204	-10.5107	0.1482	-0.3297	-10.5107	0.0152	-0.0364
0.29581	-21.0371	-21.0372					-10.4944	0.2529	-1.1028	-10.4944	0.0064	-0.0114	-10.4944	0.0415	-0.1708	-10.4944	0.0044	-0.0196
0.30082	-21.0371	-21.0372					-10.4782	0.0429	-0.3739	-10.4782	0.0011	-0.0039	-10.4782	0.0072	-0.057	-10.4782	0.0008	-0.0067
0.30582	-21.0371	-21.0372					-10.4619	0.004	-0.076	-10.4619	0.0001	-0.0008	-10.4619	0.0004	-0.0115	-10.4619	0	-0.0012
0.31083	-21.0371	-21.0372					-10.4456	0.0045	-0.0109	-10.4456	0	-0.0001	-10.4456	0.002	-0.0023	-10.4456	0	-0.0002
0.31583	-21.0371	-21.0372					-10.4293	0.0675	-0.0412	-10.4293	0	0	-10.4293	0.03	-0.018	-10.4293	0.0016	-0.0008
0.32084	-21.0371	-21.0372					-10.413	0.4984	-0.337	-10.413	0	0	-10.413	0.2227	-0.1486	-10.413	0.0122	-0.0083
0.32584	-21.0371	-21.0372					-10.3968	2.1461	-1.6133	-10.3968	0.0001	0	-10.3968	0.9788	-0.7252	-10.3968	0.0509	-0.0391
0.33084	-21.0371	-21.0372					-10.3805	5.594	-4.6434	-10.3805	0.0005	-0.0001	-10.3805	2.6361	-2.1462	-10.3805	0.1258	-0.108
0.33585	-21.0371	-21.0372					-10.3642	9.1894	-8.3613	-10.3642	0.0008	-0.0004	-10.3642	4.5579	-4.0492	-10.3642	0.1883	-0.1798
0.34085	-21.0371	-21.0372					-10.3479	10.0061	-9.9682	-10.3479	0.0009	-0.0005	-10.3479	5.3062	-5.1611	-10.3479	0.1775	-0.1872
0.34586	-21.0371	-21.0372					-10.3316	7.6166	-8.3654	-10.3316	0.0007	-0.0003	-10.3316	4.3014	-4.6497	-10.3316	0.1152	-0.1323
0.35086	-21.0371	-21.0372					-10.3154	4.5749	-5.3968	-10.3154	0.0004	-0.0002	-10.3154	2.6284	-3.1108	-10.3154	0.0699	-0.0799
0.35587	-21.0371	-21.0372					-10.2991	3.2185	-3.5408	-10.2991	0.0003	-0.0003	-10.2991	1.7339	-1.9537	-10.2991	0.0662	-0.0667
0.36087	-21.0371	-21.0372					-10.2828	3.3601	-3.3164	-10.2828	0.0006	-0.0004	-10.2828	1.7681	-1.7482	-10.2828	0.0785	-0.0759
0.36588	-21.0371	-21.0372					-10.2665	3.6043	-3.5388	-10.2665	0.0009	-0.0005	-10.2665	2.0057	-1.9407	-10.2665	0.0775	-0.0779
0.37088	-21.0371	-21.0372					-10.2502	3.3617	-3.3817	-10.2502	0.0009	-0.0006	-10.2502	2.0456	-2.014	-10.2502	0.0595	-0.063
0.37589	-21.0371	-21.0372					-10.234	2.8226	-2.9183	-10.234	0.0008	-0.0005	-10.234	1.8899	-1.9153	-10.234	0.0368	-0.0408
0.38089	-21.0371	-21.0372					-10.2177	2.0759	-2.2569	-10.2177	0.0017	-0.0003	-10.2177	1.4967	-1.5969	-10.2177	0.0197	-0.0228
0.3859	-21.0371	-21.0372					-10.2014	1.2959	-1.3643	-10.2014	0.0106	-0.0002	-10.2014	1.0502	-1.0055	-10.2014	0.0101	-0.0107
0.3909	-21.0371	-21.0372					-10.1851	1.2201	-0.574	-10.1851	0.0486	-0.0011	-10.1851	1.3409	-0.4389	-10.1851	0.0092	-0.004
0.39591	-21.0371	-21.0372					-10.1688	2.3472	-0.288	-10.1688	0.1364	-0.0076	-10.1688	2.9795	-0.285	-10.1688	0.0162	-0.0026
0.40091	-21.0371	-21.0372					-10.1526	3.7833	-0.7102	-10.1526	0.2323	-0.0358	-10.1526	4.9543	-0.8601	-10.1526	0.0223	-0.0067
0.40592	-21.0371	-21.0372					-10.1363	3.8183	-1.9665	-10.1363	0.2396	-0.1049	-10.1363	5.0845	-2.4617	-10.1363	0.019	-0.016
0.41092	-21.0371	-21.0372					-10.12	2.3275	-3.4902	-10.12	0.1486	-0.1918	-10.12	3.1419	-4.4756	-10.12	0.0096	-0.0236
0.41593	-21.0371	-21.0372					-10.1037	0.8479	-3.8731	-10.1037	0.0548	-0.2187	-10.1037	1.1559	-5.0783	-10.1037	0.003	-0.0214
0.42093	-21.0371	-21.0372					-10.0874	0.182	-2.6634	-10.0874	0.0119	-0.1538	-10.0874	0.2507	-3.5556	-10.0874	0.0006	-0.0119
0.42593	-21.0371	-21.0372					-10.0712	0.022	-1.1168	-10.0712	0.0015	-0.0657	-10.0712	0.0318	-1.512	-10.0712	0	-0.0041
0.43094	-21.0371	-21.0372					-10.0549	0.001	-0.2809	-10.0549	0.0001	-0.0167	-10.0549	0.002	-0.384	-10.0549	0	-0.0009
0.43594	-21.0371	-21.0372					-10.0386	0	-0.0414	-10.0386	0	-0.0025	-10.0386	0	-0.0577	-10.0386	0	0
0.44095	-21.0371	-21.0372					-10.0223	0	-0.0029	-10.0223	0	-0.0002	-10.0223	0	-0.0046	-10.0223	0	0
0.44595	-21.0371	-21.0372					-10.006	0	0	-10.006	0	0	-10.006	0	-0.0004	-10.006	0	0
0.45096	-21.0371	-21.0372					-9.9898	0	0	-9.9898	0	0	-9.9898	0	0	-9.9898	0	0
0.45596	-21.0371	-21.0372					-9.9735	0	0	-9.9735	0	0	-9.9735	0	0	-9.9735	0	0
0.46097	-21.0371	-21.0372					-9.9572	0	0	-9.9572	0	0	-9.9572	0	0	-9.9572	0	0
0.46597	-21.0371	-21.0372					-9.9409	0	0	-9.9409	0	0	-9.9409	0	0	-9.9409	0	0
0.47098	-21.0371	-21.0372					-9.9246	0	0	-9.9246	0	0	-9.9246	0	0	-9.9246	0	0
							-9.9084	0	0	-9.9084	0	0	-9.9084	0	0	-9.9084	0	0
0	-21.0331	-21.0331					-9.8921	0	0	-9.8921	0	0	-9.8921	0	0	-9.8921	0	0
0.00354	-21.0331	-21.0331					-9.8758	0	0	-9.8758	0	0	-9.8758	0	0	-9.8758	0	0
0.00707	-21.0331	-21.0331					-9.8595	0	0	-9.8595	0	0	-9.8595	0	0	-9.8595	0	0
0.01061	-21.0331	-21.0331					-9.8432	0	0	-9.8432	0	0	-9.8432	0	0	-9.8432	0	0
0.01414	-21.0331	-21.0331					-9.827	0	0	-9.827	0	0	-9.827	0	0	-9.827	0	0
0.01768	-21.0331	-21.0331					-9.8107	0	0	-9.8107	0	0	-9.8107	0	0	-9.8107	0	0
0.02121	-21.0331	-21.0331					-9.7944	0	0	-9.7944	0	0	-9.7944	0	0	-9.7944	0	0
0.02475	-21.0331	-21.0331					-9.7781	0.0004	0	-9.7781	0	0	-9.7781	0	0	-9.7781	0	0
0.02829	-21.0331	-21.0331					-9.7619	0.0199	-0.0036	-9.7619	0.0002	0	-9.7619	0.0044	-0.0005	-9.7619	0.0008	0
0.03182	-21.0331	-21.0331					-9.7456	0.1372	-0.0476	-9.7456	0.0013	-0.0005	-9.7456	0.0289	-0.0109	-9.7456	0.0048	-0.0016
0.03536	-21.0331	-21.0331					-9.7293	0.5862	-0.2788	-9.7293	0.0055	-0.0024	-9.7293	0.1238	-0.0633	-9.7293	0.0204	-0.0096
0.03889	-21.0331	-21.0331					-9.713	1.5119	-0.9536	-9.713	0.0136	-0.0081	-9.713	0.3195	-0.2159	-9.713	0.0525	-0.0328
0.04243	-21.0331	-21.0331					-9.6967	2.4666	-2.0042	-9.6967	0.021	-0.0165	-9.6967	0.5181	-0.4502	-9.6967	0.0852	-0.0688
0.04596	-21.0331	-21.0331					-9.6805	2.7944	-2.7526	-9.6805	0.0213	-0.0209	-9.6805	0.5807	-0.6099	-9.6805	0.0949	-0.0937
0.0495	-21.0331	-21.0331					-9.6642	2.7232	-2.8535	-9.6642	0.0157	-0.0181	-9.6642	0.5553	-0.6159	-9.6642	0.0899	-0.0952
0.05304	-21.0331	-21.0331					-9.6479	3.2405	-3.041	-9.6479	0.0103	-0.0121	-9.6479	0.6493	-0.63	-9.6479	0.1025	-0.0976
0.05657	-21.0331	-21.0331					-9.6316	4.929	-4.27	-9.6316	0.0083	-0.0084	-9.6316	0.9913	-0.8626	-9.6316	0.1519	-0.1326
0.06011	-21.0331	-21.0331					-9.6153	6.7135	-6.1991	-9.6153	0.0093	-0.0081	-9.6153	1.3746	-1.2621	-9.6153	0.2051	-0.1899
0.06364	-21.0331	-21.0331					-9.5991	6.5568	-6.8758	-9.5991	0.01	-0.0092	-9.5991	1.3731	-1.4307	-9.5991	0.1995	-0.2096
0.06718	-21.0331	-21.0331					-9.5828	4.5009	-5.3343	-9.5828	0.0076	-0.0082	-9.5828	0.9683	-1.1418	-9.5828	0.1359	-0.1618
0.07071	-21.0331	-21.0331					-9.5665	2.5759	-3.1688	-9.5665	0.0043	-0.0051	-9.5665	0.5764	-0.7031	-9.5665	0.0765	-0.095
0.07425	-21.0331	-21.0331					-9.5502	1.7613	-1.953	-9.5502	0.0024	-0.0026	-9.5502	0.4155	-0.4547	-9.5502	0.051	-0.0572
0.07779	-21.0331	-21.0331					-9.5339	1.671	-1.6605	-9.5339	0.0019	-0.0016	-9.5339	0.4133	-0.4066	-9.5339	0.0476	-0.0476
0.08132	-21.0331	-21.0331					-9.5177	1.8226	-1.7665	-9.5177	0.0019	-0.0015	-9.5177	0.4674	-0.4506	-9.5177	0.0516	-0.0502
0.08486	-21.0331	-21.0331					-9.5014	1.8196	-1.8622	-9.5014	0.002	-0.0014	-9.5014	0.4778	-0.4886	-9.5014	0.0514	-0.0526
0.08839	-21.0331	-21.0331					-9.4851	1.3723	-1.573	-9.4851	0.0014	-0.0011	-9.4851	0.3648	-0.4194	-9.4851	0.0385	-0.0444
0.09193	-21.0331	-21.0331					-9.4688	0.6867	-0.915	-9.4688	0.0007	-0.0007	-9.4688	0.184	-0.2464	-9.4688	0.0192	-0.0259
0.09546	-21.0331	-21.0331					-9.4525	0.2151	-0.3368	-9.4525	0.0002	-0.0002	-9.4525	0.058	-0.0912	-9.4525	0.0062	-0.0094
0.099	-21.0331	-21.0331					-9.4363	0.0762	-0.0902	-9.4363	0.0001	-0.0001	-9.4363	0.0168	-0.0231	-9.4363	0.0018	-0.0023
0.10254	-21.0331	-21.0331					-9.42	0.3433	-0.1831	-9.42	0.0005	-0.0002	-9.42	0.0589	-0.0315	-9.42	0.0046	-0.0026
0.10607	-21.0331	-21.0331					-9.4037	1.7917	-1.0852	-9.4037	0.0032	-0.0011	-9.4037	0.3056	-0.1803	-9.4037	0.0244	-0.0152
0.10961	-21.0331	-21.0331					-9.3874	5.5309	-3.9573	-9.3874	0.0112	-0.0042	-9.3874	0.9448	-0.6575	-9.3874	0.0748	-0.0552
0.11314	-21.0331	-21.0331					-9.3711	10.1535	-8.5481	-9.3711	0.0251	-0.0101	-9.3711	1.7365	-1.4224	-9.3711	0.1367	-0.1189
0.11668	-21.0331	-21.0331					-9.3549	11.5314	-11.2755	-9.3549	0.0395	-0.0151	-9.3549	1.9726	-1.8796	-9.3549	0.1538	-0.1559
0.12021	-21.0331	-21.0331					-9.3386	8.8251	-9.7423	-9.3386	0.0467	-0.0164	-9.3386	1.5074	-1.6274	-9.3386	0.1151	-0.1328
0.12375	-21.0331	-21.0331					-9.3223	5.4321	-6.3651	-9.3223	0.046	-0.0144	-9.3223	0.9291	-1.0674	-9.3223	0.0679	-0.0845
0.12729	-21.0331	-21.0331					-9.306	3.5714	-3.9551	-9.306	0.0434	-0.0123	-9.306	0.6243	-0.6721	-9.306	0.041	-0.05
0.13082	-21.0331	-21.0331					-9.2897	2.9975	-2.8935	-9.2897	0.0427	-0.0125	-9.2897	0.5539	-0.5059	-9.2897	0.0301	-0.0341
0.13436	-21.0331	-21.0331					-9.2735	2.7934	-2.5718	-9.2735	0.0404	-0.0161	-9.2735	0.5537	-0.4746	-9.2735	0.0242	-0.0265
0.13789	-21.0331	-21.0331					-9.2572	2.44	-2.4901	-9.2572	0.0341	-0.0213	-9.2572	0.5182	-0.4946	-9.2572	0.0183	-0.0209
0.13789	-21.0331	-21.0331					-9.2409	1.997	-2.3458	-9.2409	0.0258	-0.0233	-9.2409	0.4513	-0.4977	-9.2409	0.0135	-0.0163
0.14143	-21.0331	-21.0331					-9.2246	1.7135	-2.0621	-9.2246	0.0197	-0.0205	-9.2246	0.4101	-0.4622	-9.2246	0.0105	-0.0128
0.14496	-21.0331	-21.0331					-9.2083	1.7962	-1.8505	-9.2083	0.0165	-0.0161	-9.2083	0.4537	-0.4383	-9.2083	0.0095	-0.0103
0.1485	-21.0331	-21.0331					-9.1921	2.5492	-2.0392	-9.1921	0.0168	-0.0129	-9.1921	0.673	-0.5125	-9.1921	0.0115	-0.0098
0.15204	-21.0331	-21.0331					-9.1758	4.0904	-2.9388	-9.1758	0.0222	-0.012	-9.1758	1.1057	-0.7724	-9.1758	0.0167	-0.0122
0.15557	-21.0331	-21.0331					-9.1595	5.4992	-4.4366	-9.1595	0.0285	-0.0145	-9.1595	1.5136	-1.1933	-9.1595	0.0217	-0.0168
0.15911	-21.0331	-21.0331					-9.1432	5.4352	-5.5562	-9.1432	0.0265	-0.0191	-9.1432	1.5372	-1.52	-9.1432	0.0209	-0.0206
0.16264	-21.0331	-21.0331					-9.1269	3.9901	-5.2827	-9.1269	0.0163	-0.0195	-9.1269	1.176	-1.4801	-9.1269	0.0146	-0.0192
0.16618	-21.0331	-21.0331					-9.1107	2.4118	-3.8075	-9.1107	0.0081	-0.0131	-9.1107	0.7418	-1.1032	-9.1107	0.0081	-0.0134
0.16972	-21.0331	-21.0331					-9.0944	1.4893	-2.2588	-9.0944	0.006	-0.0066	-9.0944	0.4692	-0.6789	-9.0944	0.0044	-0.0073
0.17325	-21.0331	-21.0331					-9.0781	1.2154	-1.3969	-9.0781	0.008	-0.0038	-9.0781	0.3866	-0.4315	-9.0781	0.0031	-0.004
0.17679	-21.0331	-21.0331					-9.0618	1.3634	-1.1792	-9.0618	0.0141	-0.0039	-9.0618	0.444	-0.3719	-9.0618	0.0028	-0.0027
0.18032	-21.0331	-21.0331					-9.0455	1.8368	-1.3539	-9.0455	0.0265	-0.0058	-9.0455	0.6187	-0.4432	-9.0455	0.0031	-0.0023
0.18386	-21.0331	-21.0331					-9.0293	2.3807	-1.843	-9.0293	0.042	-0.01	-9.0293	0.8265	-0.6326	-9.0293	0.0032	-0.0023
0.1874	-21.0331	-21.0331					-9.013	2.3485	-2.3967	-9.013	0.0458	-0.0153	-9.013	0.8302	-0.8528	-9.013	0.0028	-0.0021
0.19093	-21.0331	-21.0331					-8.9967	1.5216	-2.3494	-8.9967	0.0313	-0.0164	-8.9967	0.5432	-0.854	-8.9967	0.0016	-0.0019
0.19447	-21.0331	-21.0331					-8.9804	0.6048	-1.5015	-8.9804	0.0127	-0.0109	-8.9804	0.2171	-0.5529	-8.9804	0.0007	-0.0012
0.198	-21.0331	-21.0331					-8.9641	0.154	-0.5857	-8.9641	0.0036	-0.0044	-8.9641	0.0552	-0.2171	-8.9641	0.0004	-0.0004
0.20154	-21.0331	-21.0331					-8.9479	0.1244	-0.1359	-8.9479	0.0045	-0.001	-8.9479	0.0446	-0.0505	-8.9479	0.0015	0
0.20507	-21.0331	-21.0331					-8.9316	0.5707	-0.0335	-8.9316	0.0194	-0.0003	-8.9316	0.2308	-0.0123	-8.9316	0.0083	-0.0003
0.20861	-21.0331	-21.0331					-8.9153	1.9479	-0.1466	-8.9153	0.0547	-0.0012	-8.9153	0.913	-0.0613	-8.9153	0.0271	-0.002
0.21215	-21.0331	-21.0331					-8.899	4.4044	-0.831	-8.899	0.0935	-0.0062	-8.899	2.3736	-0.3742	-8.899	0.0588	-0.0117
0.21568	-21.0331	-21.0331					-8.8827	6.8054	-2.8583	-8.8827	0.1009	-0.0181	-8.8827	4.0831	-1.3906	-8.8827	0.088	-0.04
0.21922	-21.0331	-21.0331					-8.8665	7.483	-6.0679	-8.8665	0.0735	-0.0308	-8.8665	4.8027	-3.1554	-8.8665	0.0951	-0.0845
0.22275	-21.0331	-21.0331					-8.8502	6.3316	-8.1971	-8.8502	0.0407	-0.032	-8.8502	4.2518	-4.5068	-8.8502	0.0793	-0.114
0.22629	-21.0331	-21.0331					-8.8339	4.8139	-7.5432	-8.8339	0.0232	-0.0217	-8.8339	3.3707	-4.3603	-8.8339	0.0586	-0.1047
0.22983	-21.0331	-21.0331					-8.8176	4.0102	-5.6011	-8.8176	0.0235	-0.0124	-8.8176	2.7674	-3.414	-8.8176	0.0494	-0.0767
0.23336	-21.0331	-21.0331					-8.8013	4.1374	-4.452	-8.8013	0.0381	-0.01	-8.8013	2.5257	-2.7645	-8.8013	0.0544	-0.0607
0.2369	-21.0331	-21.0331					-8.7851	5.0489	-4.3666	-8.7851	0.0585	-0.0128	-8.7851	2.7645	-2.5183	-8.7851	0.0685	-0.0625
0.24043	-21.0331	-21.0331					-8.7688	6.1203	-4.9279	-8.7688	0.0727	-0.018	-8.7688	3.3313	-2.5744	-8.7688	0.0807	-0.0737
0.24397	-21.0331	-21.0331					-8.7525	6.7911	-5.6905	-8.7525	0.0724	-0.0232	-8.7525	3.9102	-2.9135	-8.7525	0.0852	-0.0839
0.24751	-21.0331	-21.0331					-8.7362	7.246	-6.3306	-8.7362	0.0591	-0.0263	-8.7362	4.3761	-3.4664	-8.7362	0.0878	-0.0866
0.25104	-21.0331	-21.0331					-8.7199	7.5852	-7.0907	-8.7199	0.0447	-0.0279	-8.7199	4.5012	-4.3006	-8.7199	0.0929	-0.0856
0.25458	-21.0331	-21.0331					-8.7037	7.1683	-7.7567	-8.7037	0.0369	-0.0304	-8.7037	4.0226	-5.0296	-8.7037	0.0885	-0.0841
0.25811	-21.0331	-21.0331					-8.6874	5.7636	-7.3733	-8.6874	0.0324	-0.0316	-8.6874	3.0833	-4.8405	-8.6874	0.0693	-0.0748
0.26165	-21.0331	-21.0331					-8.6711	3.9918	-5.9151	-8.6711	0.0293	-0.0296	-8.6711	2.0353	-3.7494	-8.6711	0.0471	-0.0582
0.26518	-21.0331	-21.0331					-8.6548	2.5759	-4.2069	-8.6548	0.0289	-0.0263	-8.6548	1.1809	-2.4607	-8.6548	0.0341	-0.0423
0.26872	-21.0331	-21.0331					-8.6385	1.9958	-2.8877	-8.6385	0.0316	-0.0243	-8.6385	0.7603	-1.4519	-8.6385	0.0349	-0.0351
0.27226	-21.0331	-21.0331					-8.6223	2.1589	-2.3942	-8.6223	0.0344	-0.0248	-8.6223	0.7438	-0.9597	-8.6223	0.0462	-0.0414
0.27579	-21.0331	-21.0331					-8.606	2.4164	-2.6134	-8.606	0.0324	-0.0255	-8.606	0.8463	-0.9338	-8.606	0.0562	-0.0567
0.27579	-21.0331	-21.0331					-8.5897	2.3807	-2.8131	-8.5897	0.0246	-0.0223	-8.5897	0.8905	-1.0325	-8.5897	0.0583	-0.0666
0.2808	-21.0331	-21.0331					-8.5734	2.4173	-2.6988	-8.5734	0.0192	-0.0159	-8.5734	1.0027	-1.081	-8.5734	0.0625	-0.0676
0.2858	-21.0331	-21.0331					-8.5571	3.0398	-2.6858	-8.5571	0.0253	-0.0106	-8.5571	1.3893	-1.1887	-8.5571	0.0814	-0.0706
0.29081	-21.0331	-21.0331					-8.5409	4.1835	-3.0812	-8.5409	0.0471	-0.0094	-8.5409	2.0054	-1.4706	-8.5409	0.1101	-0.0828
0.29581	-21.0331	-21.0331					-8.5246	5.1908	-3.7783	-8.5246	0.0889	-0.012	-8.5246	2.4829	-1.873	-8.5246	0.1287	-0.0999
0.30082	-21.0331	-21.0331					-8.5083	5.8378	-4.2383	-8.5083	0.1628	-0.0158	-8.5083	2.6589	-2.0919	-8.5083	0.129	-0.1076
0.30582	-21.0331	-21.0331					-8.492	6.507	-4.1173	-8.492	0.2542	-0.0184	-8.492	2.7689	-1.9306	-8.492	0.1268	-0.0984
0.31083	-21.0331	-21.0331					-8.4757	6.6741	-4.0392	-8.4757	0.295	-0.0224	-8.4757	2.7167	-1.7208	-8.4757	0.122	-0.0882
0.31583	-21.0331	-21.0331					-8.4595	5.5253	-4.7134	-8.4595	0.2423	-0.0361	-8.4595	2.1927	-1.845	-8.4595	0.0989	-0.0921
0.32084	-21.0331	-21.0331					-8.4432	3.8601	-5.7236	-8.4432	0.1481	-0.0608	-8.4432	1.4749	-2.1887	-8.4432	0.0663	-0.101
0.32584	-21.0331	-21.0331					-8.4269	2.8781	-5.9705	-8.4269	0.0839	-0.0764	-8.4269	1.0375	-2.3086	-8.4269	0.0457	-0.0977
0.33084	-21.0331	-21.0331					-8.4106	2.5739	-5.0748	-8.4106	0.0614	-0.0654	-8.4106	0.8973	-1.9749	-8.4106	0.0388	-0.0802
0.33585	-21.0331	-21.0331					-8.3943	2.5496	-3.8277	-8.3943	0.0582	-0.0405	-8.3943	0.8864	-1.4536	-8.3943	0.0375	-0.0584
0.34085	-21.0331	-21.0331					-8.3781	2.7725	-3.123	-8.3781	0.0613	-0.0221	-8.3781	0.9665	-1.1324	-8.3781	0.0396	-0.0453
0.34586	-21.0331	-21.0331					-8.3618	3.4201	-3.1817	-8.3618	0.0687	-0.0139	-8.3618	1.1945	-1.1302	-8.3618	0.0465	-0.0442
0.35086	-21.0331	-21.0331					-8.3455	4.3579	-3.7505	-8.3455	0.0795	-0.011	-8.3455	1.5188	-1.3371	-8.3455	0.0567	-0.051
0.35587	-21.0331	-21.0331					-8.3292	4.7249	-4.2689	-8.3292	0.0833	-0.0108	-8.3292	1.6301	-1.5191	-8.3292	0.059	-0.0569
0.36087	-21.0331	-21.0331					-8.3129	3.9784	-4.2283	-8.3129	0.0698	-0.0129	-8.3129	1.3309	-1.4752	-8.3129	0.0469	-0.054
0.36588	-21.0331	-21.0331					-8.2967	2.9348	-3.7538	-8.2967	0.0476	-0.015	-8.2967	0.9093	-1.2554	-8.2967	0.0311	-0.0447
0.37088	-21.0331	-21.0331					-8.2804	2.4323	-3.2646	-8.2804	0.0301	-0.014	-8.2804	0.6702	-1.0179	-8.2804	0.0223	-0.0352
0.37589	-21.0331	-21.0331					-8.2641	2.1648	-2.931	-8.2641	0.0179	-0.0096	-8.2641	0.5468	-0.8308	-8.2641	0.0176	-0.028
0.38089	-21.0331	-21.0331					-8.2478	1.5641	-2.5356	-8.2478	0.0105	-0.0051	-8.2478	0.3782	-0.6561	-8.2478	0.0121	-0.0217
0.3859	-21.0331	-21.0331					-8.2315	0.8206	-1.7417	-8.2315	0.0169	-0.0022	-8.2315	0.2028	-0.4253	-8.2315	0.008	-0.014
0.3909	-21.0331	-21.0331					-8.2153	0.5272	-0.8068	-8.2153	0.0602	-0.0007	-8.2153	0.1646	-0.1904	-8.2153	0.012	-0.006
0.39591	-21.0331	-21.0331					-8.199	0.8414	-0.2309	-8.199	0.1533	-0.0001	-8.199	0.3039	-0.0536	-8.199	0.0275	-0.0016
0.40091	-21.0331	-21.0331					-8.1827	1.3862	-0.0388	-8.1827	0.2511	0	-8.1827	0.5016	-0.009	-8.1827	0.0463	-0.0004
0.40592	-21.0331	-21.0331					-8.1664	1.7636	-0.0026	-8.1664	0.2916	0	-8.1664	0.6206	-0.0008	-8.1664	0.0573	0
0.41092	-21.0331	-21.0331					-8.1501	2.0539	0	-8.1501	0.2931	0	-8.1501	0.6875	0	-8.1501	0.064	0
0.41593	-21.0331	-21.0331					-8.1339	2.5478	-0.0017	-8.1339	0.3129	-0.0001	-8.1339	0.798	-0.0008	-8.1339	0.0744	0
0.42093	-21.0331	-21.0331					-8.1176	3.2605	-0.0384	-8.1176	0.3588	-0.0008	-8.1176	0.9517	-0.0139	-8.1176	0.0857	-0.0013
0.42593	-21.0331	-21.0331					-8.1013	4.1258	-0.3015	-8.1013	0.4079	-0.0063	-8.1013	1.1586	-0.1065	-8.1013	0.091	-0.0086
0.43094	-21.0331	-21.0331					-8.085	4.9753	-1.4041	-8.085	0.4265	-0.0309	-8.085	1.4858	-0.4831	-8.085	0.0901	-0.0384
0.43594	-21.0331	-21.0331					-8.0687	5.1786	-3.9858	-8.0687	0.361	-0.0902	-8.0687	1.853	-1.3376	-8.0687	0.0811	-0.1033
0.44095	-21.0331	-21.0331					-8.0525	4.6712	-7.0898	-8.0525	0.2322	-0.16	-8.0525	2.2091	-2.3063	-8.0525	0.0696	-0.1732
0.44595	-21.0331	-21.0331					-8.0362	4.2655	-8.471	-8.0362	0.1318	-0.1793	-8.0362	2.6589	-2.6149	-8.0362	0.0691	-0.1925
0.45096	-21.0331	-21.0331					-8.0199	4.0955	-7.841	-8.0199	0.0796	-0.1417	-8.0199	3.0653	-2.3101	-8.0199	0.0771	-0.1638
0.45596	-21.0331	-21.0331					-8.0036	3.6073	-6.8197	-8.0036	0.0438	-0.0956	-8.0036	2.9956	-2.2943	-8.0036	0.0781	-0.1335
0.46097	-21.0331	-21.0331					-7.9873	2.8302	-6.1825	-7.9873	0.0182	-0.0642	-7.9873	2.2527	-2.8375	-7.9873	0.0675	-0.1225
0.46597	-21.0331	-21.0331					-7.9711	2.9961	-5.7127	-7.9711	0.0077	-0.0408	-7.9711	1.4696	-3.1203	-7.9711	0.0738	-0.1221
0.47098	-21.0331	-21.0331					-7.9548	5.0511	-5.7097	-7.9548	0.0098	-0.0217	-7.9548	1.4622	-2.7003	-7.9548	0.1271	-0.1349
							-7.9385	7.4905	-6.7224	-7.9385	0.0187	-0.0119	-7.9385	2.0223	-2.2866	-7.9385	0.1977	-0.1724
0	-20.6941	-20.6528					-7.9222	8.0753	-7.6755	-7.9222	0.0275	-0.011	-7.9222	2.3473	-2.2532	-7.9222	0.2283	-0.2105
0.00354	-20.6941	-20.6528					-7.9059	6.9642	-7.3966	-7.9059	0.0314	-0.0126	-7.9059	2.1919	-2.1922	-7.9059	0.2144	-0.216
0.00707	-20.6941	-20.6528					-7.8897	5.5706	-6.3743	-7.8897	0.0302	-0.0126	-7.8897	1.8665	-1.9527	-7.8897	0.1862	-0.1968
0.01061	-20.6941	-20.6528					-7.8734	4.5101	-5.2955	-7.8734	0.0263	-0.0109	-7.8734	1.626	-1.7053	-7.8734	0.1612	-0.1727
0.01414	-20.6941	-20.6528					-7.8571	3.8936	-4.4295	-7.8571	0.0212	-0.0088	-7.8571	1.5367	-1.5674	-7.8571	0.1466	-0.1545
0.01768	-20.6941	-20.6528					-7.8408	3.516	-3.9823	-7.8408	0.0149	-0.0067	-7.8408	1.4838	-1.5587	-7.8408	0.1372	-0.1481
0.02121	-20.6941	-20.6528					-7.8246	2.7863	-3.6448	-7.8246	0.0083	-0.0044	-7.8246	1.2142	-1.5118	-7.8246	0.1109	-0.1412
0.02475	-20.6941	-20.6528					-7.8083	1.6088	-2.765	-7.8083	0.0036	-0.0023	-7.8083	0.71	-1.1744	-7.8083	0.0644	-0.1093
0.02829	-20.6941	-20.6528					-7.792	0.6994	-1.4668	-7.792	0.0031	-0.0009	-7.792	0.305	-0.6287	-7.792	0.0259	-0.0584
0.03182	-20.6941	-20.6528					-7.7757	0.6894	-0.5507	-7.7757	0.0136	-0.0006	-7.7757	0.2699	-0.2353	-7.7757	0.0168	-0.021
0.03536	-20.6941	-20.6528					-7.7594	1.7859	-0.4208	-7.7594	0.0499	-0.0024	-7.7594	0.6434	-0.1693	-7.7594	0.0398	-0.0123
0.03889	-20.6941	-20.6528					-7.7432	3.6163	-1.0757	-7.7432	0.1182	-0.008	-7.7432	1.2133	-0.3983	-7.7432	0.0888	-0.0321
0.04243	-20.6941	-20.6528					-7.7269	5.0473	-2.4107	-7.7269	0.1867	-0.018	-7.7269	1.5317	-0.805	-7.7269	0.1437	-0.0857
0.04596	-20.6941	-20.6528					-7.7106	5.4693	-4.0958	-7.7106	0.2119	-0.0302	-7.7106	1.4206	-1.1696	-7.7106	0.1934	-0.1798
0.0495	-20.6941	-20.6528					-7.6943	5.6435	-5.802	-7.6943	0.1866	-0.0385	-7.6943	1.1884	-1.3202	-7.6943	0.2623	-0.3173
0.05304	-20.6941	-20.6528					-7.678	6.529	-7.7324	-7.678	0.134	-0.0395	-7.678	1.1142	-1.325	-7.678	0.388	-0.5142
0.05657	-20.6941	-20.6528					-7.6618	7.8721	-9.7675	-7.6618	0.0807	-0.0333	-7.6618	1.1577	-1.3385	-7.6618	0.5432	-0.7321
0.06011	-20.6941	-20.6528					-7.6455	7.9029	-10.1148	-7.6455	0.0411	-0.0221	-7.6455	1.0745	-1.2585	-7.6455	0.586	-0.8002
0.06364	-20.6941	-20.6528					-7.6292	5.6013	-7.4825	-7.6292	0.0167	-0.0106	-7.6292	0.7361	-0.9101	-7.6292	0.4295	-0.6059
0.06718	-20.6941	-20.6528					-7.6129	2.5867	-3.6757	-7.6129	0.0051	-0.0035	-7.6129	0.3368	-0.4492	-7.6129	0.2015	-0.3008
0.07071	-20.694	-20.6528					-7.5966	0.7672	-1.1725	-7.5966	0.0011	-0.0007	-7.5966	0.1115	-0.1579	-7.5966	0.0612	-0.0972
0.07425	-20.694	-20.6528					-7.5804	0.3503	-0.4462	-7.5804	0.0002	-0.0001	-7.5804	0.1713	-0.1891	-7.5804	0.0362	-0.0447
0.07779	-20.694	-20.6528					-7.5641	1.3502	-1.3546	-7.5641	0.0016	-0.0003	-7.5641	0.9348	-0.9631	-7.5641	0.1596	-0.1588
0.08132	-20.694	-20.6528					-7.5478	4.7285	-4.5739	-7.5478	0.0085	-0.0014	-7.5478	3.2476	-3.2825	-7.5478	0.5623	-0.5405
0.08486	-20.694	-20.6528					-7.5315	9.7744	-9.1454	-7.5315	0.034	-0.0057	-7.5315	6.5202	-6.4577	-7.5315	1.1672	-1.0829
0.08839	-20.694	-20.6528					-7.5152	12.1626	-10.8323	-7.5152	0.0994	-0.0136	-7.5152	7.6377	-7.3659	-7.5152	1.4591	-1.2861
0.09193	-20.694	-20.6528					-7.499	9.8275	-7.9923	-7.499	0.2052	-0.0216	-7.499	5.3928	-4.9628	-7.499	1.1858	-0.9519
0.09546	-20.694	-20.6528					-7.4827	6.1653	-4.2621	-7.4827	0.3094	-0.0243	-7.4827	2.5747	-2.1333	-7.4827	0.7422	-0.5042
0.099	-20.694	-20.6528					-7.4664	4.0782	-2.3927	-7.4664	0.3987	-0.0229	-7.4664	1.2491	-0.8647	-7.4664	0.4739	-0.2705
0.10254	-20.694	-20.6528					-7.4501	3.9384	-2.3975	-7.4501	0.4993	-0.0237	-7.4501	1.3987	-1.0235	-7.4501	0.4276	-0.2575
0.10607	-20.694	-20.6528					-7.4338	6.0249	-4.5005	-7.4338	0.5487	-0.0294	-7.4338	3.357	-2.8705	-7.4338	0.632	-0.4996
0.10961	-20.694	-20.6528					-7.4176	10.7589	-9.0526	-7.4176	0.4866	-0.0375	-7.4176	7.7411	-6.8834	-7.4176	1.1141	-1.0298
0.11314	-20.694	-20.6528					-7.4013	15.6007	-13.4227	-7.4013	0.3811	-0.0417	-7.4013	12.2159	-10.821	-7.4013	1.5556	-1.4749
0.11668	-20.694	-20.6528					-7.385	15.7482	-13.6528	-7.385	0.3004	-0.0433	-7.385	12.3963	-11.053	-7.385	1.4476	-1.3365
0.12021	-20.694	-20.6528					-7.3687	11.1948	-10.3983	-7.3687	0.242	-0.0495	-7.3687	8.3648	-8.0912	-7.3687	0.9003	-0.8091
0.12375	-20.694	-20.6528					-7.3524	6.4556	-7.0108	-7.3524	0.1914	-0.0575	-7.3524	4.1416	-5.0044	-7.3524	0.439	-0.4064
0.12729	-20.694	-20.6528					-7.3362	4.2208	-4.6514	-7.3362	0.1467	-0.0553	-7.3362	1.8981	-2.8654	-7.3362	0.2515	-0.2284
0.13082	-20.694	-20.6528					-7.3199	4.3288	-3.4728	-7.3199	0.1057	-0.0435	-7.3199	1.2753	-1.5842	-7.3199	0.2404	-0.1686
0.13436	-20.694	-20.6528					-7.3036	5.3573	-4.1666	-7.3036	0.0666	-0.0427	-7.3036	1.3195	-1.202	-7.3036	0.2861	-0.203
0.13789	-20.694	-20.6528					-7.2873	5.3432	-6.9564	-7.2873	0.0333	-0.078	-7.2873	1.2625	-1.5762	-7.2873	0.2813	-0.335
0.13789	-20.694	-20.6528					-7.271	3.5779	-9.7164	-7.271	0.0123	-0.1401	-7.271	0.8393	-2.0696	-7.271	0.1875	-0.4666
0.14143	-20.694	-20.6528					-7.2548	1.4997	-9.0467	-7.2548	0.0032	-0.1613	-7.2548	0.3526	-1.8903	-7.2548	0.0788	-0.4354
0.14496	-20.694	-20.6528					-7.2385	0.3812	-5.2183	-7.2385	0.0005	-0.109	-7.2385	0.0899	-1.0794	-7.2385	0.0202	-0.252
0.1485	-20.694	-20.6528					-7.2222	0.0579	-1.8069	-7.2222	0	-0.0424	-7.2222	0.0136	-0.3709	-7.2222	0.0032	-0.0875
0.15204	-20.694	-20.6528					-7.2059	0.0042	-0.3685	-7.2059	0	-0.0095	-7.2059	0.0009	-0.0751	-7.2059	0.0002	-0.0178
0.15557	-20.694	-20.6528					-7.1896	0	-0.0436	-7.1896	0	-0.0012	-7.1896	0	-0.0084	-7.1896	0	-0.0022
0.15911	-20.694	-20.6528					-7.1734	0	-0.0018	-7.1734	0	-0.0001	-7.1734	0	-0.0006	-7.1734	0	0
0.16264	-20.694	-20.6528					-7.1571	0	0	-7.1571	0	0	-7.1571	0	0	-7.1571	0	0
0.16618	-20.694	-20.6528					-7.1408	0	0	-7.1408	0	0	-7.1408	0	0	-7.1408	0	0
0.16972	-20.694	-20.6528					-7.1245	0	0	-7.1245	0	0	-7.1245	0	0	-7.1245	0	0
0.17325	-20.694	-20.6528					-7.1082	0	0	-7.1082	0	0	-7.1082	0	0	-7.1082	0	0
0.17679	-20.694	-20.6528					-7.092	0	0	-7.092	0	0	-7.092	0	0	-7.092	0	0
0.18032	-20.694	-20.6528					-7.0757	0	0	-7.0757	0	0	-7.0757	0	0	-7.0757	0	0
0.18386	-20.694	-20.6528					-7.0594	0	0	-7.0594	0	0	-7.0594	0	0	-7.0594	0	0
0.1874	-20.694	-20.6528					-7.0431	0	0	-7.0431	0	0	-7.0431	0	0	-7.0431	0	0
0.19093	-20.694	-20.6528					-7.0268	0.0002	0	-7.0268	0.0004	0	-7.0268	0.0004	0	-7.0268	0	0
0.19447	-20.694	-20.6528					-7.0106	0.012	0	-7.0106	0.0061	0	-7.0106	0.0065	0	-7.0106	0.002	0
0.198	-20.694	-20.6528					-6.9943	0.1152	0	-6.9943	0.0513	0	-6.9943	0.0603	0	-6.9943	0.016	0
0.20154	-20.694	-20.6528					-6.978	0.6082	-0.0028	-6.978	0.2497	0	-6.978	0.3233	-0.0022	-6.978	0.0794	0
0.20507	-20.694	-20.6528					-6.9617	1.9954	-0.0377	-6.9617	0.7153	0	-6.9617	1.1084	-0.0308	-6.9617	0.2344	-0.0004
0.20861	-20.694	-20.6528					-6.9454	4.3475	-0.285	-6.9454	1.2211	0	-6.9454	2.6108	-0.2342	-6.9454	0.4191	-0.0033
0.21215	-20.694	-20.6528					-6.9292	6.7951	-1.2725	-6.9292	1.2884	-0.0001	-6.9292	4.4452	-1.0334	-6.9292	0.4847	-0.0151
0.21568	-20.694	-20.6528					-6.9129	8.1211	-3.4269	-6.9129	0.9393	-0.001	-6.9129	5.4468	-2.678	-6.9129	0.4243	-0.0434
0.21922	-20.694	-20.6528					-6.8966	8.2775	-6.0367	-6.8966	0.6351	-0.0052	-6.8966	4.7638	-4.1476	-6.8966	0.3637	-0.0889
0.22275	-20.694	-20.6528					-6.8803	9.1558	-8.1673	-6.8803	0.5492	-0.0177	-6.8803	3.3083	-4.0414	-6.8803	0.351	-0.1555
0.22629	-20.694	-20.6528					-6.864	11.5417	-9.8981	-6.864	0.5374	-0.0399	-6.864	2.394	-2.8778	-6.864	0.3594	-0.2517
0.22983	-20.694	-20.6528					-6.8478	13.0244	-10.8005	-6.8478	0.453	-0.0645	-6.8478	2.0495	-2.0344	-6.8478	0.3791	-0.3614
0.23336	-20.694	-20.6528					-6.8315	12.0758	-10.6605	-6.8315	0.2932	-0.0823	-6.8315	1.848	-1.8104	-6.8315	0.4233	-0.4703
0.2369	-20.694	-20.6528					-6.8152	10.4373	-10.535	-6.8152	0.1565	-0.0946	-6.8152	1.764	-1.9365	-6.8152	0.518	-0.6033
0.24043	-20.694	-20.6528					-6.7989	10.2648	-11.5373	-6.7989	0.0914	-0.1189	-6.7989	1.9565	-2.3531	-6.7989	0.7062	-0.8443
0.24397	-20.694	-20.6528					-6.7826	11.7822	-14.197	-6.7826	0.0714	-0.1656	-6.7826	2.3939	-3.1006	-6.7826	0.9687	-1.2588
0.24751	-20.694	-20.6528					-6.7664	12.7164	-16.7385	-6.7664	0.0641	-0.2077	-6.7664	2.6466	-3.7684	-6.7664	1.1174	-1.6903
0.25104	-20.694	-20.6528					-6.7501	11.1403	-16.1337	-6.7501	0.0592	-0.2086	-6.7501	2.3779	-3.7549	-6.7501	1.0237	-1.8576
0.25458	-20.694	-20.6528					-6.7338	8.4046	-12.6316	-6.7338	0.0603	-0.1655	-6.7338	1.8333	-3.1156	-6.7338	0.7958	-1.6954
0.25811	-20.694	-20.6528					-6.7175	6.3257	-8.8377	-6.7175	0.0682	-0.107	-6.7175	1.3302	-2.2888	-6.7175	0.5492	-1.3113
0.26165	-20.694	-20.6528					-6.7012	4.9866	-6.1637	-6.7012	0.0714	-0.0646	-6.7012	0.9452	-1.522	-6.7012	0.3376	-0.8332
0.26518	-20.694	-20.6528					-6.685	4.41	-5.1253	-6.685	0.0607	-0.0478	-6.685	0.7452	-1.0284	-6.685	0.2306	-0.4593
0.26872	-20.694	-20.6528					-6.6687	5.6921	-5.8655	-6.6687	0.0521	-0.0429	-6.6687	0.8443	-0.9494	-6.6687	0.2682	-0.3317
0.27226	-20.694	-20.6528					-6.6524	9.2886	-8.0011	-6.6524	0.0699	-0.0349	-6.6524	1.2344	-1.176	-6.6524	0.4103	-0.4014
0.27579	-20.694	-20.6528					-6.6361	12.3018	-10.3678	-6.6361	0.123	-0.0289	-6.6361	1.6803	-1.4146	-6.6361	0.497	-0.4889
0.27579	-20.694	-20.6528					-6.6198	11.6708	-10.8554	-6.6198	0.2419	-0.0363	-6.6198	2.4033	-1.387	-6.6198	0.4025	-0.4285
0.2808	-20.694	-20.6528					-6.6036	10.025	-8.9845	-6.6036	0.4989	-0.0774	-6.6036	4.3184	-1.4091	-6.6036	0.239	-0.2545
0.2858	-20.694	-20.6528					-6.5873	10.2195	-7.3793	-6.5873	0.801	-0.2075	-6.5873	6.7859	-2.5136	-6.5873	0.1566	-0.1275
0.29081	-20.694	-20.6528					-6.571	9.4767	-8.4049	-6.571	0.8354	-0.4469	-6.571	7.0744	-5.0637	-6.571	0.1263	-0.1062
0.29581	-20.694	-20.6528					-6.5547	6.089	-10.0339	-6.5547	0.5391	-0.628	-6.5547	4.5697	-7.0802	-6.5547	0.0838	-0.1279
0.30082	-20.694	-20.6528					-6.5384	2.962	-8.744	-6.5384	0.2167	-0.5505	-6.5384	1.8345	-6.2091	-6.5384	0.049	-0.1215
0.30582	-20.694	-20.6528					-6.5222	2.1194	-5.5552	-6.5222	0.0652	-0.3006	-6.5222	0.5465	-3.3977	-6.5222	0.0481	-0.0916
0.31083	-20.694	-20.6528					-6.5059	2.5286	-3.6064	-6.5059	0.0294	-0.108	-6.5059	0.2563	-1.2366	-6.5059	0.0659	-0.0786
0.31583	-20.694	-20.6528					-6.4896	2.9397	-3.2623	-6.4896	0.0228	-0.0331	-6.4896	0.232	-0.4235	-6.4896	0.0824	-0.0861
0.32084	-20.694	-20.6528					-6.4733	3.6762	-3.7755	-6.4733	0.0209	-0.0137	-6.4733	0.2627	-0.2798	-6.4733	0.1141	-0.1121
0.32584	-20.694	-20.6528					-6.457	5.9218	-5.6423	-6.457	0.0316	-0.0078	-6.457	0.3927	-0.3653	-6.457	0.2039	-0.1856
0.33084	-20.694	-20.6528					-6.4408	9.5299	-8.7918	-6.4408	0.0801	-0.0059	-6.4408	0.6153	-0.5527	-6.4408	0.3608	-0.3013
0.33585	-20.694	-20.6528					-6.4245	11.868	-10.6286	-6.4245	0.2202	-0.006	-6.4245	0.7695	-0.6721	-6.4245	0.5591	-0.3589
0.34085	-20.694	-20.6528					-6.4082	11.13	-9.2974	-6.4082	0.4964	-0.0076	-6.4082	0.7387	-0.6049	-6.4082	0.8449	-0.297
0.34586	-20.694	-20.6528					-6.3919	8.7087	-6.454	-6.3919	0.8237	-0.0093	-6.3919	0.6061	-0.4393	-6.3919	1.2373	-0.1893
0.35086	-20.694	-20.6528					-6.3756	6.5665	-3.8864	-6.3756	0.9966	-0.0087	-6.3756	0.4893	-0.2747	-6.3756	1.5392	-0.1145
0.35587	-20.694	-20.6528					-6.3594	5.6572	-2.3987	-6.3594	0.9032	-0.0077	-6.3594	0.43	-0.1587	-6.3594	1.5846	-0.1253
0.36087	-20.694	-20.6528					-6.3431	6.9385	-3.5594	-6.3431	0.6505	-0.0139	-6.3431	0.4635	-0.1855	-6.3431	1.5461	-0.3354
0.36588	-20.694	-20.6528					-6.3268	11.0719	-8.5217	-6.3268	0.4227	-0.0292	-6.3268	0.6139	-0.4074	-6.3268	1.6238	-0.7948
0.37088	-20.694	-20.6528					-6.3105	15.8252	-14.9299	-6.3105	0.2799	-0.0434	-6.3105	0.8055	-0.7177	-6.3105	1.6622	-1.2613
0.37589	-20.694	-20.6528					-6.2942	17.5049	-17.8404	-6.2942	0.1926	-0.0463	-6.2942	0.9435	-0.9287	-6.2942	1.5276	-1.433
0.38089	-20.694	-20.6528					-6.278	15.9413	-16.2748	-6.278	0.1468	-0.0478	-6.278	1.0393	-1.0446	-6.278	1.3989	-1.4448
0.3859	-20.694	-20.6528					-6.2617	13.1761	-13.8427	-6.2617	0.1246	-0.0649	-6.2617	1.0887	-1.2272	-6.2617	1.3947	-1.66
0.3909	-20.694	-20.6528					-6.2454	10.2574	-12.6763	-6.2454	0.1046	-0.0958	-6.2454	1.0399	-1.4968	-6.2454	1.4797	-2.124
0.39591	-20.694	-20.6528					-6.2291	8.3785	-12.362	-6.2291	0.0961	-0.1286	-6.2291	0.9497	-1.6953	-6.2291	1.7542	-2.662
0.40091	-20.6941	-20.6528					-6.2128	8.2399	-12.078	-6.2128	0.1131	-0.1567	-6.2128	0.9315	-1.6997	-6.2128	2.2538	-3.1592
0.40592	-20.6941	-20.6528					-6.1966	9.0173	-11.3905	-6.1966	0.1388	-0.1628	-6.1966	1.0286	-1.5583	-6.1966	2.7339	-3.4442
0.41092	-20.6941	-20.6528					-6.1803	9.9552	-10.7655	-6.1803	0.1453	-0.1374	-6.1803	1.1974	-1.4444	-6.1803	3.1316	-3.5259
0.41593	-20.6941	-20.6528					-6.164	10.3225	-10.87	-6.164	0.1225	-0.1032	-6.164	1.2845	-1.4745	-6.164	3.3819	-3.6645
0.42093	-20.6941	-20.6528					-6.1477	8.7659	-10.361	-6.1477	0.0823	-0.0736	-6.1477	1.1162	-1.451	-6.1477	2.9914	-3.5427
0.42593	-20.6941	-20.6528					-6.1314	5.4923	-7.7377	-6.1314	0.0582	-0.0433	-6.1314	0.7276	-1.1302	-6.1314	1.9228	-2.6901
0.43094	-20.6941	-20.6528					-6.1152	2.5661	-4.1519	-6.1152	0.1131	-0.0181	-6.1152	0.3605	-0.6338	-6.1152	0.9034	-1.4703
0.43594	-20.6941	-20.6528					-6.0989	1.451	-1.5689	-6.0989	0.3296	-0.0051	-6.0989	0.2093	-0.2465	-6.0989	0.527	-0.5823
0.44095	-20.6941	-20.6528					-6.0826	2.2102	-0.6886	-6.0826	0.6722	-0.0013	-6.0826	0.2977	-0.0953	-6.0826	0.9816	-0.3796
0.44595	-20.6941	-20.6528					-6.0663	4.5303	-1.5544	-6.0663	0.9033	-0.0021	-6.0663	0.5746	-0.1814	-6.0663	2.4006	-1.0879
0.45096	-20.6941	-20.6528					-6.05	8.0664	-4.51	-6.05	0.8399	-0.0073	-6.05	1.0071	-0.544	-6.05	4.5438	-2.909
0.45596	-20.6941	-20.6528					-6.0338	11.3958	-9.0662	-6.0338	0.5678	-0.0174	-6.0338	1.4582	-1.1455	-6.0338	6.1565	-5.2037
0.46097	-20.6941	-20.6528					-6.0175	12.1439	-12.6886	-6.0175	0.2885	-0.0277	-6.0175	1.6282	-1.6743	-6.0175	5.8755	-6.4119
0.46597	-20.6941	-20.6528					-6.0012	9.6603	-12.9049	-6.0012	0.1121	-0.0313	-6.0012	1.3866	-1.7758	-6.0012	3.9018	-5.6536
0.47098	-20.6941	-20.6528					-5.9849	6.0755	-10.1108	-5.9849	0.0344	-0.0269	-5.9849	0.9668	-1.4619	-5.9849	1.7783	-3.6965
							-5.9686	3.4918	-6.4396	-5.9686	0.0171	-0.0177	-5.9686	0.6332	-0.9946	-5.9686	0.5833	-1.8459
0	-20.3156	-20.2755					-5.9524	2.3352	-3.5353	-5.9524	0.0719	-0.0092	-5.9524	0.4872	-0.6003	-5.9524	0.2334	-0.7136
0.00354	-20.3156	-20.2755					-5.9361	2.6205	-1.9959	-5.9361	0.352	-0.0054	-5.9361	0.6316	-0.3854	-5.9361	0.3671	-0.2377
0.00707	-20.3156	-20.2755					-5.9198	4.6567	-1.6149	-5.9198	1.0804	-0.0083	-5.9198	1.2148	-0.348	-5.9198	0.8609	-0.1387
0.01061	-20.3156	-20.2755					-5.9035	8.0883	-2.4311	-5.9035	2.0403	-0.026	-5.9035	2.1244	-0.5474	-5.9035	1.4499	-0.2648
0.01414	-20.3156	-20.2755					-5.8873	11.7043	-5.0841	-5.8873	2.4656	-0.0698	-5.8873	2.9384	-1.1506	-5.8873	1.6623	-0.6191
0.01768	-20.3156	-20.2755					-5.871	14.2446	-8.8083	-5.871	2.0944	-0.1259	-5.871	3.334	-1.9871	-5.871	1.4527	-1.0788
0.02121	-20.3156	-20.2755					-5.8547	14.0125	-10.5441	-5.8547	1.4421	-0.1545	-5.8547	3.1009	-2.3443	-5.8547	1.2382	-1.3997
0.02475	-20.3156	-20.2755					-5.8384	10.9982	-9.492	-5.8384	0.8849	-0.1464	-5.8384	2.3445	-1.9677	-5.8384	1.3147	-1.6905
0.02829	-20.3156	-20.2755					-5.8221	8.2085	-8.9575	-5.8221	0.5052	-0.1346	-5.8221	1.6568	-1.5363	-5.8221	1.7227	-2.4189
0.03182	-20.3156	-20.2755					-5.8059	7.5788	-10.6228	-5.8059	0.3237	-0.1287	-5.8059	1.3627	-1.5052	-5.8059	2.4693	-3.6947
0.03536	-20.3156	-20.2755					-5.7896	8.6027	-12.118	-5.7896	0.3515	-0.105	-5.7896	1.3604	-1.5811	-5.7896	3.4502	-4.7506
0.03889	-20.3156	-20.2755					-5.7733	9.5286	-10.777	-5.7733	0.5768	-0.0623	-5.7733	1.4573	-1.3967	-5.7733	3.9856	-4.4779
0.04243	-20.3156	-20.2755					-5.757	8.6108	-7.0992	-5.757	0.7787	-0.0264	-5.757	1.4377	-1.0075	-5.757	3.382	-2.9079
0.04596	-20.3156	-20.2755					-5.7407	6.2457	-3.907	-5.7407	0.7064	-0.0093	-5.7407	1.2783	-0.7174	-5.7407	2.0703	-1.358
0.0495	-20.3156	-20.2755					-5.7245	4.3111	-2.503	-5.7245	0.5075	-0.0042	-5.7245	1.1808	-0.6176	-5.7245	1.0268	-0.6228
0.05304	-20.3156	-20.2755					-5.7082	3.5444	-2.0033	-5.7082	0.4389	-0.0035	-5.7082	1.2183	-0.5591	-5.7082	0.5808	-0.4166
0.05657	-20.3156	-20.2755					-5.6919	3.4494	-1.6601	-5.6919	0.4669	-0.004	-5.6919	1.2652	-0.4737	-5.6919	0.5196	-0.3649
0.06011	-20.3156	-20.2755					-5.6756	3.8702	-1.6211	-5.6756	0.5038	-0.006	-5.6756	1.332	-0.4501	-5.6756	0.7078	-0.4494
0.06364	-20.3156	-20.2755					-5.6593	5.3583	-2.5379	-5.6593	0.5645	-0.0186	-5.6593	1.6143	-0.6481	-5.6593	1.3283	-0.9356
0.06718	-20.3156	-20.2755					-5.6431	8.0142	-5.1218	-5.6431	0.607	-0.0772	-5.6431	2.1476	-1.2489	-5.6431	2.562	-2.0764
0.07071	-20.3156	-20.2755					-5.6268	10.1447	-8.5237	-5.6268	0.5635	-0.2469	-5.6268	2.5545	-2.1356	-5.6268	3.7031	-3.2289
0.07425	-20.3156	-20.2755					-5.6105	9.9255	-10.353	-5.6105	0.4825	-0.5273	-5.6105	2.4668	-2.8158	-5.6105	3.6039	-3.159
0.07779	-20.3156	-20.2755					-5.5942	8.7308	-10.2802	-5.5942	0.433	-0.7332	-5.5942	2.1675	-3.0247	-5.5942	2.6491	-2.1386
0.08132	-20.3156	-20.2755					-5.5779	8.8133	-9.9947	-5.5779	0.3839	-0.6883	-5.5779	2.1033	-2.8937	-5.5779	2.0785	-1.5146
0.08486	-20.3156	-20.2755					-5.5617	9.8212	-10.21	-5.5617	0.3046	-0.518	-5.5617	2.2587	-2.7179	-5.5617	2.0624	-1.594
0.08839	-20.3156	-20.2755					-5.5454	10.6975	-11.0914	-5.5454	0.2356	-0.4375	-5.5454	2.4277	-2.7772	-5.5454	2.1572	-1.9472
0.09193	-20.3156	-20.2755					-5.5291	11.0915	-12.5094	-5.5291	0.1876	-0.4327	-5.5291	2.3293	-2.9213	-5.5291	2.0162	-2.199
0.09546	-20.3156	-20.2755					-5.5128	11.1327	-13.4048	-5.5128	0.1363	-0.3936	-5.5128	1.8432	-2.7023	-5.5128	1.5302	-2.0476
0.099	-20.3156	-20.2755					-5.4965	11.1004	-12.8342	-5.4965	0.102	-0.3128	-5.4965	1.2966	-2.0873	-5.4965	0.9784	-1.5268
0.10254	-20.3156	-20.2755					-5.4803	10.4499	-10.9513	-5.4803	0.1053	-0.2434	-5.4803	0.9825	-1.4791	-5.4803	0.6256	-0.9899
0.10607	-20.3156	-20.2755					-5.464	8.7718	-8.9385	-5.464	0.116	-0.2068	-5.464	0.8238	-1.131	-5.464	0.4321	-0.669
0.10961	-20.3156	-20.2755					-5.4477	6.8079	-7.4445	-5.4477	0.1055	-0.1721	-5.4477	0.7053	-0.9474	-5.4477	0.2917	-0.4933
0.11314	-20.3156	-20.2755					-5.4314	5.9572	-6.6392	-5.4314	0.0902	-0.1209	-5.4314	0.6825	-0.8422	-5.4314	0.2134	-0.3549
0.11668	-20.3156	-20.2755					-5.4151	6.9764	-7.2733	-5.4151	0.0891	-0.0802	-5.4151	0.8122	-0.8863	-5.4151	0.3236	-0.3819
0.12021	-20.3156	-20.2755					-5.3989	9.9606	-10.1442	-5.3989	0.0908	-0.0645	-5.3989	1.1094	-1.1573	-5.3989	1.0655	-1.0676
0.12375	-20.3156	-20.2755					-5.3826	15.9839	-16.1139	-5.3826	0.0925	-0.0675	-5.3826	1.7919	-1.8221	-5.3826	3.2439	-3.1976
0.12729	-20.3156	-20.2755					-5.3663	23.8201	-23.3068	-5.3663	0.1189	-0.0969	-5.3663	2.8702	-2.8477	-5.3663	6.4583	-6.3512
0.13082	-20.3156	-20.2755					-5.35	26.4174	-25.1332	-5.35	0.1611	-0.1528	-5.35	3.4283	-3.4173	-5.35	7.9092	-7.7897
0.13436	-20.3156	-20.2755					-5.3337	19.7732	-19.0792	-5.3337	0.1606	-0.1981	-5.3337	2.7018	-2.8633	-5.3337	5.9581	-5.9266
0.13789	-20.3156	-20.2755					-5.3175	9.6982	-10.5662	-5.3175	0.1018	-0.1869	-5.3175	1.3646	-1.702	-5.3175	2.7913	-2.8507
0.13789	-20.3156	-20.2755					-5.3012	3.1547	-4.5047	-5.3012	0.0394	-0.12	-5.3012	0.4533	-0.7499	-5.3012	0.8207	-0.882
0.14143	-20.3156	-20.2755					-5.2849	1.4204	-1.8639	-5.2849	0.0091	-0.0497	-5.2849	0.2284	-0.3139	-5.2849	0.1684	-0.1865
0.14496	-20.3156	-20.2755					-5.2686	3.8561	-2.803	-5.2686	0.0014	-0.0127	-5.2686	0.6651	-0.4818	-5.2686	0.1044	-0.0801
0.1485	-20.3156	-20.2755					-5.2523	10.5802	-8.1949	-5.2523	0.0005	-0.0023	-5.2523	1.826	-1.4106	-5.2523	0.2498	-0.192
0.15204	-20.3156	-20.2755					-5.2361	18.256	-16.31	-5.2361	0.0009	-0.001	-5.2361	3.1399	-2.8013	-5.2361	0.4367	-0.3854
0.15557	-20.3156	-20.2755					-5.2198	19.7534	-20.3141	-5.2198	0.0009	-0.0011	-5.2198	3.385	-3.4791	-5.2198	0.4808	-0.4879
0.15911	-20.3156	-20.2755					-5.2035	13.4343	-15.8653	-5.2035	0.0006	-0.0007	-5.2035	2.2945	-2.7103	-5.2035	0.3312	-0.3861
0.16264	-20.3156	-20.2755					-5.1872	5.6789	-7.7181	-5.1872	0.0002	-0.0003	-5.1872	0.9678	-1.3161	-5.1872	0.1411	-0.1892
0.16618	-20.3156	-20.2755					-5.1709	1.4635	-2.3007	-5.1709	0	-0.0001	-5.1709	0.2491	-0.392	-5.1709	0.0363	-0.0564
0.16972	-20.3156	-20.2755					-5.1547	0.2249	-0.4122	-5.1547	0	0	-5.1547	0.0383	-0.0702	-5.1547	0.0056	-0.0099
0.17325	-20.3156	-20.2755					-5.1384	0.0199	-0.0433	-5.1384	0	0	-5.1384	0.0035	-0.0075	-5.1384	0.0004	-0.001
0.17679	-20.3156	-20.2755					-5.1221	0.0002	-0.0018	-5.1221	0	0	-5.1221	0	-0.0002	-5.1221	0	0
0.18032	-20.3156	-20.2755					-5.1058	0	0	-5.1058	0	0	-5.1058	0	0	-5.1058	0	0
0.18386	-20.3156	-20.2755					-5.0895	0	0	-5.0895	0	0	-5.0895	0	0	-5.0895	0	0
0.1874	-20.3156	-20.2755					-5.0733	0	0	-5.0733	0	0	-5.0733	0	0	-5.0733	0	0
0.19093	-20.3156	-20.2755					-5.057	0.0008	-0.0011	-5.057	0	0	-5.057	0.0012	-0.0016	-5.057	0	0
0.19447	-20.3156	-20.2755					-5.0407	0.0152	-0.0208	-5.0407	0	0	-5.0407	0.0172	-0.0244	-5.0407	0	0
0.198	-20.3156	-20.2755					-5.0244	0.1416	-0.186	-5.0244	0	0	-5.0244	0.1643	-0.2159	-5.0244	0.001	-0.001
0.20154	-20.3156	-20.2755					-5.0081	0.7742	-0.9404	-5.0081	0	0	-5.0081	0.8963	-1.0873	-5.0081	0.0046	-0.0056
0.20507	-20.3156	-20.2755					-4.9919	2.4019	-2.6967	-4.9919	0.0001	-0.0001	-4.9919	2.7821	-3.1171	-4.9919	0.0142	-0.0162
0.20861	-20.3156	-20.2755					-4.9756	4.2536	-4.4122	-4.9756	0.0002	-0.0001	-4.9756	4.9269	-5.1004	-4.9756	0.0256	-0.0268
0.21215	-20.3156	-20.2755					-4.9593	4.3017	-4.1233	-4.9593	0.0002	-0.0001	-4.9593	4.983	-4.7664	-4.9593	0.0262	-0.0254
0.21568	-20.3156	-20.2755					-4.943	2.485	-2.2003	-4.943	0.0001	0	-4.943	2.8782	-2.5435	-4.943	0.0154	-0.0137
0.21922	-20.3156	-20.2755					-4.9267	0.837	-0.6738	-4.9267	0	0	-4.9267	0.9514	-0.7744	-4.9267	0.0051	-0.0042
0.22275	-20.3156	-20.2755					-4.9105	0.3592	-0.1789	-4.9105	0.0001	-0.0002	-4.9105	0.2108	-0.1443	-4.9105	0.0024	-0.001
0.22629	-20.3156	-20.2755					-4.8942	1.3463	-0.5581	-4.8942	0.0004	-0.0017	-4.8942	0.2314	-0.1014	-4.8942	0.0098	-0.0041
0.22983	-20.3156	-20.2755					-4.8779	4.873	-2.6798	-4.8779	0.0016	-0.0094	-4.8779	0.78	-0.4325	-4.8779	0.0363	-0.0208
0.23336	-20.3156	-20.2755					-4.8616	10.1819	-7.4773	-4.8616	0.0034	-0.0394	-4.8616	1.6271	-1.2119	-4.8616	0.0758	-0.0579
0.2369	-20.3156	-20.2755					-4.8453	12.1452	-11.9785	-4.8453	0.004	-0.1595	-4.8453	1.9404	-1.9925	-4.8453	0.0903	-0.0934
0.24043	-20.3156	-20.2755					-4.8291	8.2692	-11.29	-4.8291	0.0027	-0.5698	-4.8291	1.3211	-2.0995	-4.8291	0.0615	-0.0913
0.24397	-20.3156	-20.2755					-4.8128	3.2121	-7.0221	-4.8128	0.0011	-1.4704	-4.8128	0.5133	-1.9016	-4.8128	0.0239	-0.0664
0.24751	-20.3156	-20.2755					-4.7965	0.7104	-4.2813	-4.7965	0.0002	-2.6383	-4.7965	0.1136	-2.105	-4.7965	0.0052	-0.0586
0.25104	-20.3156	-20.2755					-4.7802	0.0884	-3.7653	-4.7802	0	-3.4908	-4.7802	0.0139	-2.5176	-4.7802	0.0006	-0.0708
0.25458	-20.3156	-20.2755					-4.7639	0.006	-3.5894	-4.7639	0	-3.5891	-4.7639	0.0012	-2.583	-4.7639	0	-0.0804
0.25811	-20.3156	-20.2755					-4.7477	0	-2.7744	-4.7477	0	-2.8248	-4.7477	0	-2.0514	-4.7477	0	-0.0701
0.26165	-20.3156	-20.2755					-4.7314	0	-1.5469	-4.7314	0	-1.5938	-4.7314	0	-1.1653	-4.7314	0	-0.0426
0.26518	-20.3156	-20.2755					-4.7151	0	-0.5767	-4.7151	0	-0.6	-4.7151	0	-0.4406	-4.7151	0	-0.017
0.26872	-20.3156	-20.2755					-4.6988	0	-0.1364	-4.6988	0	-0.1424	-4.6988	0	-0.1048	-4.6988	0	-0.0041
0.27226	-20.3156	-20.2755					-4.6825	0.007	-0.0188	-4.6825	0.001	-0.0205	-4.6825	0.0006	-0.015	-4.6825	0	-0.0008
0.27579	-20.3156	-20.2755					-4.6663	0.0828	-0.007	-4.6663	0.0119	-0.0021	-4.6663	0.0062	-0.0018	-4.6663	0	0
0.27579	-20.3156	-20.2755					-4.65	0.5474	-0.0778	-4.65	0.0783	-0.0036	-4.65	0.0427	-0.0066	-4.65	0.0008	-0.0002
0.2808	-20.3156	-20.2755					-4.6337	2.124	-0.5427	-4.6337	0.2991	-0.0237	-4.6337	0.1652	-0.0465	-4.6337	0.0038	-0.0018
0.2858	-20.3156	-20.2755					-4.6174	4.954	-2.2349	-4.6174	0.673	-0.0939	-4.6174	0.3878	-0.1905	-4.6174	0.0143	-0.0094
0.29081	-20.3156	-20.2755					-4.6011	7.5037	-5.6296	-4.6011	0.919	-0.2179	-4.6011	0.6031	-0.4869	-4.6011	0.0542	-0.0442
0.29581	-20.3156	-20.2755					-4.5849	8.7745	-9.3619	-4.5849	0.8087	-0.3035	-4.5849	0.7699	-0.8411	-4.5849	0.1819	-0.1542
0.30082	-20.3156	-20.2755					-4.5686	9.9846	-11.5253	-4.5686	0.5183	-0.2677	-4.5686	1.0239	-1.1218	-4.5686	0.4446	-0.3743
0.30582	-20.3156	-20.2755					-4.5523	11.8398	-11.8497	-4.5523	0.2967	-0.1701	-4.5523	1.4026	-1.2796	-4.5523	0.7783	-0.6285
0.31083	-20.3156	-20.2755					-4.536	13.8341	-11.3645	-4.536	0.1897	-0.1012	-4.536	1.7964	-1.3136	-4.536	1.051	-0.8051
0.31583	-20.3156	-20.2755					-4.5197	15.2054	-11.8365	-4.5197	0.1488	-0.0745	-4.5197	2.0391	-1.3418	-4.5197	1.1644	-0.96
0.32084	-20.3156	-20.2755					-4.5035	15.0554	-13.8652	-4.5035	0.1383	-0.0749	-4.5035	1.9737	-1.4744	-4.5035	1.0932	-1.1713
0.32584	-20.3156	-20.2755					-4.4872	13.5788	-15.2955	-4.4872	0.1419	-0.0957	-4.4872	1.6771	-1.5694	-4.4872	0.9294	-1.2945
0.33084	-20.3156	-20.2755					-4.4709	11.593	-14.3017	-4.4709	0.153	-0.1212	-4.4709	1.3683	-1.4548	-4.4709	0.753	-1.1909
0.33585	-20.3156	-20.2755					-4.4546	10.3548	-11.918	-4.4546	0.171	-0.1314	-4.4546	1.3216	-1.1946	-4.4546	0.6161	-0.9339
0.34085	-20.3156	-20.2755					-4.4383	12.015	-10.18	-4.4383	0.1885	-0.1286	-4.4383	2.081	-0.9732	-4.4383	0.6624	-0.6869
0.34586	-20.3156	-20.2755					-4.4221	16.9516	-9.3774	-4.4221	0.1839	-0.12	-4.4221	3.9849	-0.8672	-4.4221	0.9413	-0.5284
0.35086	-20.3156	-20.2755					-4.4058	20.6754	-8.3829	-4.4058	0.145	-0.0942	-4.4058	5.747	-0.9111	-4.4058	1.1729	-0.4089
0.35587	-20.3156	-20.2755					-4.3895	17.39	-8.3285	-4.3895	0.0873	-0.0538	-4.3895	5.208	-1.496	-4.3895	0.9916	-0.3566
0.36087	-20.3156	-20.2755					-4.3732	9.1484	-11.5801	-4.3732	0.0377	-0.0214	-4.3732	2.8152	-3.008	-4.3732	0.5174	-0.4677
0.36588	-20.3156	-20.2755					-4.3569	2.8942	-15.5873	-4.3569	0.0111	-0.0071	-4.3569	0.8926	-4.5334	-4.3569	0.1608	-0.6267
0.37088	-20.3156	-20.2755					-4.3407	0.5427	-14.5037	-4.3407	0.003	-0.003	-4.3407	0.1649	-4.3657	-4.3407	0.0295	-0.5817
0.37589	-20.3156	-20.2755					-4.3244	0.0673	-8.4711	-4.3244	0.0155	-0.0012	-4.3244	0.0196	-2.5911	-4.3244	0.0034	-0.3381
0.38089	-20.3156	-20.2755					-4.3081	0.0726	-3.016	-4.3081	0.1422	-0.0004	-4.3081	0.0198	-0.9324	-4.3081	0.0011	-0.1196
0.3859	-20.3156	-20.2755					-4.2918	0.3732	-0.6435	-4.2918	0.7597	0	-4.2918	0.1022	-0.2004	-4.2918	0.0055	-0.0254
0.3909	-20.3156	-20.2755					-4.2755	1.1585	-0.0804	-4.2755	2.3682	0	-4.2755	0.318	-0.025	-4.2755	0.0175	-0.0031
0.39591	-20.3156	-20.2755					-4.2593	2.1396	-0.0051	-4.2593	4.4791	0	-4.2593	0.5894	-0.0014	-4.2593	0.0331	-0.0002
0.40091	-20.3156	-20.2755					-4.243	2.4793	-0.0038	-4.243	5.983	-0.0007	-4.243	0.6978	-0.0014	-4.243	0.0401	0
0.40592	-20.3156	-20.2755					-4.2267	2.0801	-0.0519	-4.2267	8.4089	-0.0078	-4.2267	0.645	-0.0157	-4.2267	0.0361	-0.0008
0.41092	-20.3156	-20.2755					-4.2104	1.677	-0.3471	-4.2104	14.2014	-0.052	-4.2104	0.6522	-0.1044	-4.2104	0.0311	-0.0043
0.41593	-20.3156	-20.2755					-4.1941	1.5296	-1.3428	-4.1941	19.2891	-0.2005	-4.1941	0.7293	-0.4029	-4.1941	0.0308	-0.0166
0.42093	-20.3156	-20.2755					-4.1779	1.4034	-3.0525	-4.1779	17.4259	-0.4526	-4.1779	0.7532	-0.9153	-4.1779	0.0342	-0.0386
0.42593	-20.3156	-20.2755					-4.1616	1.3245	-4.2111	-4.1616	12.2118	-0.6146	-4.1616	0.8596	-1.2601	-4.1616	0.0422	-0.0549
0.43094	-20.3156	-20.2755					-4.1453	1.4391	-3.811	-4.1453	10.5719	-0.536	-4.1453	1.2126	-1.1348	-4.1453	0.0539	-0.053
0.43594	-20.3156	-20.2755					-4.129	1.5741	-2.7039	-4.129	11.0589	-0.3498	-4.129	1.5031	-0.7975	-4.129	0.0597	-0.0424
0.44095	-20.3156	-20.2755					-4.1127	1.7869	-1.991	-4.1127	8.9105	-0.222	-4.1127	1.3384	-0.5753	-4.1127	0.0542	-0.0364
0.44595	-20.3156	-20.2755					-4.0965	3.3591	-1.9201	-4.0965	5.1139	-0.165	-4.0965	1.1817	-0.4976	-4.0965	0.0652	-0.0404
0.45096	-20.3156	-20.2755					-4.0802	7.7475	-3.0719	-4.0802	3.5982	-0.1458	-4.0802	1.8916	-0.5158	-4.0802	0.1331	-0.0733
0.45596	-20.3156	-20.2755					-4.0639	14.0861	-7.3313	-4.0639	4.3248	-0.1544	-4.0639	3.1928	-0.6673	-4.0639	0.264	-0.1889
0.46097	-20.3156	-20.2755					-4.0476	19.5031	-15.4105	-4.0476	4.3529	-0.1742	-4.0476	3.7607	-0.9766	-4.0476	0.418	-0.4128
0.46597	-20.3156	-20.2755					-4.0314	20.857	-21.9165	-4.0314	2.8099	-0.1642	-4.0314	3.1179	-1.2419	-4.0314	0.5002	-0.6019
0.47098	-20.3156	-20.2755					-4.0151	16.4645	-19.6191	-4.0151	1.2156	-0.1151	-4.0151	2.0265	-1.1562	-4.0151	0.4257	-0.5482
							-3.9988	10.0013	-10.9023	-3.9988	0.4708	-0.0651	-3.9988	1.2269	-0.7597	-3.9988	0.2843	-0.3117
0	-20.3142	-20.274					-3.9825	7.059	-3.9403	-3.9825	0.3159	-0.0384	-3.9825	0.942	-0.3955	-3.9825	0.2372	-0.1232
0.00354	-20.3142	-20.274					-3.9662	7.8024	-1.2358	-3.9662	0.3494	-0.0284	-3.9662	0.9775	-0.2299	-3.9662	0.286	-0.0533
0.00707	-20.3142	-20.274					-3.95	8.7524	-0.6797	-3.95	0.3659	-0.0282	-3.95	1.004	-0.1986	-3.95	0.3254	-0.0433
0.01061	-20.3142	-20.274					-3.9337	7.5467	-0.7045	-3.9337	0.2939	-0.069	-3.9337	0.8553	-0.2456	-3.9337	0.2864	-0.051
0.01414	-20.3142	-20.274					-3.9174	4.7821	-1.1076	-3.9174	0.1663	-0.3259	-3.9174	0.6255	-0.4865	-3.9174	0.1999	-0.0813
0.01768	-20.3142	-20.274					-3.9011	2.8016	-2.3342	-3.9011	0.0683	-1.2878	-3.9011	0.5551	-1.2469	-3.9011	0.1629	-0.1631
0.02121	-20.3142	-20.274					-3.8848	2.7204	-4.4277	-3.8848	0.0415	-3.6253	-3.8848	0.7613	-2.6988	-3.8848	0.247	-0.2908
0.02475	-20.3142	-20.274					-3.8686	3.7844	-6.1038	-3.8686	0.0725	-7.4616	-3.8686	1.1169	-4.3226	-3.8686	0.4545	-0.3728
0.02829	-20.3142	-20.274					-3.8523	4.705	-6.1493	-3.8523	0.1209	-11.2066	-3.8523	1.3645	-5.184	-3.8523	0.6807	-0.3604
0.03182	-20.3142	-20.274					-3.836	4.4878	-5.2033	-3.836	0.1339	-12.2276	-3.836	1.2721	-4.6934	-3.836	0.7285	-0.3742
0.03536	-20.3142	-20.274					-3.8197	3.277	-5.2108	-3.8197	0.1003	-11.8148	-3.8197	0.8966	-3.4503	-3.8197	0.5698	-0.5651
0.03889	-20.3142	-20.274					-3.8034	2.3444	-7.658	-3.8034	0.0611	-15.0128	-3.8034	0.5948	-2.8385	-3.8034	0.4288	-0.8853
0.04243	-20.3142	-20.274					-3.7872	2.4826	-11.3063	-3.7872	0.0409	-20.5923	-3.7872	0.6308	-3.0255	-3.7872	0.4544	-1.1076
0.04596	-20.3142	-20.274					-3.7709	3.5576	-12.5406	-3.7709	0.0305	-20.1474	-3.7709	1.24	-2.9544	-3.7709	0.5521	-1.1022
0.0495	-20.3142	-20.274					-3.7546	5.6981	-9.6072	-3.7546	0.0201	-12.1763	-3.7546	3.1261	-2.1162	-3.7546	0.5477	-0.8722
0.05304	-20.3142	-20.274					-3.7383	9.6813	-5.1842	-3.7383	0.0139	-4.4006	-3.7383	6.7345	-1.1159	-3.7383	0.4733	-0.537
0.05657	-20.3142	-20.274					-3.722	14.4452	-3.1333	-3.722	0.021	-0.9818	-3.722	10.184	-0.752	-3.722	0.5458	-0.382
0.06011	-20.3142	-20.274					-3.7058	16.1742	-4.1544	-3.7058	0.0391	-0.2371	-3.7058	10.3318	-1.1324	-3.7058	0.7516	-0.5214
0.06364	-20.3142	-20.274					-3.6895	12.7836	-5.6373	-3.6895	0.0481	-0.2081	-3.6895	7.0675	-1.6268	-3.6895	0.7671	-0.6729
0.06718	-20.3142	-20.274					-3.6732	6.9431	-5.1889	-3.6732	0.0359	-0.2099	-3.6732	3.3174	-1.6191	-3.6732	0.4864	-0.5571
0.07071	-20.3142	-20.274					-3.6569	2.5669	-3.432	-3.6569	0.0185	-0.1392	-3.6569	1.0982	-1.3352	-3.6569	0.185	-0.2899
0.07425	-20.3142	-20.274					-3.6406	0.7926	-2.6775	-3.6406	0.0249	-0.0594	-3.6406	0.323	-1.9376	-3.6406	0.0469	-0.1085
0.07779	-20.3142	-20.274					-3.6244	0.8623	-4.7347	-3.6244	0.0895	-0.0221	-3.6244	0.3507	-4.9127	-3.6244	0.0325	-0.0618
0.08132	-20.3142	-20.274					-3.6081	2.0748	-8.8539	-3.6081	0.2325	-0.053	-3.6081	0.8444	-9.5447	-3.6081	0.0817	-0.0837
0.08486	-20.3142	-20.274					-3.5918	3.5387	-11.0788	-3.5918	0.3842	-0.2469	-3.5918	1.4465	-11.5937	-3.5918	0.1558	-0.1047
0.08839	-20.3142	-20.274					-3.5755	4.0304	-9.452	-3.5755	0.4229	-0.7248	-3.5755	1.6697	-8.9333	-3.5755	0.1963	-0.1074
0.09193	-20.3142	-20.274					-3.5592	3.3442	-6.6988	-3.5592	0.3423	-1.2851	-3.5592	1.4316	-4.9453	-3.5592	0.1778	-0.114
0.09546	-20.3142	-20.274					-3.543	2.4045	-4.7816	-3.543	0.2436	-1.4266	-3.543	1.0949	-2.5878	-3.543	0.1412	-0.1216
0.099	-20.3142	-20.274					-3.5267	1.849	-3.3483	-3.5267	0.1858	-1.0883	-3.5267	0.9106	-1.5813	-3.5267	0.1268	-0.1191
0.10254	-20.3142	-20.274					-3.5104	1.6454	-2.3519	-3.5104	0.1596	-0.6926	-3.5104	0.8702	-1.1552	-3.5104	0.1391	-0.1256
0.10607	-20.3142	-20.274					-3.4941	1.6303	-1.9503	-3.4941	0.1446	-0.4663	-3.4941	0.9205	-1.0572	-3.4941	0.1741	-0.1621
0.10961	-20.3142	-20.274					-3.4778	1.7125	-1.9438	-3.4778	0.1312	-0.3526	-3.4778	1.0283	-1.1514	-3.4778	0.2283	-0.2307
0.11314	-20.3142	-20.274					-3.4616	1.7403	-1.996	-3.4616	0.131	-0.2739	-3.4616	1.096	-1.2578	-3.4616	0.2728	-0.2978
0.11668	-20.3142	-20.274					-3.4453	1.5266	-1.7783	-3.4453	0.3008	-0.2087	-3.4453	0.9971	-1.1619	-3.4453	0.2639	-0.2999
0.12021	-20.3142	-20.274					-3.429	1.1686	-1.2942	-3.429	1.4514	-0.1629	-3.429	0.8268	-0.8663	-3.429	0.2147	-0.2342
0.12375	-20.3142	-20.274					-3.4127	1.0334	-0.908	-3.4127	5.2913	-0.1388	-3.4127	0.9181	-0.6344	-3.4127	0.2055	-0.1859
0.12729	-20.3142	-20.274					-3.3964	1.3496	-0.8641	-3.3964	11.4231	-0.1296	-3.3964	1.4452	-0.6604	-3.3964	0.3161	-0.231
0.13082	-20.3142	-20.274					-3.3802	2.0434	-1.1481	-3.3802	14.2245	-0.1314	-3.3802	2.161	-0.9576	-3.3802	0.5855	-0.3905
0.13436	-20.3142	-20.274					-3.3639	2.8607	-1.5879	-3.3639	10.3072	-0.1511	-3.3639	2.7193	-1.4012	-3.3639	0.9543	-0.6178
0.13789	-20.3142	-20.274					-3.3476	3.6641	-2.0206	-3.3476	4.6232	-0.2033	-3.3476	3.2014	-1.8662	-3.3476	1.3725	-0.8603
0.13789	-20.3142	-20.274					-3.3313	4.5858	-2.6811	-3.3313	1.6902	-0.3361	-3.3313	4.0012	-2.598	-3.3313	1.9439	-1.2445
0.14143	-20.3142	-20.274					-3.315	5.4154	-3.8948	-3.315	0.8743	-0.652	-3.315	4.9774	-3.927	-3.315	2.5651	-1.9304
0.14496	-20.3142	-20.274					-3.2988	5.3895	-5.2617	-3.2988	0.6115	-1.1232	-3.2988	5.2849	-5.4847	-3.2988	2.7514	-2.7255
0.1485	-20.3142	-20.274					-3.2825	4.4052	-5.8252	-3.2825	0.3946	-1.3964	-3.2825	4.6532	-6.3102	-3.2825	2.3689	-3.1503
0.15204	-20.3142	-20.274					-3.2662	3.2312	-5.1044	-3.2662	0.2238	-1.1841	-3.2662	3.6765	-5.7995	-3.2662	1.8139	-2.9019
0.15557	-20.3142	-20.274					-3.2499	2.3629	-3.5409	-3.2499	0.1517	-0.689	-3.2499	2.7662	-4.2327	-3.2499	1.344	-2.1122
0.15911	-20.3142	-20.274					-3.2336	1.9516	-1.9159	-3.2336	0.1934	-0.288	-3.2336	2.0819	-2.3715	-3.2336	1.0348	-1.1794
0.16264	-20.3142	-20.274					-3.2174	2.1524	-0.9225	-3.2174	0.3229	-0.1518	-3.2174	1.9116	-1.0554	-3.2174	1.0557	-0.5604
0.16618	-20.3142	-20.274					-3.2011	2.8216	-0.999	-3.2011	0.462	-0.2999	-3.2011	2.2764	-0.7918	-3.2011	1.4379	-0.568
0.16972	-20.3142	-20.274					-3.1848	3.3714	-2.0861	-3.1848	0.521	-0.6725	-3.1848	2.6601	-1.462	-3.1848	1.8203	-1.1971
0.17325	-20.3142	-20.274					-3.1685	3.2643	-3.4188	-3.1685	0.4555	-1.0221	-3.1685	2.5311	-2.3838	-3.1685	1.7805	-2.0029
0.17679	-20.3142	-20.274					-3.1522	2.6663	-3.9364	-3.1522	0.3216	-1.0526	-3.1522	1.9859	-2.7012	-3.1522	1.3891	-2.2937
0.18032	-20.3142	-20.274					-3.136	2.1495	-3.4605	-3.136	0.2128	-0.7803	-3.136	1.4837	-2.2388	-3.136	1.021	-1.9059
0.18386	-20.3142	-20.274					-3.1197	1.9199	-2.7664	-3.1197	0.1536	-0.4725	-3.1197	1.1951	-1.5838	-3.1197	0.8225	-1.3455
0.1874	-20.3142	-20.274					-3.1034	1.7768	-2.3026	-3.1034	0.1217	-0.2811	-3.1034	1.0127	-1.1437	-3.1034	0.7026	-0.9698
0.19093	-20.3142	-20.274					-3.0871	1.4853	-1.8474	-3.0871	0.1028	-0.1847	-3.0871	0.8287	-0.8516	-3.0871	0.5578	-0.7079
0.19447	-20.3142	-20.274					-3.0708	1.1561	-1.3145	-3.0708	0.1029	-0.137	-3.0708	0.69	-0.6138	-3.0708	0.4094	-0.4742
0.198	-20.3142	-20.274					-3.0546	1.2678	-1.0255	-3.0546	0.16	-0.1197	-3.0546	0.8231	-0.4987	-3.0546	0.3932	-0.3353
0.20154	-20.3142	-20.274					-3.0383	2.1848	-1.2444	-3.0383	0.3543	-0.1833	-3.0383	1.4907	-0.5875	-3.0383	0.6077	-0.351
0.20507	-20.3142	-20.274					-3.022	3.3968	-1.7906	-3.022	0.68	-0.7504	-3.022	2.4856	-0.8312	-3.022	0.9173	-0.4609
0.20861	-20.3142	-20.274					-3.0057	3.6285	-2.0664	-3.0057	0.8767	-3.24	-3.0057	2.883	-1.0565	-3.0057	0.9805	-0.5015
0.21215	-20.3142	-20.274					-2.9894	2.6325	-1.8082	-2.9894	0.7251	-8.8694	-2.9894	2.2268	-1.2091	-2.9894	0.7108	-0.4012
0.21568	-20.3142	-20.274					-2.9732	1.5892	-1.5018	-2.9732	0.4197	-14.231	-2.9732	1.3064	-1.3575	-2.9732	0.4068	-0.2829
0.21922	-20.3142	-20.274					-2.9569	1.245	-1.6778	-2.9569	0.2371	-13.4739	-2.9569	0.8677	-1.5207	-2.9569	0.2784	-0.2799
0.22275	-20.3142	-20.274					-2.9406	1.2765	-2.2646	-2.9406	0.1983	-8.091	-2.9406	0.805	-1.726	-2.9406	0.2578	-0.3748
0.22629	-20.3142	-20.274					-2.9243	1.271	-2.5416	-2.9243	0.215	-3.7959	-2.9243	0.8015	-1.7508	-2.9243	0.2409	-0.4216
0.22983	-20.3142	-20.274					-2.908	1.2013	-2.0887	-2.908	0.2401	-1.8286	-2.908	0.7804	-1.3736	-2.908	0.214	-0.3398
0.23336	-20.3142	-20.274					-2.8918	1.1532	-1.4333	-2.8918	0.2644	-0.9805	-2.8918	0.7695	-0.8987	-2.8918	0.1929	-0.2203
0.2369	-20.3142	-20.274					-2.8755	1.1446	-1.077	-2.8755	0.2897	-0.6444	-2.8755	0.7789	-0.6416	-2.8755	0.1806	-0.1514
0.24043	-20.3142	-20.274					-2.8592	1.1646	-0.9692	-2.8592	0.3189	-0.5511	-2.8592	0.8063	-0.5628	-2.8592	0.174	-0.1265
0.24397	-20.3142	-20.274					-2.8429	1.211	-0.9477	-2.8429	0.3557	-0.5348	-2.8429	0.8529	-0.546	-2.8429	0.1721	-0.1167
0.24751	-20.3142	-20.274					-2.8266	1.3002	-0.9477	-2.8266	0.409	-0.5387	-2.8266	0.9339	-0.5459	-2.8266	0.1759	-0.111
0.25104	-20.3142	-20.274					-2.8104	1.5077	-0.9575	-2.8104	0.5107	-0.5518	-2.8104	1.1096	-0.5535	-2.8104	0.1935	-0.107
0.25458	-20.3142	-20.274					-2.7941	2.0218	-0.9752	-2.7941	0.7383	-0.573	-2.7941	1.5293	-0.5684	-2.7941	0.2459	-0.1044
0.25811	-20.3142	-20.274					-2.7778	2.8945	-1.0039	-2.7778	1.1141	-0.6033	-2.7778	2.2356	-0.5916	-2.7778	0.3383	-0.1032
0.26165	-20.3142	-20.274					-2.7615	3.433	-1.0471	-2.7615	1.3555	-0.6466	-2.7615	2.6795	-0.626	-2.7615	0.3935	-0.1033
0.26518	-20.3142	-20.274					-2.7452	2.7593	-1.118	-2.7452	1.1019	-0.7127	-2.7452	2.1644	-0.6807	-2.7452	0.3138	-0.1062
0.26872	-20.3142	-20.274					-2.729	1.3671	-1.2686	-2.729	0.549	-0.8413	-2.729	1.0754	-0.7911	-2.729	0.1549	-0.1155
0.27226	-20.3142	-20.274					-2.7127	0.4013	-1.653	-2.7127	0.1617	-1.1499	-2.7127	0.3165	-1.0618	-2.7127	0.0455	-0.1434
0.27579	-20.3142	-20.274					-2.6964	0.0685	-2.4142	-2.6964	0.0277	-1.7474	-2.6964	0.0542	-1.5903	-2.6964	0.0078	-0.2013
0.27579	-20.3142	-20.274					-2.6801	0.0068	-3.1141	-2.6801	0.0027	-2.3029	-2.6801	0.0054	-2.0805	-2.6801	0.0008	-0.2542
0.2808	-20.3142	-20.274					-2.6638	0	-2.8177	-2.6638	0.0001	-2.1047	-2.6638	0.0006	-1.896	-2.6638	0	-0.2279
0.2858	-20.3142	-20.274					-2.6476	0.0012	-1.5941	-2.6476	0.0001	-1.197	-2.6476	0.0082	-1.0778	-2.6476	0	-0.1285
0.29081	-20.3142	-20.274					-2.6313	0.0207	-0.5425	-2.6313	0.0008	-0.4057	-2.6313	0.0982	-0.3822	-2.6313	0	-0.0434
0.29581	-20.3142	-20.274					-2.615	0.1434	-0.1455	-2.615	0.0052	-0.0866	-2.615	0.6661	-0.2497	-2.615	0	-0.0085
0.30082	-20.3142	-20.274					-2.5987	0.5529	-0.2403	-2.5987	0.02	-0.0468	-2.5987	2.5643	-1.0318	-2.5987	0	-0.001
0.30582	-20.3142	-20.274					-2.5824	1.215	-0.7472	-2.5824	0.0439	-0.1241	-2.5824	5.6277	-3.3503	-2.5824	0.0003	0
0.31083	-20.3142	-20.274					-2.5662	1.5223	-1.3951	-2.5662	0.055	-0.2303	-2.5662	7.0481	-6.2488	-2.5662	0.0004	-0.0003
0.31583	-20.3142	-20.274					-2.5499	1.0875	-1.4849	-2.5499	0.0393	-0.2452	-2.5499	5.0387	-6.6522	-2.5499	0.0002	-0.0003
0.32084	-20.3142	-20.274					-2.5336	0.4433	-0.902	-2.5336	0.016	-0.149	-2.5336	2.0551	-4.0423	-2.5336	0	-0.0003
0.32584	-20.3142	-20.274					-2.5173	0.1024	-0.3124	-2.5173	0.0037	-0.0516	-2.5173	0.4778	-1.4011	-2.5173	0	0
0.33084	-20.3142	-20.274					-2.501	0.0132	-0.0613	-2.501	0.0005	-0.0102	-2.501	0.063	-0.2763	-2.501	0	0
0.33585	-20.3142	-20.274					-2.4848	0.0042	-0.0103	-2.4848	0	-0.0011	-2.4848	0.0048	-0.0308	-2.4848	0	0
0.34085	-20.3142	-20.274					-2.4685	0.0494	-0.0515	-2.4685	0	-0.0001	-2.4685	0	-0.002	-2.4685	0.0004	-0.0004
0.34586	-20.3142	-20.274					-2.4522	0.4071	-0.4196	-2.4522	0.0002	-0.0003	-2.4522	0.0026	-0.003	-2.4522	0.002	-0.002
0.35086	-20.3142	-20.274					-2.4359	2.0634	-2.1015	-2.4359	0.0008	-0.0017	-2.4359	0.015	-0.0155	-2.4359	0.0086	-0.0087
0.35587	-20.3142	-20.274					-2.4196	6.5316	-6.5837	-2.4196	0.0028	-0.0064	-2.4196	0.0506	-0.0535	-2.4196	0.0215	-0.022
0.36087	-20.3142	-20.274					-2.4034	13.02	-13.0236	-2.4034	0.0067	-0.0151	-2.4034	0.1126	-0.1184	-2.4034	0.0334	-0.0343
0.36588	-20.3142	-20.274					-2.3871	16.2655	-16.1956	-2.3871	0.0098	-0.0223	-2.3871	0.2019	-0.2061	-2.3871	0.0438	-0.0438
0.37088	-20.3142	-20.274					-2.3708	12.7499	-12.6643	-2.3708	0.0087	-0.0199	-2.3708	0.6657	-0.6351	-2.3708	0.1469	-0.1392
0.37589	-20.3142	-20.274					-2.3545	7.4125	-7.3018	-2.3545	0.0051	-0.011	-2.3545	3.1946	-3.024	-2.3545	0.742	-0.7019
0.38089	-20.3142	-20.274					-2.3382	7.043	-6.8388	-2.3382	0.0041	-0.0057	-2.3382	10.4602	-10.043	-2.3382	2.4338	-2.338
0.3859	-20.3142	-20.274					-2.322	10.8215	-10.6363	-2.322	0.0067	-0.0066	-2.322	20.1995	-19.7706	-2.322	4.6731	-4.5764
0.3909	-20.3142	-20.274					-2.3057	11.9318	-12.0034	-2.3057	0.0086	-0.0085	-2.3057	22.7293	-22.7603	-2.3057	5.2237	-5.2334
0.39591	-20.3142	-20.274					-2.2894	7.8177	-8.086	-2.2894	0.0065	-0.0067	-2.2894	14.8947	-15.322	-2.2894	3.4011	-3.4997
0.40091	-20.3142	-20.274					-2.2731	3.0016	-3.1995	-2.2731	0.0029	-0.003	-2.2731	5.6821	-6.0313	-2.2731	1.2929	-1.3709
0.40592	-20.3142	-20.274					-2.2568	0.7868	-0.8078	-2.2568	0.001	-0.001	-2.2568	1.2747	-1.3943	-2.2568	0.3125	-0.3299
0.41092	-20.3142	-20.274					-2.2406	0.5917	-0.4404	-2.2406	0.0017	-0.0017	-2.2406	0.2274	-0.2261	-2.2406	0.1525	-0.122
0.41593	-20.3142	-20.274					-2.2243	1.2736	-0.9743	-2.2243	0.0054	-0.0061	-2.2243	0.1815	-0.1332	-2.2243	0.2949	-0.2316
0.42093	-20.3142	-20.274					-2.208	2.1039	-1.7758	-2.208	0.0121	-0.0153	-2.208	0.2961	-0.2304	-2.208	0.4885	-0.4224
0.42593	-20.3142	-20.274					-2.1917	2.6389	-2.383	-2.1917	0.0196	-0.0267	-2.1917	0.3997	-0.3353	-2.1917	0.6196	-0.5736
0.43094	-20.3142	-20.274					-2.1754	2.8744	-2.7174	-2.1754	0.0254	-0.0359	-2.1754	0.4739	-0.4235	-2.1754	0.6826	-0.6626
0.43594	-20.3142	-20.274					-2.1592	2.7883	-2.7699	-2.1592	0.0302	-0.0419	-2.1592	0.4937	-0.4716	-2.1592	0.6665	-0.6819
0.44095	-20.3142	-20.274					-2.1429	2.3609	-2.4192	-2.1429	0.0364	-0.048	-2.1429	0.4477	-0.4463	-2.1429	0.5638	-0.5978
0.44595	-20.3142	-20.274					-2.1266	2.056	-1.938	-2.1266	0.0467	-0.0561	-2.1266	0.4182	-0.3959	-2.1266	0.48	-0.4756
0.45096	-20.3142	-20.274					-2.1103	2.6013	-1.8853	-2.1103	0.0723	-0.0673	-2.1103	0.5388	-0.4226	-2.1103	0.5738	-0.4439
0.45596	-20.3142	-20.274					-2.0941	4.4628	-2.6638	-2.0941	0.1424	-0.0907	-2.0941	0.9029	-0.6078	-2.0941	0.9371	-0.5866
0.46097	-20.3142	-20.274					-2.0778	6.9441	-4.2277	-2.0778	0.2662	-0.1555	-2.0778	1.4075	-0.9481	-2.0778	1.4177	-0.8905
0.46597	-20.3142	-20.274					-2.0615	8.0589	-5.958	-2.0615	0.357	-0.3005	-2.0615	1.7136	-1.3203	-2.0615	1.5911	-1.2297
0.47098	-20.3142	-20.274					-2.0452	6.9101	-7.1842	-2.0452	0.3098	-0.489	-2.0452	1.689	-1.6076	-2.0452	1.2468	-1.4467
							-2.0289	5.3165	-7.4449	-2.0289	0.1771	-0.5537	-2.0289	1.7503	-1.805	-2.0289	0.7251	-1.3681
0	-19.5715	-19.5048					-2.0127	4.9688	-6.8919	-2.0127	0.0782	-0.4109	-2.0127	2.1968	-2.0143	-2.0127	0.406	-0.9763
0.00354	-19.5715	-19.5048					-1.9964	4.8825	-6.1715	-1.9964	0.035	-0.2083	-1.9964	2.4807	-2.2105	-1.9964	0.273	-0.5483
0.00707	-19.5715	-19.5048					-1.9801	3.6189	-4.9841	-1.9801	0.0158	-0.0822	-1.9801	1.9881	-2.0203	-1.9801	0.2105	-0.2994
0.01061	-19.5715	-19.5048					-1.9638	1.8233	-3.0453	-1.9638	0.0057	-0.0283	-1.9638	1.3187	-1.4148	-1.9638	0.4614	-0.4134
0.01414	-19.5715	-19.5048					-1.9475	0.9996	-1.4582	-1.9475	0.0013	-0.008	-1.9475	2.1825	-1.3742	-1.9475	2.0706	-1.8376
0.01768	-19.5715	-19.5048					-1.9313	1.7072	-1.2653	-1.9313	0.0006	-0.0017	-1.9313	6.4922	-3.2286	-1.9313	6.4592	-6.3674
0.02121	-19.5715	-19.5048					-1.915	3.4744	-2.2297	-1.915	0.0013	-0.0007	-1.915	14.6187	-7.147	-1.915	12.4051	-13.0613
0.02475	-19.5715	-19.5048					-1.8987	5.0922	-3.415	-1.8987	0.0028	-0.0008	-1.8987	23.2316	-11.9532	-1.8987	15.1421	-15.835
0.02829	-19.5715	-19.5048					-1.8824	5.3109	-4.2774	-1.8824	0.0041	-0.0007	-1.8824	26.2118	-16.7875	-1.8824	12.4367	-11.9312
0.03182	-19.5715	-19.5048					-1.8661	3.8934	-4.3622	-1.8661	0.004	-0.0011	-1.8661	20.4115	-19.8078	-1.8661	7.213	-6.3904
0.03536	-19.5715	-19.5048					-1.8499	1.9264	-3.2703	-1.8499	0.0024	-0.0021	-1.8499	10.5308	-18.9472	-1.8499	2.9382	-2.911
0.03889	-19.5715	-19.5048					-1.8336	0.6164	-1.7648	-1.8336	0.0009	-0.0029	-1.8336	3.484	-15.1217	-1.8336	0.7998	-1.1236
0.04243	-19.5715	-19.5048					-1.8173	0.1409	-0.7723	-1.8173	0.0002	-0.0024	-1.8173	0.7456	-9.6769	-1.8173	0.226	-0.3965
0.04596	-19.5715	-19.5048					-1.801	0.1602	-0.4118	-1.801	0.0001	-0.0013	-1.801	0.3002	-4.514	-1.801	0.8075	-0.8301
0.0495	-19.5715	-19.5048					-1.7847	0.7104	-0.7701	-1.7847	0.0003	-0.0007	-1.7847	1.0244	-2.216	-1.7847	3.8845	-3.8187
0.05304	-19.5715	-19.5048					-1.7685	1.9821	-1.9774	-1.7685	0.0007	-0.0009	-1.7685	2.8411	-3.0289	-1.7685	10.837	-10.7095
0.05657	-19.5715	-19.5048					-1.7522	3.1604	-3.1586	-1.7522	0.0011	-0.0016	-1.7522	4.5308	-4.5598	-1.7522	17.2781	-17.1973
0.06011	-19.5715	-19.5048					-1.7359	2.8832	-2.9009	-1.7359	0.0009	-0.0013	-1.7359	4.1324	-4.1736	-1.7359	15.7526	-15.7957
0.06364	-19.5715	-19.5048					-1.7196	1.5032	-1.5242	-1.7196	0.0005	-0.0006	-1.7196	2.1545	-2.1931	-1.7196	8.2114	-8.2974
0.06718	-19.5715	-19.5048					-1.7033	0.448	-0.4576	-1.7033	0.0001	-0.0002	-1.7033	0.6417	-0.6585	-1.7033	2.4447	-2.4899
0.07071	-19.5715	-19.5048					-1.6871	0.0751	-0.0783	-1.6871	0	0	-1.6871	0.1087	-0.1128	-1.6871	0.4149	-0.4261
0.07425	-19.5715	-19.5047					-1.6708	0.0064	-0.0068	-1.6708	0	0	-1.6708	0.0105	-0.0108	-1.6708	0.0402	-0.0414
0.07779	-19.5715	-19.5047					-1.6545	0	0	-1.6545	0	0	-1.6545	0.0007	-0.0008	-1.6545	0.002	-0.0023
0.08132	-19.5715	-19.5047					-1.6382	0	0	-1.6382	0	0	-1.6382	0	0	-1.6382	0	0
0.08486	-19.5715	-19.5047					-1.6219	0	0	-1.6219	0	0	-1.6219	0	0	-1.6219	0	0
0.08839	-19.5714	-19.5047					-1.6057	0.008	-0.004	-1.6057	0	0	-1.6057	0.0042	-0.0022	-1.6057	0.0012	-0.0006
0.09193	-19.5714	-19.5047					-1.5894	0.1042	-0.0594	-1.5894	0.0006	-0.0002	-1.5894	0.0506	-0.0284	-1.5894	0.0136	-0.0076
0.09546	-19.5714	-19.5047					-1.5731	0.7354	-0.4639	-1.5731	0.0051	-0.0019	-1.5731	0.3607	-0.2227	-1.5731	0.0956	-0.0589
0.099	-19.5714	-19.5047					-1.5568	3.0933	-2.1249	-1.5568	0.0284	-0.0121	-1.5568	1.5469	-1.031	-1.5568	0.3994	-0.2687
0.10254	-19.5714	-19.5047					-1.5405	8.0132	-5.8852	-1.5405	0.1013	-0.0512	-1.5405	4.1328	-2.9117	-1.5405	1.0223	-0.7392
0.10607	-19.5714	-19.5047					-1.5243	13.3023	-10.4157	-1.5243	0.2323	-0.1511	-1.5243	7.1587	-5.3335	-1.5243	1.6644	-1.288
0.10961	-19.5714	-19.5047					-1.508	14.6936	-12.8222	-1.508	0.3414	-0.3142	-1.508	8.3118	-6.9175	-1.508	1.7881	-1.5384
0.11314	-19.5714	-19.5047					-1.4917	11.0009	-11.9203	-1.4917	0.3201	-0.4503	-1.4917	6.5528	-6.8289	-1.4917	1.2942	-1.3674
0.11668	-19.5714	-19.5047					-1.4754	5.5723	-8.5337	-1.4754	0.1975	-0.4352	-1.4754	3.6579	-5.16	-1.4754	0.63	-0.9286
0.12021	-19.5714	-19.5047					-1.4591	2.0531	-4.5295	-1.4591	0.1187	-0.283	-1.4591	2.5239	-2.9204	-1.4591	0.2095	-0.4659
0.12375	-19.5714	-19.5047					-1.4429	1.1323	-1.7788	-1.4429	0.1771	-0.1461	-1.4429	4.7603	-1.6683	-1.4429	0.0708	-0.1677
0.12729	-19.5714	-19.5047					-1.4266	1.4677	-0.8553	-1.4266	0.3078	-0.1595	-1.4266	8.5948	-2.8384	-1.4266	0.0615	-0.0542
0.13082	-19.5714	-19.5047					-1.4103	1.5399	-1.1787	-1.4103	0.3316	-0.3307	-1.4103	9.2873	-6.5611	-1.4103	0.0615	-0.0445
0.13436	-19.5714	-19.5047					-1.394	0.9504	-1.6228	-1.394	0.2052	-0.4735	-1.394	5.7476	-9.4742	-1.394	0.0378	-0.0566
0.13789	-19.5714	-19.5047					-1.3777	0.3404	-1.3438	-1.3777	0.0724	-0.3924	-1.3777	2.0297	-7.8573	-1.3777	0.0133	-0.0466
0.13789	-19.5714	-19.5047					-1.3615	0.1208	-0.6699	-1.3615	0.0147	-0.1859	-1.3615	0.4168	-3.7254	-1.3615	0.0029	-0.0222
0.14143	-19.5714	-19.5047					-1.3452	0.3189	-0.3916	-1.3452	0.0026	-0.0508	-1.3452	0.099	-1.0402	-1.3452	0.0017	-0.0069
0.14496	-19.5714	-19.5047					-1.3289	1.1039	-0.8483	-1.3289	0.0041	-0.0112	-1.3289	0.1935	-0.2921	-1.3289	0.0051	-0.0045
0.1485	-19.5714	-19.5047					-1.3126	2.4963	-1.9393	-1.3126	0.0117	-0.0114	-1.3126	0.4443	-0.3476	-1.3126	0.0128	-0.0095
0.15204	-19.5714	-19.5047					-1.2963	3.8852	-3.1358	-1.2963	0.0242	-0.0226	-1.2963	0.7235	-0.5663	-1.2963	0.0239	-0.018
0.15557	-19.5714	-19.5047					-1.2801	4.5962	-3.8633	-1.2801	0.0416	-0.0355	-1.2801	0.9108	-0.7367	-1.2801	0.0352	-0.0279
0.15911	-19.5714	-19.5047					-1.2638	4.8282	-3.8974	-1.2638	0.0768	-0.0484	-1.2638	1.0514	-0.7879	-1.2638	0.0468	-0.036
0.16264	-19.5714	-19.5047					-1.2475	5.891	-3.5267	-1.2475	0.1644	-0.0676	-1.2475	1.454	-0.7678	-1.2475	0.0661	-0.0423
0.16618	-19.5714	-19.5047					-1.2312	8.3407	-3.7681	-1.2312	0.31	-0.1143	-1.2312	2.2267	-0.9172	-1.2312	0.0941	-0.0545
0.16972	-19.5714	-19.5047					-1.2149	9.4959	-5.4611	-1.2149	0.3985	-0.2324	-1.2149	2.6096	-1.4557	-1.2149	0.1039	-0.0781
0.17325	-19.5714	-19.5047					-1.1987	6.9654	-7.7045	-1.1987	0.3137	-0.4256	-1.1987	1.9345	-2.1508	-1.1987	0.0767	-0.1032
0.17679	-19.5714	-19.5047					-1.1824	3.1664	-8.161	-1.1824	0.1458	-0.5469	-1.1824	0.8736	-2.3332	-1.1824	0.0497	-0.1116
0.18032	-19.5714	-19.5047					-1.1661	1.2402	-6.0087	-1.1661	0.0408	-0.4422	-1.1661	0.3037	-1.7193	-1.1661	0.0735	-0.1136
0.18386	-19.5714	-19.5047					-1.1498	1.164	-3.3292	-1.1498	0.0115	-0.2213	-1.1498	0.2305	-0.8989	-1.1498	0.1478	-0.1392
0.1874	-19.5714	-19.5047					-1.1335	1.5744	-1.9706	-1.1335	0.012	-0.0808	-1.1335	0.3116	-0.4625	-1.1335	0.2137	-0.1772
0.19093	-19.5714	-19.5047					-1.1173	1.7292	-1.6205	-1.1173	0.0174	-0.042	-1.1173	0.3658	-0.3595	-1.1173	0.2271	-0.1911
0.19447	-19.5714	-19.5047					-1.101	1.7125	-1.5616	-1.101	0.0213	-0.0397	-1.101	0.3966	-0.3665	-1.101	0.212	-0.185
0.198	-19.5714	-19.5047					-1.0847	1.8427	-1.6689	-1.0847	0.023	-0.0407	-1.0847	0.4658	-0.4208	-1.0847	0.2122	-0.1885
0.20154	-19.5714	-19.5047					-1.0684	2.2058	-1.9905	-1.0684	0.0239	-0.0398	-1.0684	0.5931	-0.5295	-1.0684	0.2384	-0.2145
0.20507	-19.5714	-19.5047					-1.0521	2.5557	-2.3537	-1.0521	0.0275	-0.0395	-1.0521	0.7223	-0.6499	-1.0521	0.2622	-0.2442
0.20861	-19.5714	-19.5047					-1.0359	2.8271	-2.4531	-1.0359	0.0411	-0.0445	-1.0359	0.8599	-0.7076	-1.0359	0.2698	-0.2447
0.21215	-19.5714	-19.5047					-1.0196	3.8572	-2.5638	-1.0196	0.0801	-0.0651	-1.0196	1.2964	-0.8031	-1.0196	0.3276	-0.2365
0.21568	-19.5714	-19.5046					-1.0033	6.3587	-3.7956	-1.0033	0.1461	-0.1241	-1.0033	2.2537	-1.3068	-1.0033	0.4973	-0.312
0.21922	-19.5714	-19.5046					-0.987	8.4173	-6.5875	-0.987	0.1874	-0.2263	-0.987	3.0224	-2.3605	-0.987	0.6377	-0.5079
0.22275	-19.5714	-19.5046					-0.9707	7.1397	-8.5067	-0.9707	0.1491	-0.2919	-0.9707	2.5664	-3.082	-0.9707	0.534	-0.6425
0.22629	-19.5714	-19.5046					-0.9545	3.6257	-6.7962	-0.9545	0.0702	-0.2328	-0.9545	1.3005	-2.4711	-0.9545	0.2692	-0.5096
0.22983	-19.5714	-19.5046					-0.9382	1.0788	-3.189	-0.9382	0.0192	-0.1095	-0.9382	0.3855	-1.1614	-0.9382	0.0797	-0.2384
0.23336	-19.5714	-19.5046					-0.9219	0.1859	-0.8642	-0.9219	0.0031	-0.0298	-0.9219	0.0663	-0.3148	-0.9219	0.0136	-0.0646
0.2369	-19.5714	-19.5046					-0.9056	0.0182	-0.1336	-0.9056	0.0003	-0.0047	-0.9056	0.0064	-0.0489	-0.9056	0.0012	-0.0099
0.24043	-19.5714	-19.5046					-0.8893	0.0003	-0.0122	-0.8893	0	-0.0005	-0.8893	0.0002	-0.0042	-0.8893	0	-0.0008
0.24397	-19.5714	-19.5046					-0.8731	0	0	-0.8731	0	0	-0.8731	0	0	-0.8731	0	0
0.24751	-19.5714	-19.5046					-0.8568	0	0	-0.8568	0	0	-0.8568	0	0	-0.8568	0	0
0.25104	-19.5714	-19.5046					-0.8405	0	0	-0.8405	0	0	-0.8405	0	0	-0.8405	0	0
0.25458	-19.5714	-19.5046					-0.8242	0	0	-0.8242	0	0	-0.8242	0	0	-0.8242	0	0
0.25811	-19.5714	-19.5046					-0.8079	0	0	-0.8079	0	0	-0.8079	0	0	-0.8079	0	0
0.26165	-19.5714	-19.5046					-0.7917	0	0	-0.7917	0	0	-0.7917	0	0	-0.7917	0	0
0.26518	-19.5714	-19.5046					-0.7754	0	0	-0.7754	0	0	-0.7754	0	0	-0.7754	0	0
0.26872	-19.5714	-19.5046					-0.7591	0	0	-0.7591	0	0	-0.7591	0	0	-0.7591	0	0
0.27226	-19.5714	-19.5046					-0.7428	0	0	-0.7428	0	0	-0.7428	0	0	-0.7428	0	0
0.27579	-19.5714	-19.5046					-0.7265	0	0	-0.7265	0	0	-0.7265	0	0	-0.7265	0	0
0.27579	-19.5714	-19.5046					-0.7103	0	0	-0.7103	0	0	-0.7103	0	0	-0.7103	0	0
0.2808	-19.5714	-19.5046					-0.694	0	0	-0.694	0	0	-0.694	0	0	-0.694	0	0
0.2858	-19.5714	-19.5046					-0.6777	0	0	-0.6777	0	0	-0.6777	0	0	-0.6777	0	0
0.29081	-19.5714	-19.5046					-0.6614	0	0	-0.6614	0.0003	0	-0.6614	0.0004	0	-0.6614	0	0
0.29581	-19.5714	-19.5046					-0.6451	0.0016	0	-0.6451	0.0076	0	-0.6451	0.0068	0	-0.6451	0	0
0.30082	-19.5714	-19.5046					-0.6289	0.0242	0	-0.6289	0.0908	0	-0.6289	0.0836	0	-0.6289	0	0
0.30582	-19.5714	-19.5046					-0.6126	0.1668	0	-0.6126	0.6111	0	-0.6126	0.5643	0	-0.6126	0	0
0.31083	-19.5714	-19.5046					-0.5963	0.6379	0	-0.5963	2.3403	0	-0.5963	2.1603	0	-0.5963	0	0
0.31583	-19.5714	-19.5046					-0.58	1.3929	0	-0.58	5.1084	0	-0.58	4.7155	0	-0.58	0	0
0.32084	-19.5714	-19.5046					-0.5637	1.7358	0	-0.5637	6.3623	0	-0.5637	5.8736	0	-0.5637	0.0003	0
0.32584	-19.5714	-19.5046					-0.5475	1.2332	0	-0.5475	4.5233	0	-0.5475	4.1754	0	-0.5475	0	0
0.33084	-19.5714	-19.5046					-0.5312	0.5003	0	-0.5312	1.8346	0	-0.5312	1.6933	0	-0.5312	0	0
0.33585	-19.5714	-19.5047					-0.5149	0.1162	0	-0.5149	0.4239	0	-0.5149	0.3912	0	-0.5149	0	0
0.34085	-19.5714	-19.5047					-0.4986	0.0144	0	-0.4986	0.0557	0	-0.4986	0.0513	0	-0.4986	0	0
0.34586	-19.5714	-19.5047					-0.4823	0.0008	0	-0.4823	0.0041	0	-0.4823	0.0036	0	-0.4823	0	0
0.35086	-19.5714	-19.5047					-0.4661	0	0	-0.4661	0.0002	0	-0.4661	0	0	-0.4661	0	0
0.35587	-19.5714	-19.5047					-0.4498	0	0	-0.4498	0	0	-0.4498	0	0	-0.4498	0	0
0.36087	-19.5714	-19.5047					-0.4335	0	0	-0.4335	0	0	-0.4335	0	0	-0.4335	0	0
0.36588	-19.5714	-19.5047					-0.4172	0	0	-0.4172	0	0	-0.4172	0	0	-0.4172	0	0
0.37088	-19.5714	-19.5047					-0.4009	0	0	-0.4009	0	0	-0.4009	0	0	-0.4009	0	0
0.37589	-19.5714	-19.5047					-0.3847	0	0	-0.3847	0	0	-0.3847	0	0	-0.3847	0	0
0.38089	-19.5714	-19.5047					-0.3684	0	0	-0.3684	0	0	-0.3684	0	0	-0.3684	0	0
0.3859	-19.5714	-19.5047					-0.3521	0	0	-0.3521	0	0	-0.3521	0	0	-0.3521	0	0
0.3909	-19.5715	-19.5047					-0.3358	0	0	-0.3358	0	0	-0.3358	0	0	-0.3358	0	0
0.39591	-19.5715	-19.5047					-0.3195	0	0	-0.3195	0	0	-0.3195	0	0	-0.3195	0	0
0.40091	-19.5715	-19.5047					-0.3033	0	0	-0.3033	0	0	-0.3033	0	0	-0.3033	0	0
0.40592	-19.5715	-19.5048					-0.287	0	0	-0.287	0	0	-0.287	0	0	-0.287	0	0
0.41092	-19.5715	-19.5048					-0.2707	0	0	-0.2707	0	0	-0.2707	0	0	-0.2707	0	0
0.41593	-19.5715	-19.5048					-0.2544	0	-0.0008	-0.2544	0	0	-0.2544	0	0	-0.2544	0	0
0.42093	-19.5715	-19.5048					-0.2381	0.008	-0.0172	-0.2381	0	0	-0.2381	0.0004	-0.0008	-0.2381	0.0004	-0.0012
0.42593	-19.5715	-19.5048					-0.2219	0.0706	-0.1206	-0.2219	0	0	-0.2219	0.0036	-0.0062	-0.2219	0.0049	-0.0082
0.43094	-19.5715	-19.5048					-0.2056	0.3534	-0.5135	-0.2056	0	0	-0.2056	0.0181	-0.0269	-0.2056	0.0244	-0.0351
0.43594	-19.5715	-19.5048					-0.1893	1.0554	-1.3272	-0.1893	0	-0.0002	-0.1893	0.0556	-0.071	-0.1893	0.0718	-0.0893
0.44095	-19.5715	-19.5048					-0.173	1.9753	-2.1933	-0.173	0.0002	-0.0003	-0.173	0.1079	-0.1222	-0.173	0.1316	-0.1435
0.44595	-19.5715	-19.5048					-0.1568	2.5269	-2.58	-0.1568	0.0003	-0.0005	-0.1568	0.1462	-0.1544	-0.1568	0.1608	-0.1595
0.45096	-19.5715	-19.5048					-0.1405	2.6228	-2.6379	-0.1405	0.0005	-0.0006	-0.1405	0.1681	-0.1766	-0.1405	0.1521	-0.1459
0.45596	-19.5715	-19.5048					-0.1242	2.7514	-2.8357	-0.1242	0.0005	-0.0006	-0.1242	0.1983	-0.212	-0.1242	0.1382	-0.1348
0.46097	-19.5715	-19.5048					-0.1079	3.025	-3.0801	-0.1079	0.0004	-0.0007	-0.1079	0.2375	-0.2479	-0.1079	0.1317	-0.1277
0.46597	-19.5715	-19.5048					-0.0916	3.0372	-2.9726	-0.0916	0.0005	-0.0006	-0.0916	0.2528	-0.2531	-0.0916	0.1159	-0.1071
0.47098	-19.5715	-19.5048					-0.0754	2.72	-2.6426	-0.0754	0.0005	-0.0006	-0.0754	0.2407	-0.24	-0.0754	0.0862	-0.0761
							-0.0591	2.4929	-2.4954	-0.0591	0.0005	-0.0006	-0.0591	0.2364	-0.2426	-0.0591	0.0573	-0.0499
0	-19.0703	-19.0669					-0.0428	2.4424	-2.407	-0.0428	0.0004	-0.0004	-0.0428	0.2442	-0.2445	-0.0428	0.0374	-0.0322
0.00354	-19.0702	-19.0669					-0.0265	2.1131	-1.9023	-0.0265	0.0002	-0.0002	-0.0265	0.2177	-0.1976	-0.0265	0.0228	-0.0185
0.00707	-19.0702	-19.0669					-0.0102	1.3176	-1.0344	-0.0102	0.0001	-0.0001	-0.0102	0.1376	-0.1084	-0.0102	0.0109	-0.008
0.01061	-19.0702	-19.0669					0.006	0.5282	-0.3538	0.006	0	0	0.006	0.0555	-0.0375	0.006	0.0037	-0.0023
0.01414	-19.0702	-19.0669					0.0223	0.1291	-0.0729	0.0223	0	0	0.0223	0.0134	-0.0076	0.0223	0.0009	-0.0004
0.01768	-19.0702	-19.0669					0.0386	0.0188	-0.0084	0.0386	0	0	0.0386	0.002	-0.0008	0.0386	0	0
0.02121	-19.0702	-19.0669					0.0549	0.0012	0	0.0549	0	0	0.0549	0	0	0.0549	0	0
0.02475	-19.0702	-19.0669					0.0712	0	0	0.0712	0	0	0.0712	0	0	0.0712	0	0
0.02829	-19.0702	-19.0669					0.0874	0	0	0.0874	0	0	0.0874	0	0	0.0874	0	0
0.03182	-19.0702	-19.0669					0.1037	0	0	0.1037	0	0	0.1037	0	0	0.1037	0	0
0.03536	-19.0702	-19.0669					0.12	0	0	0.12	0	0	0.12	0	0	0.12	0	0
0.03889	-19.0702	-19.0669					0.1363	0	0	0.1363	0	0	0.1363	0	0	0.1363	0	0
0.04243	-19.0702	-19.0669					0.1526	0	0	0.1526	0	0	0.1526	0	0	0.1526	0	0
0.04596	-19.0702	-19.0669					0.1688	0	0	0.1688	0	0	0.1688	0	0	0.1688	0	0
0.0495	-19.0702	-19.0669					0.1851	0	0	0.1851	0	0	0.1851	0	0	0.1851	0	0
0.05304	-19.0702	-19.0669					0.2014	0	0	0.2014	0	0	0.2014	0	0	0.2014	0	0
0.05657	-19.0702	-19.0669					0.2177	0	0	0.2177	0	0	0.2177	0	0	0.2177	0	0
0.06011	-19.0702	-19.0669					0.234	0	0	0.234	0	0	0.234	0	0	0.234	0	0
0.06364	-19.0702	-19.0669					0.2502	0	0	0.2502	0	0	0.2502	0	0	0.2502	0	0
0.06718	-19.0702	-19.0669					0.2665	0	0	0.2665	0	0	0.2665	0	0	0.2665	0	0
0.07071	-19.0702	-19.0669					0.2828	0	0	0.2828	0	0	0.2828	0	0	0.2828	0	0
0.07425	-19.0702	-19.0669					0.2991	0	0	0.2991	0	0	0.2991	0	0	0.2991	0	0
0.07779	-19.0702	-19.0669					0.3154	0	0	0.3154	0	0	0.3154	0	0	0.3154	0	0
0.08132	-19.0702	-19.0669					0.3316	0	0	0.3316	0	0	0.3316	0	0	0.3316	0	0
0.08486	-19.0702	-19.0669					0.3479	0	0	0.3479	0	0	0.3479	0	0	0.3479	0	0
0.08839	-19.0702	-19.0669					0.3642	0	0	0.3642	0	0	0.3642	0	0	0.3642	0	0
0.09193	-19.0702	-19.0669					0.3805	0	0	0.3805	0	0	0.3805	0	0	0.3805	0	0
0.09546	-19.0702	-19.0669					0.3968	0	0	0.3968	0	0	0.3968	0	0	0.3968	0	0
0.099	-19.0702	-19.0669					0.413	0	0	0.413	0	0	0.413	0	0	0.413	0	0
0.10254	-19.0702	-19.0669					0.4293	0	0	0.4293	0	0	0.4293	0	0	0.4293	0.0002	0
0.10607	-19.0702	-19.0669					0.4456	0.0103	-0.0056	0.4456	0	0	0.4456	0.0024	-0.0014	0.4456	0.0026	-0.0012
0.10961	-19.0702	-19.0669					0.4619	0.1092	-0.0644	0.4619	0.0006	-0.0004	0.4619	0.0276	-0.0164	0.4619	0.0264	-0.0157
0.11314	-19.0702	-19.0669					0.4782	0.6494	-0.4408	0.4782	0.0037	-0.0031	0.4782	0.163	-0.1114	0.4782	0.1564	-0.1066
0.11668	-19.0702	-19.0669					0.4944	2.2609	-1.754	0.4944	0.0129	-0.0124	0.4944	0.5663	-0.4432	0.4944	0.544	-0.4245
0.12021	-19.0702	-19.0669					0.5107	4.7514	-4.1863	0.5107	0.0259	-0.0284	0.5107	1.1872	-1.0548	0.5107	1.1421	-1.012
0.12375	-19.0702	-19.0669					0.527	6.4073	-6.2932	0.527	0.0317	-0.0392	0.527	1.5916	-1.5766	0.527	1.5369	-1.5181
0.12729	-19.0702	-19.0669					0.5433	6.1912	-6.5381	0.5433	0.0251	-0.0343	0.5433	1.5215	-1.621	0.5433	1.479	-1.5711
0.13082	-19.0702	-19.0669					0.5596	4.8751	-5.2926	0.5596	0.0145	-0.0208	0.5596	1.1829	-1.295	0.5596	1.1547	-1.2613
0.13436	-19.0702	-19.0669					0.5758	3.3743	-3.6668	0.5758	0.0074	-0.0105	0.5758	0.8128	-0.8887	0.5758	0.7822	-0.8566
0.13789	-19.0702	-19.0669					0.5921	2.3719	-2.5294	0.5921	0.0041	-0.0056	0.5921	0.5716	-0.612	0.5921	0.5224	-0.5629
0.13789	-19.0702	-19.0669					0.6084	2.2515	-2.3212	0.6084	0.0027	-0.0036	0.6084	0.5428	-0.5616	0.6084	0.4652	-0.484
0.14143	-19.0702	-19.0669					0.6247	2.5891	-2.6294	0.6247	0.0021	-0.0027	0.6247	0.624	-0.6354	0.6247	0.5159	-0.527
0.14496	-19.0702	-19.0669					0.641	2.7096	-2.7507	0.641	0.0018	-0.0022	0.641	0.6548	-0.6657	0.641	0.5257	-0.5362
0.1485	-19.0702	-19.0669					0.6572	2.4924	-2.5305	0.6572	0.0014	-0.0017	0.6572	0.6044	-0.6142	0.6572	0.4687	-0.478
0.15204	-19.0702	-19.0669					0.6735	2.0312	-2.0441	0.6735	0.0009	-0.001	0.6735	0.4941	-0.4972	0.6735	0.372	-0.376
0.15557	-19.0702	-19.0669					0.6898	1.3024	-1.2878	0.6898	0.0004	-0.0005	0.6898	0.317	-0.3136	0.6898	0.2351	-0.2335
0.15911	-19.0702	-19.0669					0.7061	0.5682	-0.5505	0.7061	0.0001	-0.0001	0.7061	0.1383	-0.1341	0.7061	0.1019	-0.099
0.16264	-19.0702	-19.0669					0.7224	0.1545	-0.1465	0.7224	0	0	0.7224	0.0374	-0.0353	0.7224	0.0277	-0.0263
0.16618	-19.0702	-19.0669					0.7386	0.025	-0.0233	0.7386	0	0	0.7386	0.0058	-0.0054	0.7386	0.0046	-0.0042
0.16972	-19.0702	-19.0669					0.7549	0.0024	-0.0022	0.7549	0	0	0.7549	0.0004	-0.0004	0.7549	0.0004	-0.0004
0.17325	-19.0702	-19.0669					0.7712	0	0	0.7712	0	0	0.7712	0	0	0.7712	0	0
0.17679	-19.0702	-19.0669					0.7875	0	0	0.7875	0	0	0.7875	0	0	0.7875	0	0
0.18032	-19.0702	-19.0669					0.8038	0	0	0.8038	0	0	0.8038	0	0	0.8038	0	0
0.18386	-19.0702	-19.0669					0.82	0	0	0.82	0	0	0.82	0	0	0.82	0	0
0.1874	-19.0702	-19.0669					0.8363	0	0	0.8363	0	0	0.8363	0	0	0.8363	0	0
0.19093	-19.0702	-19.0669					0.8526	0	0	0.8526	0	0	0.8526	0	0	0.8526	0	0
0.19447	-19.0702	-19.0669					0.8689	0	0	0.8689	0	0	0.8689	0	0	0.8689	0	0
0.198	-19.0702	-19.0669					0.8852	0	0	0.8852	0	0	0.8852	0	0	0.8852	0	0
0.20154	-19.0702	-19.0669					0.9014	0	0	0.9014	0	0	0.9014	0	0	0.9014	0	0
0.20507	-19.0702	-19.0669					0.9177	0	0	0.9177	0	0	0.9177	0	0	0.9177	0	0
0.20861	-19.0702	-19.0669					0.934	0	0	0.934	0	0	0.934	0	0	0.934	0	0
0.21215	-19.0702	-19.0669					0.9503	0	0	0.9503	0	0	0.9503	0	0	0.9503	0	0
0.21568	-19.0702	-19.0669					0.9666	0	0	0.9666	0	0	0.9666	0	0	0.9666	0	0
0.21922	-19.0702	-19.0669					0.9828	0	0	0.9828	0	0	0.9828	0	0	0.9828	0	0
0.22275	-19.0702	-19.0669					0.9991	0	0	0.9991	0	0	0.9991	0	0	0.9991	0	0
0.22629	-19.0702	-19.0669					1.0154	0	0	1.0154	0	0	1.0154	0	0	1.0154	0	0
0.22983	-19.0702	-19.0669					1.0317	0	0	1.0317	0	-0.0004	1.0317	0	0	1.0317	0	0
0.23336	-19.0702	-19.0669					1.048	0	0	1.048	0	-0.0088	1.048	0	-0.0032	1.048	0	0
0.2369	-19.0702	-19.0669					1.0642	0	-0.0096	1.0642	0	-0.1117	1.0642	0	-0.0405	1.0642	0	0
0.24043	-19.0702	-19.0669					1.0805	0	-0.0715	1.0805	0	-0.8058	1.0805	0	-0.2944	1.0805	0	0
0.24397	-19.0702	-19.0669					1.0968	0	-0.2922	1.0968	0	-3.3067	1.0968	0	-1.2087	1.0968	0	0
0.24751	-19.0702	-19.0669					1.1131	0	-0.6832	1.1131	0	-7.732	1.1131	0	-2.8268	1.1131	0	0
0.25104	-19.0702	-19.0669					1.1294	0	-0.9123	1.1294	0	-10.3151	1.1294	0	-3.7712	1.1294	0	0
0.25458	-19.0702	-19.0669					1.1456	0	-0.6943	1.1456	0	-7.855	1.1456	0	-2.8715	1.1456	0	0
0.25811	-19.0702	-19.0669					1.1619	0.007	-0.3015	1.1619	0.0002	-3.4129	1.1619	0.0034	-1.2478	1.1619	0	0
0.26165	-19.0702	-19.0669					1.1782	0.0737	-0.0805	1.1782	0.002	-0.8452	1.1782	0.0391	-0.3119	1.1782	0.0014	0
0.26518	-19.0702	-19.0669					1.1945	0.4319	-0.0698	1.1945	0.0116	-0.1209	1.1945	0.228	-0.0759	1.1945	0.0088	-0.0012
0.26872	-19.0702	-19.0669					1.2108	1.5195	-0.3699	1.2108	0.0408	-0.0217	1.2108	0.8014	-0.2057	1.2108	0.0306	-0.0078
0.27226	-19.0702	-19.0669					1.227	3.343	-1.3742	1.227	0.0891	-0.0457	1.227	1.7621	-0.7524	1.227	0.0644	-0.028
0.27579	-19.0702	-19.0669					1.2433	4.8776	-3.1754	1.2433	0.1285	-0.1039	1.2433	2.5704	-1.738	1.2433	0.0888	-0.0621
0.27579	-19.0702	-19.0669					1.2596	5.1674	-4.8173	1.2596	0.1339	-0.1556	1.2596	2.7212	-2.635	1.2596	0.0891	-0.0892
0.2808	-19.0702	-19.0669					1.2759	4.596	-5.2278	1.2759	0.1162	-0.1661	1.2759	2.4174	-2.8569	1.2759	0.0801	-0.0919
0.2858	-19.0702	-19.0669					1.2922	4.252	-4.6924	1.2922	0.1044	-0.1457	1.2922	2.2341	-2.5611	1.2922	0.0817	-0.0822
0.29081	-19.0702	-19.0669					1.3084	4.5944	-4.3462	1.3084	0.1098	-0.1312	1.3084	2.4145	-2.3706	1.3084	0.0945	-0.0816
0.29581	-19.0702	-19.0669					1.3247	5.0635	-4.6898	1.3247	0.1184	-0.1378	1.3247	2.6648	-2.5588	1.3247	0.1003	-0.0918
0.30082	-19.0702	-19.0669					1.341	4.7467	-5.1179	1.341	0.1091	-0.1472	1.341	2.5034	-2.7966	1.341	0.0847	-0.0951
0.30582	-19.0702	-19.0669					1.3573	3.3283	-4.6749	1.3573	0.0755	-0.1322	1.3573	1.7587	-2.5588	1.3573	0.0533	-0.078
0.31083	-19.0702	-19.0669					1.3736	1.5811	-3.1391	1.3736	0.0357	-0.0877	1.3736	0.8362	-1.7207	1.3736	0.0234	-0.0469
0.31583	-19.0702	-19.0669					1.3898	0.4742	-1.4108	1.3898	0.0107	-0.0391	1.3898	0.2509	-0.7739	1.3898	0.0066	-0.0195
0.32084	-19.0702	-19.0669					1.4061	0.0858	-0.3974	1.4061	0.002	-0.011	1.4061	0.0455	-0.2182	1.4061	0.0012	-0.0052
0.32584	-19.0702	-19.0669					1.4224	0.009	-0.0674	1.4224	0.0002	-0.0018	1.4224	0.0046	-0.037	1.4224	0	-0.0008
0.33084	-19.0702	-19.0669					1.4387	0	-0.0063	1.4387	0	-0.0002	1.4387	0	-0.0036	1.4387	0	0
0.33585	-19.0702	-19.0669					1.455	0	0	1.455	0	0	1.455	0	0	1.455	0	0
0.34085	-19.0702	-19.0669					1.4712	0	0	1.4712	0	0	1.4712	0	0	1.4712	0	0
0.34586	-19.0702	-19.0669					1.4875	0	0	1.4875	0	0	1.4875	0	0	1.4875	0	0
0.35086	-19.0702	-19.0669					1.5038	0	0	1.5038	0	0	1.5038	0	0	1.5038	0	0
0.35587	-19.0702	-19.0669					1.5201	0	0	1.5201	0	0	1.5201	0	0	1.5201	0	0
0.36087	-19.0702	-19.0669					1.5364	0	0	1.5364	0	0	1.5364	0	0	1.5364	0	0
0.36588	-19.0702	-19.0669					1.5526	0	0	1.5526	0	0	1.5526	0	0	1.5526	0	0
0.37088	-19.0702	-19.0669					1.5689	0	0	1.5689	0	0	1.5689	0	0	1.5689	0	0
0.37589	-19.0702	-19.0669					1.5852	0	0	1.5852	0	0	1.5852	0	0	1.5852	0	0
0.38089	-19.0702	-19.0669					1.6015	0	0	1.6015	0	0	1.6015	0	0	1.6015	0	0
0.3859	-19.0702	-19.0669					1.6178	0	0	1.6178	0	0	1.6178	0	0	1.6178	0	0
0.3909	-19.0702	-19.0669					1.634	0	0	1.634	0	0	1.634	0	0	1.634	0	0
0.39591	-19.0702	-19.0669					1.6503	0	0	1.6503	0	0	1.6503	0	0	1.6503	0	0
0.40091	-19.0702	-19.0669					1.6666	0	0	1.6666	0	0	1.6666	0	0	1.6666	0	0
0.40592	-19.0702	-19.0669					1.6829	0	0	1.6829	0	0	1.6829	0	0	1.6829	0	0
0.41092	-19.0702	-19.0669					1.6992	0	0	1.6992	0	0	1.6992	0	0	1.6992	0	0
0.41593	-19.0702	-19.0669					1.7154	0	0	1.7154	0	0	1.7154	0	0	1.7154	0	0
0.42093	-19.0702	-19.0669					1.7317	0	0	1.7317	0	0	1.7317	0	0	1.7317	0	0
0.42593	-19.0702	-19.0669					1.748	0	0	1.748	0	0	1.748	0	0	1.748	0	0
0.43094	-19.0702	-19.0669					1.7643	0	0	1.7643	0	0	1.7643	0	0	1.7643	0	0
0.43594	-19.0702	-19.0669					1.7805	0	0	1.7805	0	0	1.7805	0	0	1.7805	0	0
0.44095	-19.0702	-19.0669					1.7968	0	0	1.7968	0	0	1.7968	0	0	1.7968	0	0
0.44595	-19.0702	-19.0669					1.8131	0.0108	-0.003	1.8131	0	0	1.8131	0.0033	-0.001	1.8131	0.0014	-0.0004
0.45096	-19.0702	-19.0669					1.8294	0.0946	-0.0394	1.8294	0	0	1.8294	0.0293	-0.0122	1.8294	0.0125	-0.0052
0.45596	-19.0702	-19.0669					1.8457	0.4982	-0.2664	1.8457	0	0	1.8457	0.1514	-0.0811	1.8457	0.0651	-0.0352
0.46097	-19.0702	-19.0669					1.8619	1.6094	-1.0907	1.8619	0	0	1.8619	0.483	-0.3265	1.8619	0.2095	-0.1438
0.46597	-19.0702	-19.0669					1.8782	3.3212	-2.7695	1.8782	0.0001	-0.0001	1.8782	0.9778	-0.8158	1.8782	0.4307	-0.3632
0.47098	-19.0703	-19.0669					1.8945	4.6606	-4.5637	1.8945	0.0003	-0.0003	1.8945	1.3373	-1.3153	1.8945	0.6011	-0.5948
							1.9108	4.9287	-5.2752	1.9108	0.0006	-0.0006	1.9108	1.3707	-1.4803	1.9108	0.6316	-0.6823
0	-18.2685	-18.2685					1.9271	4.5091	-4.8706	1.9271	0.001	-0.0012	1.9271	1.2227	-1.3336	1.9271	0.5746	-0.6253
0.00354	-18.2685	-18.2685					1.9433	4.1954	-4.3677	1.9433	0.002	-0.0024	1.9433	1.1273	-1.1811	1.9433	0.5339	-0.5586
0.00707	-18.2685	-18.2685					1.9596	4.5608	-4.5986	1.9596	0.0038	-0.0045	1.9596	1.2268	-1.2409	1.9596	0.5821	-0.5887
0.01061	-18.2685	-18.2685					1.9759	5.4053	-5.4289	1.9759	0.0059	-0.0072	1.9759	1.4571	-1.4665	1.9759	0.6912	-0.696
0.01414	-18.2685	-18.2685					1.9922	5.4651	-5.5806	1.9922	0.0066	-0.0082	1.9922	1.4779	-1.5108	1.9922	0.6981	-0.7144
0.01768	-18.2685	-18.2685					2.0085	3.9218	-4.1016	2.0085	0.0048	-0.0062	2.0085	1.0653	-1.1148	2.0085	0.4992	-0.5233
0.02121	-18.2685	-18.2685					2.0247	1.8288	-1.9612	2.0247	0.0022	-0.0029	2.0247	0.4992	-0.5355	2.0247	0.2317	-0.2491
0.02475	-18.2685	-18.2685					2.041	0.5311	-0.5836	2.041	0.0006	-0.0008	2.041	0.146	-0.1601	2.041	0.067	-0.0739
0.02829	-18.2685	-18.2685					2.0573	0.0941	-0.1056	2.0573	0.0001	-0.0001	2.0573	0.0258	-0.029	2.0573	0.0118	-0.0133
0.03182	-18.2685	-18.2685					2.0736	0.0088	-0.0104	2.0736	0	0	2.0736	0.0026	-0.0032	2.0736	0.0012	-0.0014
0.03536	-18.2685	-18.2685					2.0899	0	-0.0002	2.0899	0	0	2.0899	0	0	2.0899	0	0
0.03889	-18.2686	-18.2685					2.1061	0	0	2.1061	0	0	2.1061	0	0	2.1061	0	0
0.04243	-18.2686	-18.2685					2.1224	0	0	2.1224	0	0	2.1224	0	0	2.1224	0	0
0.04596	-18.2686	-18.2685					2.1387	0	0	2.1387	0	0	2.1387	0	0	2.1387	0	0
0.0495	-18.2686	-18.2686					2.155	0	0	2.155	0	0	2.155	0	0	2.155	0	0
0.05304	-18.2686	-18.2686					2.1713	0	0	2.1713	0	0	2.1713	0	0	2.1713	0	0
0.05657	-18.2686	-18.2686					2.1875	0	0	2.1875	0	0	2.1875	0	0	2.1875	0	0
0.06011	-18.2687	-18.2686					2.2038	0	0	2.2038	0	0	2.2038	0	0	2.2038	0	0
0.06364	-18.2687	-18.2686					2.2201	0	0	2.2201	0	0	2.2201	0	0	2.2201	0	0
0.06718	-18.2687	-18.2687					2.2364	0	0	2.2364	0	0	2.2364	0	0	2.2364	0	0
0.07071	-18.2688	-18.2687					2.2527	0.0027	-0.0022	2.2527	0	0	2.2527	0.0004	-0.0004	2.2527	0.0004	-0.0004
0.07425	-18.2688	-18.2687					2.2689	0.0301	-0.0239	2.2689	0	0	2.2689	0.0047	-0.004	2.2689	0.0045	-0.0036
0.07779	-18.2688	-18.2688					2.2852	0.1813	-0.1575	2.2852	0	0	2.2852	0.0286	-0.0252	2.2852	0.0271	-0.0234
0.08132	-18.2689	-18.2688					2.3015	0.6474	-0.5892	2.3015	0	0	2.3015	0.102	-0.0943	2.3015	0.0971	-0.0874
0.08486	-18.2689	-18.2689					2.3178	1.4236	-1.3515	2.3178	0.0002	-0.0002	2.3178	0.2247	-0.2164	2.3178	0.2133	-0.2005
0.08839	-18.269	-18.2689					2.3341	2.0534	-2.0199	2.3341	0.0003	-0.0003	2.3341	0.3245	-0.3231	2.3341	0.3076	-0.2997
0.09193	-18.2691	-18.269					2.3503	2.222	-2.2342	2.3503	0.0005	-0.0005	2.3503	0.35	-0.3562	2.3503	0.3337	-0.3327
0.09546	-18.2691	-18.2691					2.3666	2.2356	-2.2598	2.3666	0.0005	-0.0006	2.3666	0.3481	-0.356	2.3666	0.3386	-0.3396
0.099	-18.2692	-18.2691					2.3829	2.3657	-2.3867	2.3829	0.0006	-0.0007	2.3829	0.3622	-0.3692	2.3829	0.3621	-0.3631
0.10254	-18.2692	-18.2692					2.3992	2.353	-2.3795	2.3992	0.0005	-0.0007	2.3992	0.3563	-0.3633	2.3992	0.3628	-0.3649
0.10607	-18.2693	-18.2692					2.4155	1.9731	-2.0013	2.4155	0.0005	-0.0006	2.4155	0.2991	-0.3052	2.4155	0.3045	-0.3073
0.10961	-18.2694	-18.2693					2.4317	1.4882	-1.5067	2.4317	0.0006	-0.0007	2.4317	0.2278	-0.2323	2.4317	0.2288	-0.2307
0.11314	-18.2694	-18.2693					2.448	1.2149	-1.2226	2.448	0.0007	-0.0008	2.448	0.1867	-0.1892	2.448	0.1873	-0.1878
0.11668	-18.2695	-18.2694					2.4643	1.3416	-1.3303	2.4643	0.0011	-0.0012	2.4643	0.1943	-0.1946	2.4643	0.2173	-0.2146
0.12021	-18.2695	-18.2694					2.4806	2.3756	-2.2971	2.4806	0.0026	-0.0027	2.4806	0.3022	-0.2941	2.4806	0.419	-0.4055
0.12375	-18.2695	-18.2695					2.4969	4.8136	-4.6149	2.4969	0.0063	-0.0066	2.4969	0.5687	-0.547	2.4969	0.8849	-0.8526
0.12729	-18.2696	-18.2695					2.5131	7.4492	-7.2211	2.5131	0.011	-0.0121	2.5131	0.8779	-0.8531	2.5131	1.3753	-1.3432
0.13082	-18.2696	-18.2695					2.5294	7.8646	-7.8011	2.5294	0.0125	-0.0145	2.5294	0.9618	-0.9531	2.5294	1.4311	-1.437
0.13436	-18.2696	-18.2695					2.5457	5.9098	-5.9555	2.5457	0.0094	-0.0113	2.5457	0.7738	-0.7668	2.5457	1.0291	-1.067
0.13789	-18.2696	-18.2695					2.562	3.6926	-3.6138	2.562	0.0047	-0.006	2.562	0.5358	-0.4961	2.562	0.5523	-0.577
0.13789	-18.2696	-18.2695					2.5783	2.7554	-2.5364	2.5783	0.0017	-0.0022	2.5783	0.4157	-0.3477	2.5783	0.2571	-0.2492
0.14143	-18.2696	-18.2695					2.5945	3.8634	-3.5766	2.5945	0.0007	-0.0009	2.5945	0.423	-0.3487	2.5945	0.1596	-0.1319
0.14496	-18.2696	-18.2695					2.6108	8.1804	-7.7593	2.6108	0.0011	-0.0012	2.6108	0.5266	-0.445	2.6108	0.1844	-0.15
0.1485	-18.2696	-18.2695					2.6271	15.0268	-14.6172	2.6271	0.0022	-0.0024	2.6271	0.6577	-0.5992	2.6271	0.2574	-0.2295
0.15204	-18.2696	-18.2695					2.6434	18.6053	-18.6057	2.6434	0.003	-0.0031	2.6434	0.6766	-0.7051	2.6434	0.2942	-0.294
0.15557	-18.2696	-18.2695					2.6597	14.6349	-15.076	2.6597	0.0026	-0.0028	2.6597	0.5427	-0.6473	2.6597	0.2509	-0.2794
0.15911	-18.2696	-18.2695					2.6759	7.8895	-8.3494	2.6759	0.0019	-0.002	2.6759	0.3954	-0.4921	2.6759	0.1872	-0.2173
0.16264	-18.2696	-18.2695					2.6922	4.1716	-4.3958	2.6922	0.0018	-0.0019	2.6922	0.342	-0.3897	2.6922	0.1659	-0.1811
0.16618	-18.2696	-18.2695					2.7085	3.2082	-3.2792	2.7085	0.0024	-0.0026	2.7085	0.3425	-0.3597	2.7085	0.1682	-0.1734
0.16972	-18.2696	-18.2695					2.7248	2.9096	-2.9313	2.7248	0.0034	-0.0038	2.7248	0.3381	-0.345	2.7248	0.1606	-0.1626
0.17325	-18.2696	-18.2695					2.7411	2.6826	-2.6706	2.7411	0.0048	-0.0051	2.7411	0.3291	-0.331	2.7411	0.1481	-0.1484
0.17679	-18.2696	-18.2695					2.7573	2.6676	-2.594	2.7573	0.0068	-0.0071	2.7573	0.337	-0.3312	2.7573	0.1457	-0.1428
0.18032	-18.2696	-18.2695					2.7736	3.0423	-2.8453	2.7736	0.0103	-0.0105	2.7736	0.384	-0.3635	2.7736	0.1636	-0.1542
0.18386	-18.2696	-18.2695					2.7899	3.924	-3.5939	2.7899	0.0162	-0.0165	2.7899	0.4877	-0.4505	2.7899	0.2084	-0.192
0.1874	-18.2696	-18.2695					2.8062	4.897	-4.6737	2.8062	0.0221	-0.0241	2.8062	0.611	-0.5823	2.8062	0.2594	-0.2478
0.19093	-18.2696	-18.2695					2.8225	5.0139	-5.1979	2.8225	0.0223	-0.0271	2.8225	0.6704	-0.6816	2.8225	0.2628	-0.2724
0.19447	-18.2696	-18.2695					2.8387	4.0555	-4.5381	2.8387	0.0158	-0.0216	2.8387	0.6761	-0.7139	2.8387	0.1969	-0.2239
0.198	-18.2696	-18.2695					2.855	2.8693	-3.2904	2.855	0.0077	-0.0116	2.855	0.7001	-0.7332	2.855	0.1076	-0.1321
0.20154	-18.2696	-18.2695					2.8713	2.0743	-2.2952	2.8713	0.0027	-0.0043	2.8713	0.7107	-0.7341	2.8713	0.0498	-0.0615
0.20507	-18.2696	-18.2695					2.8876	1.6472	-1.7349	2.8876	0.0009	-0.0013	2.8876	0.6661	-0.6839	2.8876	0.0323	-0.0349
0.20861	-18.2697	-18.2696					2.9039	1.5083	-1.5354	2.9039	0.0006	-0.0007	2.9039	0.643	-0.6524	2.9039	0.0378	-0.037
0.21215	-18.2699	-18.2698					2.9201	1.6858	-1.6849	2.9201	0.0006	-0.0007	2.9201	0.7315	-0.732	2.9201	0.0559	-0.0543
0.21568	-18.27	-18.2699					2.9364	2.0619	-2.054	2.9364	0.0006	-0.0008	2.9364	0.9039	-0.9023	2.9364	0.0806	-0.0788
0.21922	-18.2702	-18.2701					2.9527	2.2815	-2.2772	2.9527	0.0007	-0.0007	2.9527	1.0084	-1.009	2.9527	0.098	-0.0965
0.22275	-18.2703	-18.2702					2.969	2.2294	-2.2012	2.969	0.0007	-0.0007	2.969	0.9975	-0.9873	2.969	0.1042	-0.1017
0.22629	-18.2704	-18.2703					2.9853	2.2613	-2.1781	2.9853	0.0008	-0.0009	2.9853	1.0322	-0.9979	2.9853	0.1157	-0.1107
0.22983	-18.2706	-18.2705					3.0015	2.4091	-2.3361	3.0015	0.0009	-0.0009	3.0015	1.121	-1.0937	3.0015	0.131	-0.1272
0.23336	-18.2707	-18.2706					3.0178	2.0989	-2.1465	3.0178	0.0006	-0.0008	3.0178	0.9884	-1.0187	3.0178	0.1172	-0.1206
0.2369	-18.2708	-18.2707					3.0341	1.2257	-1.3566	3.0341	0.0003	-0.0005	3.0341	0.5812	-0.6493	3.0341	0.0693	-0.0774
0.24043	-18.2709	-18.2708					3.0504	0.4398	-0.5336	3.0504	0.0001	-0.0002	3.0504	0.2095	-0.2566	3.0504	0.025	-0.0307
0.24397	-18.271	-18.2709					3.0667	0.0932	-0.1254	3.0667	0	0	3.0667	0.0447	-0.0603	3.0667	0.0053	-0.0072
0.24751	-18.2711	-18.271					3.0829	0.0112	-0.0173	3.0829	0	0	3.0829	0.0056	-0.0082	3.0829	0.0008	-0.0009
0.25104	-18.2712	-18.2711					3.0992	0	-0.0008	3.0992	0	0	3.0992	0.0004	-0.0004	3.0992	0	0
0.25458	-18.2713	-18.2712					3.1155	0	0	3.1155	0	0	3.1155	0	0	3.1155	0	0
0.25811	-18.2713	-18.2713					3.1318	0	0	3.1318	0	0	3.1318	0	0	3.1318	0	0
0.26165	-18.2714	-18.2713					3.1481	0	0	3.1481	0	0	3.1481	0	0	3.1481	0	0
0.26518	-18.2714	-18.2714					3.1643	0	0	3.1643	0	0	3.1643	0	0	3.1643	0	0
0.26872	-18.2715	-18.2714					3.1806	0	0	3.1806	0	0	3.1806	0	0	3.1806	0	0
0.27226	-18.2715	-18.2714					3.1969	0	0	3.1969	0	0	3.1969	0	0	3.1969	0	0
0.27579	-18.2715	-18.2714					3.2132	0.0026	-0.0002	3.2132	0	0	3.2132	0.0012	-0.0002	3.2132	0	0
0.27579	-18.2715	-18.2714					3.2295	0.0386	-0.0132	3.2295	0	0	3.2295	0.0156	-0.0054	3.2295	0.0004	0
0.2808	-18.2715	-18.2714					3.2457	0.2795	-0.1276	3.2457	0	0	3.2457	0.1096	-0.0481	3.2457	0.003	-0.0012
0.2858	-18.2715	-18.2714					3.262	1.1818	-0.6991	3.262	0.0002	-0.0002	3.262	0.4554	-0.2596	3.262	0.0124	-0.0065
0.29081	-18.2714	-18.2714					3.2783	3.0186	-2.2689	3.2783	0.0009	-0.0005	3.2783	1.1251	-0.8241	3.2783	0.0299	-0.0204
0.29581	-18.2714	-18.2713					3.2946	4.8953	-4.507	3.2946	0.0021	-0.0017	3.2946	1.7303	-1.5788	3.2946	0.0439	-0.038
0.30082	-18.2713	-18.2713					3.3109	5.5553	-5.8246	3.3109	0.004	-0.0039	3.3109	1.8114	-1.9316	3.3109	0.0431	-0.0447
0.30582	-18.2713	-18.2712					3.3271	5.1789	-5.5521	3.3271	0.0071	-0.007	3.3271	1.5309	-1.7059	3.3271	0.0337	-0.0379
0.31083	-18.2712	-18.2711					3.3434	4.945	-4.949	3.3434	0.012	-0.0121	3.3434	1.3464	-1.3934	3.3434	0.0284	-0.0299
0.31583	-18.2711	-18.271					3.3597	5.5983	-5.2969	3.3597	0.0198	-0.02	3.3597	1.4538	-1.394	3.3597	0.0299	-0.0291
0.32084	-18.271	-18.271					3.376	6.4443	-6.2809	3.376	0.0268	-0.0289	3.376	1.6371	-1.5976	3.376	0.0322	-0.0316
0.32584	-18.271	-18.2709					3.3923	5.7536	-6.1256	3.3923	0.0253	-0.0302	3.3923	1.4484	-1.5367	3.3923	0.0275	-0.0291
0.33084	-18.2709	-18.2708					3.4085	3.4018	-4.0543	3.4085	0.0152	-0.0205	3.4085	0.8533	-1.0115	3.4085	0.0156	-0.0185
0.33585	-18.2707	-18.2707					3.4248	1.2429	-1.675	3.4248	0.0056	-0.0085	3.4248	0.3113	-0.4168	3.4248	0.0057	-0.0075
0.34085	-18.2706	-18.2705					3.4411	0.2718	-0.4153	3.4411	0.0012	-0.0022	3.4411	0.0681	-0.1037	3.4411	0.0012	-0.0017
0.34586	-18.2705	-18.2704					3.4574	0.035	-0.0608	3.4574	0.0002	-0.0003	3.4574	0.0089	-0.0154	3.4574	0	-0.0004
0.35086	-18.2704	-18.2703					3.4737	0.0023	-0.0052	3.4737	0	0	3.4737	0.0004	-0.0012	3.4737	0	0
0.35587	-18.2703	-18.2702					3.4899	0	0	3.4899	0	0	3.4899	0	0	3.4899	0	0
0.36087	-18.2702	-18.2701					3.5062	0	0	3.5062	0	0	3.5062	0	0	3.5062	0	0
0.36588	-18.2701	-18.27					3.5225	0	0	3.5225	0	0	3.5225	0	0	3.5225	0	0
0.37088	-18.2699	-18.2699					3.5388	0	0	3.5388	0	0	3.5388	0	0	3.5388	0	0
0.37589	-18.2698	-18.2697					3.5551	0	0	3.5551	0	0	3.5551	0	0	3.5551	0	0
0.38089	-18.2697	-18.2696					3.5713	0	0	3.5713	0	0	3.5713	0	0	3.5713	0	0
0.3859	-18.2696	-18.2695					3.5876	0	0	3.5876	0	0	3.5876	0	0	3.5876	0	0
0.3909	-18.2695	-18.2694					3.6039	0	0	3.6039	0	0	3.6039	0	0	3.6039	0	0
0.39591	-18.2694	-18.2693					3.6202	0	0	3.6202	0	0	3.6202	0	0	3.6202	0	0
0.40091	-18.2693	-18.2692					3.6365	0	0	3.6365	0	0	3.6365	0	0	3.6365	0	0
0.40592	-18.2692	-18.2691					3.6527	0	0	3.6527	0	0	3.6527	0	0	3.6527	0	0
0.41092	-18.2691	-18.269					3.669	0	0	3.669	0	0	3.669	0	0	3.669	0	0
0.41593	-18.269	-18.2689					3.6853	0	0	3.6853	0	0	3.6853	0	0	3.6853	0	0
0.42093	-18.2689	-18.2689					3.7016	0	0	3.7016	0	0	3.7016	0	0	3.7016	0	0
0.42593	-18.2688	-18.2688					3.7178	0	0	3.7178	0	0	3.7178	0	0	3.7178	0	0
0.43094	-18.2688	-18.2687					3.7341	0	0	3.7341	0	0	3.7341	0	0	3.7341	0	0
0.43594	-18.2687	-18.2687					3.7504	0.0004	-0.0005	3.7504	0	0	3.7504	0	0	3.7504	0	0
0.44095	-18.2687	-18.2686					3.7667	0.0181	-0.0194	3.7667	0	0	3.7667	0	0	3.7667	0.0028	-0.003
0.44595	-18.2686	-18.2686					3.783	0.1732	-0.1821	3.783	0	0	3.783	0.0015	-0.0015	3.783	0.0267	-0.0281
0.45096	-18.2686	-18.2685					3.7992	1.003	-1.0382	3.7992	0.0003	-0.0004	3.7992	0.0091	-0.0095	3.7992	0.1545	-0.1599
0.45596	-18.2685	-18.2685					3.8155	3.5152	-3.5822	3.8155	0.0013	-0.0015	3.8155	0.0362	-0.0372	3.8155	0.54	-0.5502
0.46097	-18.2685	-18.2685					3.8318	7.5219	-7.5721	3.8318	0.0034	-0.0038	3.8318	0.0885	-0.0898	3.8318	1.1536	-1.1608
0.46597	-18.2685	-18.2685					3.8481	9.9622	-9.9435	3.8481	0.0052	-0.0057	3.8481	0.1357	-0.1366	3.8481	1.5272	-1.5235
0.47098	-18.2685	-18.2685					3.8644	8.4564	-8.3991	3.8644	0.0048	-0.0052	3.8644	0.1425	-0.1433	3.8644	1.3013	-1.2918
							3.8806	5.2239	-5.1903	3.8806	0.0029	-0.0033	3.8806	0.1304	-0.1313	3.8806	0.8189	-0.8135
0	-18.2651	-18.2648					3.8969	3.3386	-3.3371	3.8969	0.0014	-0.0016	3.8969	0.1416	-0.1426	3.8969	0.5487	-0.5483
0.00354	-18.2651	-18.2648					3.9132	2.8934	-2.8968	3.9132	0.0008	-0.0008	3.9132	0.1702	-0.1709	3.9132	0.4986	-0.4983
0.00707	-18.2651	-18.2648					3.9295	2.6821	-2.6735	3.9295	0.0005	-0.0005	3.9295	0.1845	-0.1841	3.9295	0.4753	-0.4729
0.01061	-18.2651	-18.2649					3.9458	2.3337	-2.3201	3.9458	0.0004	-0.0005	3.9458	0.1849	-0.1838	3.9458	0.4258	-0.4221
0.01414	-18.2652	-18.2649					3.962	2.1588	-2.1492	3.962	0.0004	-0.0004	3.962	0.1997	-0.1992	3.962	0.4095	-0.4063
0.01768	-18.2652	-18.265					3.9783	2.2073	-2.2016	3.9783	0.0007	-0.0005	3.9783	0.2299	-0.2292	3.9783	0.434	-0.4314
0.02121	-18.2653	-18.265					3.9946	2.0606	-2.053	3.9946	0.0021	-0.0014	3.9946	0.2301	-0.2282	3.9946	0.4132	-0.4106
0.02475	-18.2653	-18.2651					4.0109	1.4278	-1.4213	4.0109	0.0061	-0.0048	4.0109	0.1669	-0.1648	4.0109	0.2868	-0.285
0.02829	-18.2654	-18.2652					4.0272	0.6712	-0.6643	4.0272	0.0118	-0.0103	4.0272	0.0836	-0.0824	4.0272	0.1296	-0.1287
0.03182	-18.2655	-18.2653					4.0434	0.2331	-0.2293	4.0434	0.0157	-0.015	4.0434	0.0349	-0.0336	4.0434	0.0366	-0.0364
0.03536	-18.2656	-18.2654					4.0597	0.1051	-0.1038	4.0597	0.015	-0.0153	4.0597	0.0205	-0.02	4.0597	0.007	-0.0071
0.03889	-18.2657	-18.2655					4.076	0.0938	-0.093	4.076	0.0105	-0.0113	4.076	0.0171	-0.0167	4.076	0.002	-0.002
0.04243	-18.2658	-18.2656					4.0923	0.0944	-0.0955	4.0923	0.0053	-0.0059	4.0923	0.0147	-0.0148	4.0923	0.0014	-0.0016
0.04596	-18.266	-18.2657					4.1086	0.0765	-0.0779	4.1086	0.0021	-0.0024	4.1086	0.0106	-0.0109	4.1086	0.001	-0.0014
0.0495	-18.2661	-18.2658					4.1248	0.0463	-0.0459	4.1248	0.0017	-0.0011	4.1248	0.0062	-0.0059	4.1248	0.0008	-0.0008
0.05304	-18.2662	-18.266					4.1411	0.0244	-0.0216	4.1411	0.0051	-0.0025	4.1411	0.0045	-0.0032	4.1411	0.0004	-0.0004
0.05657	-18.2663	-18.2661					4.1574	0.0173	-0.0121	4.1574	0.0139	-0.0086	4.1574	0.008	-0.0048	4.1574	0	0
0.06011	-18.2664	-18.2662					4.1737	0.0224	-0.0165	4.1737	0.0243	-0.0195	4.1737	0.0135	-0.0096	4.1737	0.0004	0
0.06364	-18.2666	-18.2663					4.19	0.026	-0.0245	4.19	0.0292	-0.0287	4.19	0.0162	-0.014	4.19	0.0004	-0.0004
0.06718	-18.2667	-18.2665					4.2062	0.0251	-0.0266	4.2062	0.0283	-0.0306	4.2062	0.0158	-0.015	4.2062	0.0004	-0.0004
0.07071	-18.2668	-18.2666					4.2225	0.0247	-0.0252	4.2225	0.0281	-0.0291	4.2225	0.0156	-0.0146	4.2225	0.0006	-0.0004
0.07425	-18.2669	-18.2667					4.2388	0.028	-0.026	4.2388	0.033	-0.0309	4.2388	0.0184	-0.0152	4.2388	0.0006	-0.0006
0.07779	-18.267	-18.2668					4.2551	0.0326	-0.03	4.2551	0.0406	-0.0375	4.2551	0.0224	-0.0187	4.2551	0.0006	-0.0006
0.08132	-18.2671	-18.2669					4.2714	0.0343	-0.0335	4.2714	0.0442	-0.0434	4.2714	0.0243	-0.0212	4.2714	0.0006	-0.0008
0.08486	-18.2672	-18.267					4.2876	0.0313	-0.0321	4.2876	0.0423	-0.043	4.2876	0.0235	-0.0214	4.2876	0.0006	-0.0006
0.08839	-18.2673	-18.2671					4.3039	0.0267	-0.0269	4.3039	0.0388	-0.0397	4.3039	0.0216	-0.0199	4.3039	0.0004	-0.0006
0.09193	-18.2674	-18.2672					4.3202	0.0207	-0.0227	4.3202	0.032	-0.0365	4.3202	0.0172	-0.0178	4.3202	0.0004	-0.0004
0.09546	-18.2674	-18.2673					4.3365	0.0118	-0.0177	4.3365	0.0199	-0.0293	4.3365	0.0102	-0.0142	4.3365	0	-0.0001
0.099	-18.2675	-18.2673					4.3528	0.0047	-0.0096	4.3528	0.0081	-0.0169	4.3528	0.004	-0.0076	4.3528	0	0
0.10254	-18.2676	-18.2674					4.369	0	-0.0038	4.369	0.002	-0.0062	4.369	0.0012	-0.0028	4.369	0	0
0.10607	-18.2676	-18.2674					4.3853	0.0011	-0.0004	4.3853	0.0003	-0.0014	4.3853	0	-0.0008	4.3853	0	0
0.10961	-18.2676	-18.2675					4.4016	0.0123	-0.0072	4.4016	0.0001	-0.0002	4.4016	0.0028	-0.001	4.4016	0.0004	0
0.11314	-18.2677	-18.2675					4.4179	0.0406	-0.0288	4.4179	0.0004	-0.0003	4.4179	0.0084	-0.006	4.4179	0.0014	-0.001
0.11668	-18.2677	-18.2675					4.4342	0.082	-0.0684	4.4342	0.0012	-0.0009	4.4342	0.0175	-0.0133	4.4342	0.0027	-0.0024
0.12021	-18.2677	-18.2676					4.4504	0.1211	-0.0991	4.4504	0.0024	-0.0021	4.4504	0.0328	-0.0215	4.4504	0.0038	-0.0034
0.12375	-18.2677	-18.2676					4.4667	0.2541	-0.1331	4.4667	0.0037	-0.0035	4.4667	0.1174	-0.0459	4.4667	0.0067	-0.004
0.12729	-18.2677	-18.2676					4.483	0.8586	-0.3753	4.483	0.0048	-0.0047	4.483	0.4843	-0.2076	4.483	0.0194	-0.0095
0.13082	-18.2677	-18.2676					4.4993	2.3521	-1.3399	4.4993	0.0056	-0.0055	4.4993	1.3684	-0.8129	4.4993	0.0543	-0.0338
0.13436	-18.2678	-18.2676					4.5156	4.3233	-3.3674	4.5156	0.0064	-0.0064	4.5156	2.5332	-2.0737	4.5156	0.1078	-0.0892
0.13789	-18.2678	-18.2676					4.5318	5.7789	-5.7549	4.5318	0.0071	-0.0076	4.5318	3.4223	-3.5639	4.5318	0.1633	-0.1671
0.13789	-18.2678	-18.2676					4.5481	6.7639	-7.4793	4.5481	0.0083	-0.0094	4.5481	4.0879	-4.6489	4.5481	0.2224	-0.2443
0.14143	-18.2678	-18.2676					4.5644	7.6415	-8.2942	4.5644	0.0103	-0.012	4.5644	4.704	-5.1661	4.5644	0.2801	-0.3009
0.14496	-18.2678	-18.2676					4.5807	7.359	-7.7092	4.5807	0.0118	-0.0131	4.5807	4.5616	-4.7994	4.5807	0.2842	-0.2969
0.1485	-18.2678	-18.2677					4.597	5.1315	-5.2953	4.597	0.0107	-0.0109	4.597	3.1631	-3.2806	4.597	0.2031	-0.2095
0.15204	-18.2679	-18.2677					4.6132	2.4404	-2.4492	4.6132	0.0086	-0.0083	4.6132	1.4428	-1.481	4.6132	0.0967	-0.0981
0.15557	-18.2679	-18.2678					4.6295	1.0995	-0.8312	4.6295	0.0094	-0.0074	4.6295	0.5042	-0.4393	4.6295	0.0351	-0.0327
0.15911	-18.268	-18.2678					4.6458	1.4561	-0.5782	4.6458	0.0161	-0.0112	4.6458	0.433	-0.1762	4.6458	0.0193	-0.0139
0.16264	-18.2681	-18.2679					4.6621	3.3479	-1.6327	4.6621	0.0291	-0.0226	4.6621	0.9008	-0.3973	4.6621	0.0235	-0.0148
0.16618	-18.2681	-18.268					4.6784	6.6329	-4.6356	4.6784	0.044	-0.0415	4.6784	1.6579	-1.0814	4.6784	0.0341	-0.024
0.16972	-18.2682	-18.2681					4.6946	10.1272	-9.0616	4.6946	0.053	-0.0573	4.6946	2.3746	-2.061	4.6946	0.0446	-0.0373
0.17325	-18.2683	-18.2682					4.7109	11.3885	-11.9694	4.7109	0.0501	-0.0584	4.7109	2.5948	-2.7313	4.7109	0.0495	-0.0473
0.17679	-18.2685	-18.2683					4.7272	9.5498	-11.2886	4.7272	0.0374	-0.0461	4.7272	2.1527	-2.6393	4.7272	0.0467	-0.0485
0.18032	-18.2686	-18.2684					4.7435	6.5643	-8.403	4.7435	0.0239	-0.0309	4.7435	1.4047	-1.9658	4.7435	0.0396	-0.0431
0.18386	-18.2687	-18.2686					4.7598	4.5045	-5.6862	4.7598	0.0166	-0.0209	4.7598	0.8274	-1.2086	4.7598	0.0345	-0.0361
0.1874	-18.2688	-18.2687					4.776	3.7174	-4.2062	4.776	0.0138	-0.0161	4.776	0.5718	-0.7294	4.776	0.0329	-0.0322
0.19093	-18.269	-18.2689					4.7923	3.4004	-3.5562	4.7923	0.0124	-0.0138	4.7923	0.4831	-0.5276	4.7923	0.0318	-0.0311
0.19447	-18.2691	-18.269					4.8086	2.8114	-2.8558	4.8086	0.0111	-0.0124	4.8086	0.3998	-0.4106	4.8086	0.03	-0.0297
0.198	-18.2693	-18.2691					4.8249	1.9972	-2.0033	4.8249	0.0098	-0.0115	4.8249	0.3018	-0.3036	4.8249	0.0296	-0.0289
0.20154	-18.2694	-18.2693					4.8412	1.4914	-1.4792	4.8412	0.0089	-0.0113	4.8412	0.2482	-0.2441	4.8412	0.0337	-0.0322
0.20507	-18.2696	-18.2695					4.8574	1.7227	-1.5704	4.8574	0.0101	-0.0117	4.8574	0.31	-0.2808	4.8574	0.0526	-0.0452
0.20861	-18.2696	-18.2695					4.8737	3.175	-2.6975	4.8737	0.0163	-0.0152	4.8737	0.5967	-0.509	4.8737	0.1098	-0.0886
0.21215	-18.2696	-18.2695					4.89	5.8006	-5.1714	4.89	0.0272	-0.0242	4.89	1.1131	-0.9981	4.89	0.207	-0.1804
0.21568	-18.2696	-18.2695					4.9063	7.5169	-7.3748	4.9063	0.0344	-0.0335	4.9063	1.4543	-1.4304	4.9063	0.2701	-0.2646
0.21922	-18.2696	-18.2695					4.9226	6.33	-6.8646	4.9226	0.0295	-0.0325	4.9226	1.2229	-1.3258	4.9226	0.2278	-0.251
0.22275	-18.2696	-18.2695					4.9388	3.7675	-4.4039	4.9388	0.0188	-0.0229	4.9388	0.7199	-0.8365	4.9388	0.1366	-0.1637
0.22629	-18.2696	-18.2695					4.9551	2.1907	-2.5522	4.9551	0.0115	-0.0146	4.9551	0.4084	-0.4703	4.9551	0.0811	-0.0961
0.22983	-18.2696	-18.2695					4.9714	1.7856	-1.9821	4.9714	0.0084	-0.0104	4.9714	0.3274	-0.3643	4.9714	0.0681	-0.0745
0.23336	-18.2696	-18.2695					4.9877	1.9316	-2.2194	4.9877	0.0073	-0.0083	4.9877	0.359	-0.4409	4.9877	0.0751	-0.0782
0.2369	-18.2696	-18.2695					5.004	2.4769	-3.1462	5.004	0.0072	-0.0071	5.004	0.4954	-0.7089	5.004	0.0922	-0.0947
0.24043	-18.2696	-18.2695					5.0202	3.4677	-4.4275	5.0202	0.0077	-0.0069	5.0202	0.7804	-1.0881	5.0202	0.112	-0.1161
0.24397	-18.2696	-18.2695					5.0365	4.3223	-4.7556	5.0365	0.0076	-0.0073	5.0365	1.0784	-1.2043	5.0365	0.1153	-0.1204
0.24751	-18.2696	-18.2695					5.0528	3.9274	-3.406	5.0528	0.007	-0.0072	5.0528	1.0509	-0.8569	5.0528	0.0878	-0.0902
0.25104	-18.2696	-18.2695					5.0691	2.3567	-1.5797	5.0691	0.006	-0.0066	5.0691	0.6568	-0.3847	5.0691	0.0461	-0.0459
0.25458	-18.2696	-18.2695					5.0854	0.9418	-0.5363	5.0854	0.0053	-0.0057	5.0854	0.2638	-0.1217	5.0854	0.0183	-0.0175
0.25811	-18.2696	-18.2695					5.1016	0.3198	-0.2183	5.1016	0.0047	-0.0049	5.1016	0.0818	-0.0446	5.1016	0.0078	-0.0078
0.26165	-18.2696	-18.2695					5.1179	0.1762	-0.1638	5.1179	0.0045	-0.0042	5.1179	0.0379	-0.0318	5.1179	0.0059	-0.006
0.26518	-18.2696	-18.2695					5.1342	0.1804	-0.1639	5.1342	0.0053	-0.0039	5.1342	0.0378	-0.0312	5.1342	0.0061	-0.0057
0.26872	-18.2696	-18.2695					5.1505	0.2223	-0.1837	5.1505	0.0093	-0.0053	5.1505	0.0513	-0.0371	5.1505	0.0076	-0.0064
0.27226	-18.2696	-18.2695					5.1668	0.2796	-0.2445	5.1668	0.0188	-0.0113	5.1668	0.0756	-0.0569	5.1668	0.0082	-0.0071
0.27579	-18.2696	-18.2695					5.183	0.4336	-0.4529	5.183	0.0314	-0.023	5.183	0.1254	-0.1172	5.183	0.0087	-0.0085
0.27579	-18.2696	-18.2695					5.1993	0.8219	-0.9201	5.1993	0.037	-0.0351	5.1993	0.2227	-0.2382	5.1993	0.0095	-0.0111
[truncated: 32,441 more rows]

## Sheet: Figure 3c
X1	Y1	Y1	X2	Y2			X1	Y1	Y1	X2	Y2	Y2	X3	Y3	Y3	X4	Y4	Y4
[truncated: 120,549 more rows]

## Sheet: Figure 3d
X1	Y1	Y1	X2	Y2			X1	Y1	Y1	X2	Y2	Y2	X3	Y3	Y3	X4	Y4	Y4
[truncated: 80,654 more rows]
