# Supplementary material for: Exceptionally high charge mobility in phthalocyanine-based poly(benzimidazobenzophenanthroline)-ladder-type two-dimensional conjugated polymers
Source: Nat Mater. 2023 Jun 19;22(7):880–7. doi: 10.1038/s41563-023-01581-6 (PMC10313522; doi:10.1038/s41563-023-01581-6)
Supplement: Source Data Fig. 4 — Ultraviolet–visible–near-infrared absorption data (Fig. 4a) and THz photoconductivity data (Fig. 4b). [file 41563_2023_1581_MOESM6_ESM.xlsx]

## Sheet: Figure 4a
X1	Y1	X2	Y2	X3	Y3	X4	Y4			X1	Y1	X2	Y2
1600	0.000141423	1600	0	300	1.35635	300	0.97086			4.13333	31.4302	4.13333	16.2871
1599	0.000189932	1599	9.88324e-05	305	1.33801	305	0.99096			4.06557	29.5912	4.06557	16.1383
1598	2.57081e-05	1598	3.3936e-05	310	1.30993	310	1			4	27.4546	4	15.2232
1597	0.00014736	1597	0.000131788	315	1.26019	315	0.90269			3.93651	24.6089	3.93651	13.1431
1596	0.000318137	1596	0.000175448	320	1.22937	320	0.8905			3.875	22.6937	3.875	12.0747
1595	0.000148948	1595	0.000151239	325	1.26312	325	0.94181			3.81538	23.2254	3.81538	12.656
1594	0.000135224	1594	0.000112125	330	1.27529	330	0.96217			3.75758	22.9631	3.75758	13.0721
1593	0.000189587	1593	0.000161723	335	1.27127	335	0.96676			3.70149	22.1427	3.70149	12.8628
1592	0.000144157	1592	9.82384e-05	340	1.25273	340	0.97043			3.64706	20.8738	3.64706	12.443
1591	0.000324452	1591	0.00025253	345	1.24322	345	0.96274			3.5942	19.9666	3.5942	12.083
1590	0.000150743	1590	0.000116961	350	1.23496	350	0.97082			3.54286	19.1431	3.54286	11.767
1589	0.00017662	1589	0.00022214	355	1.2299	355	0.97056			3.49296	18.4557	3.49296	11.5059
1588	0.000209529	1588	0.000313671	360	1.21996	360	0.96801			3.44444	17.6576	3.44444	11.1024
1587	0.000240344	1587	0.000246518	365	1.21463	365	0.96287			3.39726	17.0272	3.39726	10.7257
1586	0.000327644	1586	0.000274942	370	1.20681	370	0.96239			3.35135	16.3575	3.35135	10.3927
1585	0.000249004	1585	0.000347519	375	1.20172	375	0.96044			3.30667	15.7903	3.30667	10.0791
1584	0.000444934	1584	0.000446958	380	1.19472	380	0.95625			3.26316	15.1989	3.26316	9.74473
1583	0.000500531	1583	0.000427785	385	1.18977	385	0.95292			3.22078	14.6841	3.22078	9.41721
1582	0.000430224	1582	0.000370457	390	1.1842	390	0.94907			3.17949	14.1763	3.17949	9.10161
1581	0.000425621	1581	0.000421757	395	1.17901	395	0.9448			3.13924	13.6989	3.13924	8.80922
1580	0.000424142	1580	0.000378761	400	1.1736	400	0.94268			3.1	13.2361	3.1	8.52567
1579	0.000357106	1579	0.000420222	405	1.16977	405	0.93753			3.06173	12.8273	3.06173	8.24846
1578	0.000375846	1578	0.000418288	410	1.1633	410	0.9333			3.02439	12.3782	3.02439	7.96015
1577	0.000481711	1577	0.000478193	415	1.15708	415	0.92802			2.98795	11.9528	2.98795	7.69865
1576	0.000416124	1576	0.000425859	420	1.15102	420	0.92469			2.95238	11.5482	2.95238	7.44443
1575	0.000529739	1575	0.000491751	425	1.14723	425	0.91942			2.91765	11.2038	2.91765	7.20246
1574	0.000405383	1574	0.000401462	430	1.14264	430	0.91462			2.88372	10.8573	2.88372	6.94863
1573	0.000354508	1573	0.000354185	435	1.13778	435	0.90792			2.85057	10.5192	2.85057	6.70566
1572	0.000324217	1572	0.000485395	440	1.13207	440	0.90295			2.81818	10.1786	2.81818	6.47467
1571	0.00023341	1571	0.000433682	445	1.12663	445	0.89746			2.78652	9.85575	2.78652	6.24993
1570	0.000344309	1570	0.000566786	450	1.11961	450	0.88976			2.75556	9.51814	2.75556	6.01308
1569	0.000504265	1569	0.000611652	455	1.11222	455	0.88151			2.72527	9.18764	2.72527	5.77035
1568	0.000608667	1568	0.000684081	460	1.10434	460	0.87277			2.69565	8.862	2.69565	5.53583
1567	0.000459796	1567	0.000619242	465	1.098	465	0.86447			2.66667	8.57325	2.66667	5.31756
1566	0.00044239	1566	0.000599712	470	1.0943	470	0.85691			2.6383	8.3353	2.6383	5.11289
1565	0.000547345	1565	0.000601295	475	1.08874	475	0.84722			2.61053	8.07794	2.61053	4.88179
1564	0.00046263	1564	0.000641597	480	1.07738	480	0.83084			2.58333	7.74635	2.58333	4.61038
1563	0.000522547	1563	0.000614595	485	1.06258	485	0.81312			2.5567	7.38052	2.5567	4.32105
1562	0.000459824	1562	0.000686941	490	1.0513	490	0.79561			2.53061	7.07792	2.53061	4.06089
1561	0.000575493	1561	0.000678751	495	1.04214	495	0.78069			2.50505	6.81526	2.50505	3.81687
1560	0.000567429	1560	0.000708002	500	1.03373	500	0.76249			2.48	6.57224	2.48	3.5809
1559	0.00055989	1559	0.000631267	505	1.02265	505	0.74442			2.45545	6.30548	2.45545	3.33676
1558	0.000540402	1558	0.000700388	510	1.01115	510	0.72359			2.43137	6.04413	2.43137	3.09796
1557	0.000622973	1557	0.000686271	515	0.9981	515	0.70284			2.40777	5.7753	2.40777	2.86207
1556	0.000653067	1556	0.000830171	520	0.98428	520	0.68122			2.38462	5.50906	2.38462	2.63835
1555	0.000418239	1555	0.000729232	525	0.96939	525	0.66021			2.3619	5.24231	2.3619	2.43459
1554	0.000623056	1554	0.00077422	530	0.95404	530	0.64201			2.33962	4.98224	2.33962	2.25091
1553	0.000346022	1553	0.000715299	535	0.93845	535	0.62407			2.31776	4.73103	2.31776	2.0973
1552	0.000517347	1552	0.000768198	540	0.92241	540	0.61261			2.2963	4.48647	2.2963	1.97663
1551	0.000606329	1551	0.000822794	545	0.90842	545	0.60501			2.27523	4.27194	2.27523	1.8971
1550	0.000644737	1550	0.000703482	550	0.8936	550	0.60276			2.25455	4.0589	2.25455	1.84108
1549	0.000510349	1549	0.000719493	555	0.8797	555	0.60315			2.23423	3.86305	2.23423	1.82354
1548	0.000542338	1548	0.000752937	560	0.86689	560	0.61421			2.21429	3.68466	2.21429	1.84673
1547	0.000659557	1547	0.000901631	565	0.85776	565	0.6293			2.19469	3.54387	2.19469	1.90896
1546	0.000539005	1546	0.00085933	570	0.84803	570	0.64754			2.17544	3.40344	2.17544	1.97899
1545	0.000528743	1545	0.000766408	575	0.83804	575	0.66527			2.15652	3.26613	2.15652	2.06265
1544	0.000506132	1544	0.000875842	580	0.82873	580	0.68913			2.13793	3.13918	2.13793	2.16987
1543	0.000560554	1543	0.000750429	585	0.82454	585	0.71753			2.11966	3.05463	2.11966	2.31472
1542	0.000495415	1542	0.000837493	590	0.82594	590	0.75035			2.10169	3.01328	2.10169	2.48825
1541	0.000506754	1541	0.000869815	595	0.83134	595	0.78471			2.08403	3.00171	2.08403	2.6705
1540	0.000444464	1540	0.000765159	600	0.83739	600	0.81545			2.06667	2.99502	2.06667	2.84154
1539	0.000383683	1539	0.000859376	605	0.84472	605	0.84411			2.04959	2.99747	2.04959	2.99355
1538	0.0004147	1538	0.00074795	610	0.85532	610	0.86988			2.03279	3.023	2.03279	3.12517
1537	0.000559531	1537	0.000932847	615	0.86764	615	0.89132			2.01626	3.06032	2.01626	3.23081
1536	0.000555838	1536	0.000825881	620	0.88063	620	0.90965			2	3.10205	2	3.30893
1535	0.000471396	1535	0.000868024	625	0.89424	625	0.92426			1.984	3.14772	1.984	3.36387
1534	0.00044445	1534	0.000784132	630	0.90788	630	0.93602			1.96825	3.19315	1.96825	3.3919
1533	0.000540595	1533	0.000927779	635	0.91966	635	0.94371			1.95276	3.22518	1.95276	3.39759
1532	0.000468479	1532	0.000895118	640	0.93017	640	0.94977			1.9375	3.24795	1.9375	3.38581
1531	0.000504735	1531	0.000903488	645	0.93969	645	0.95413			1.92248	3.2636	1.92248	3.36516
1530	0.000505316	1530	0.000933398	650	0.94758	650	0.95746			1.90769	3.26775	1.90769	3.33693
1529	0.000470014	1529	0.000865365	655	0.9533	655	0.95958			1.89313	3.25703	1.89313	3.29864
1528	0.000456201	1528	0.000929571	660	0.95757	660	0.95919			1.87879	3.23666	1.87879	3.24802
1527	0.000479043	1527	0.000857688	665	0.96063	665	0.95742			1.86466	3.20859	1.86466	3.18763
1526	0.000468963	1526	0.000867548	670	0.96166	670	0.95469			1.85075	3.16763	1.85075	3.12045
1525	0.000598858	1525	0.000962268	675	0.96074	675	0.95063			1.83704	3.11495	1.83704	3.05141
1524	0.000474023	1524	0.000894129	680	0.95943	680	0.94748			1.82353	3.06094	1.82353	2.9846
1523	0.000484518	1523	0.000958226	685	0.95931	685	0.94441			1.81022	3.01567	1.81022	2.92366
1522	0.00027771	1522	0.000780915	690	0.95757	690	0.94155			1.7971	2.96134	1.7971	2.86045
1521	0.000465175	1521	0.000948817	695	0.95535	695	0.93719			1.78417	2.90538	1.78417	2.79936
1520	0.000513406	1520	0.000857818	700	0.952	700	0.93464			1.77143	2.84397	1.77143	2.73754
1519	0.000405066	1519	0.000913893	705	0.94906	705	0.93053			1.75887	2.78647	1.75887	2.6837
1518	0.000459146	1518	0.000970576	710	0.94287	710	0.92867			1.74648	2.71162	1.74648	2.62411
1517	0.000525188	1517	0.000889016	715	0.93517	715	0.92275			1.73427	2.63033	1.73427	2.56599
1516	0.000478241	1516	0.000918465	720	0.92436	720	0.91976			1.72222	2.53432	1.72222	2.50724
1515	0.000498996	1515	0.000956349	725	0.91348	725	0.91609			1.71034	2.44097	1.71034	2.45718
1514	0.000588095	1514	0.000968578	730	0.8983	730	0.91224			1.69863	2.3283	1.69863	2.3958
1513	0.000531205	1513	0.000967589	735	0.87935	735	0.9039			1.68707	2.20087	1.68707	2.33074
1512	0.000493852	1512	0.000930467	740	0.86027	740	0.89858			1.67568	2.07802	1.67568	2.26635
1511	0.000534524	1511	0.000936842	745	0.84152	745	0.89184			1.66443	1.9618	1.66443	2.20147
1510	0.000432049	1510	0.000964396	750	0.81937	750	0.88125			1.65333	1.83519	1.65333	2.12178
1509	0.00052552	1509	0.000915619	755	0.79677	755	0.86906			1.64238	1.71246	1.64238	2.04156
1508	0.000449717	1508	0.000991311	760	0.77684	760	0.86006			1.63158	1.6065	1.63158	1.96475
1507	0.00051808	1507	0.000900203	765	0.75694	765	0.84835			1.62092	1.50537	1.62092	1.89409
1506	0.000569033	1506	0.000934368	770	0.73812	770	0.83918			1.61039	1.41293	1.61039	1.82691
1505	0.000483633	1505	0.000892375	775	0.72106	775	0.8295			1.6	1.33101	1.6	1.75905
1504	0.000537871	1504	0.00093952	780	0.7047	780	0.81463			1.58974	1.25505	1.58974	1.67476
1503	0.000525714	1503	0.000989929	785	0.68578	785	0.79652			1.57962	1.17346	1.57962	1.58657
1502	0.000470677	1502	0.000979977	790	0.66894	790	0.78389			1.56962	1.10247	1.56962	1.51554
1501	0.000569296	1501	0.000980668	795	0.65511	795	0.77516			1.55975	1.04409	1.55975	1.45849
1500	0.000602635	1500	0.00103	800	0.64363	800	0.76383			1.55	0.99525	1.55	1.40425
1499	0.000589313	1499	0.000949489	805	0.62768	805	0.75372			1.54037	0.93482	1.54037	1.34592
1498	0.000498319	1498	0.00098191	810	0.61397	810	0.74058			1.53086	0.88342	1.53086	1.28607
1497	0.000529379	1497	0.00102	815	0.60045	815	0.72674			1.52147	0.83461	1.52147	1.22047
1496	0.000718722	1496	0.00105	820	0.58928	820	0.71204			1.5122	0.79408	1.5122	1.16675
1495	0.000611821	1495	0.00101	825	0.57143	825	0.70374			1.50303	0.73767	1.50303	1.10626
1494	0.000578578	1494	0.000974973	830	0.55872	830	0.68278			1.49398	0.69676	1.49398	1.0543
1493	0.000498139	1493	0.000945867	835	0.54322	835	0.67634			1.48503	0.65076	1.48503	0.99819
1492	0.000612333	1492	0.000972667	840	0.53579	840	0.659			1.47619	0.62557	1.47619	0.95113
1491	0.000476208	1491	0.000961241	845	0.52727	845	0.64685			1.46746	0.59868	1.46746	0.89911
1490	0.00057126	1490	0.000982124	850	0.52391	850	0.63661			1.45882	0.58414	1.45882	0.87253
1489	0.000681325	1489	0.00106	855	0.5021	855	0.63302			1.45029	0.53025	1.45029	0.8234
1488	0.000656291	1488	0.000982358	860	0.46303	860	0.5977			1.44186	0.44573	1.44186	0.75377
1487	0.000676302	1487	0.000973199	865	0.45074	865	0.57794			1.43353	0.41751	1.43353	0.69508
1486	0.000662076	1486	0.00102	870	0.44506	870	0.56925			1.42529	0.40239	1.42529	0.63493
1485	0.000691234	1485	0.00102	875	0.4049	875	0.52468			1.41714	0.32924	1.41714	0.57195
1484	0.000533376	1484	0.00102	880	0.37448	880	0.51621			1.40909	0.27845	1.40909	0.52434
1483	0.000650383	1483	0.00102	885	0.37069	885	0.51107			1.40113	0.26976	1.40113	0.50827
1482	0.00074451	1482	0.000998921	890	0.39229	890	0.50359			1.39326	0.29872	1.39326	0.50723
1481	0.000760804	1481	0.00104	895	0.36815	895	0.51427			1.38547	0.26017	1.38547	0.48264
1480	0.000739582	1480	0.000990144	900	0.35022	900	0.47506			1.37778	0.23283	1.37778	0.44682
1479	0.000638746	1479	0.000991031	905	0.33371	905	0.46762			1.37017	0.20906	1.37017	0.40688
1478	0.00067727	1478	0.00101	910	0.32413	910	0.45569			1.36264	0.19508	1.36264	0.37659
1477	0.000760167	1477	0.00096336	915	0.32141	915	0.4272			1.35519	0.18973	1.35519	0.35019
1476	0.000688965	1476	0.000981919	920	0.30423	920	0.4323			1.34783	0.16814	1.34783	0.32334
1475	0.000700839	1475	0.000972798	925	0.30899	925	0.41069			1.34054	0.17157	1.34054	0.32058
1474	0.000669368	1474	0.000983142	930	0.28925	930	0.42353			1.33333	0.14874	1.33333	0.3004
1473	0.000799833	1473	0.00102	935	0.29007	935	0.39577			1.3262	0.14798	1.3262	0.28975
1472	0.000689947	1472	0.000992338	940	0.27734	940	0.39772			1.31915	0.13385	1.31915	0.26629
1471	0.000584775	1471	0.000988566	945	0.27717	945	0.38172			1.31217	0.13227	1.31217	0.25643
1470	0.000786237	1470	0.00101	950	0.26348	950	0.37632			1.30526	0.11828	1.30526	0.23708
1469	0.000709185	1469	0.00098655	955	0.25357	955	0.36106			1.29843	0.1084	1.29843	0.22301
1468	0.000903455	1468	0.00106	960	0.24235	960	0.3538			1.29167	0.09799	1.29167	0.20703
1467	0.000727345	1467	0.00111	965	0.23581	965	0.34156			1.28497	0.09181	1.28497	0.19256
1466	0.000860737	1466	0.00113	970	0.22601	970	0.32928			1.27835	0.08347	1.27835	0.17868
1465	0.000829162	1465	0.00101	975	0.21697	975	0.32267			1.27179	0.07614	1.27179	0.16668
1464	0.000920993	1464	0.00111	980	0.20968	980	0.3113			1.26531	0.07039	1.26531	0.15626
1463	0.000792093	1463	0.00107	985	0.20439	985	0.30412			1.25888	0.0662	1.25888	0.14668
1462	0.000824135	1462	0.00102	990	0.20158	990	0.29712			1.25253	0.06375	1.25253	0.13761
1461	0.000859311	1461	0.00104	995	0.19367	995	0.28502			1.24623	0.05825	1.24623	0.12632
1460	0.000953578	1460	0.0011	1000	0.18597	1000	0.2736			1.24	0.05318	1.24	0.11576
1459	0.000772821	1459	0.00109	1005	0.17859	1005	0.26664			1.23383	0.04855	1.23383	0.10765
1458	0.000977481	1458	0.0011	1010	0.1766	1010	0.25882			1.22772	0.04701	1.22772	0.10174
1457	0.000794918	1457	0.00106	1015	0.17032	1015	0.25324			1.22167	0.0433	1.22167	0.0947
1456	0.000898606	1456	0.00113	1020	0.16488	1020	0.24153			1.21569	0.04018	1.21569	0.08646
1455	0.000904729	1455	0.00115	1025	0.15582	1025	0.23094			1.20976	0.03553	1.20976	0.07861
1454	0.000948313	1454	0.00111	1030	0.1503	1030	0.22467			1.20388	0.03274	1.20388	0.07251
1453	0.000993223	1453	0.00115	1035	0.14464	1035	0.21632			1.19807	0.03003	1.19807	0.06777
1452	0.00082804	1452	0.0011	1040	0.14076	1040	0.21118			1.19231	0.02817	1.19231	0.06305
1451	0.000957791	1451	0.00116	1045	0.1376	1045	0.20322			1.1866	0.02666	1.1866	0.05799
1450	0.000949436	1450	0.00109	1050	0.13122	1050	0.1932			1.18095	0.02401	1.18095	0.05226
1449	0.000896487	1449	0.00105	1055	0.1262	1055	0.18511			1.17536	0.022	1.17536	0.04739
1448	0.000771561	1448	0.00103	1060	0.11866	1060	0.1785			1.16981	0.01927	1.16981	0.04343
1447	0.000837346	1447	0.00108	1065	0.1174	1065	0.17158			1.16432	0.01868	1.16432	0.04008
1446	0.000942716	1446	0.00103	1070	0.11455	1070	0.16661			1.15888	0.01762	1.15888	0.03742
1445	0.000892387	1445	0.00117	1075	0.11381	1075	0.16168			1.15349	0.01723	1.15349	0.03417
1444	0.000971896	1444	0.00114	1080	0.10607	1080	0.15118			1.14815	0.01483	1.14815	0.03083
1443	0.00102	1443	0.00111	1085	0.1018	1085	0.14612			1.14286	0.01354	1.14286	0.02728
1442	0.00090689	1442	0.00106	1090	0.09829	1090	0.13708			1.13761	0.0125	1.13761	0.02486
1441	0.00102	1441	0.00114	1095	0.0967	1095	0.13328			1.13242	0.01199	1.13242	0.02242
1440	0.000903247	1440	0.00111	1100	0.09168	1100	0.12615			1.12727	0.01068	1.12727	0.02022
1439	0.000885807	1439	0.00115	1105	0.08768	1105	0.11932			1.12217	0.00968	1.12217	0.01826
1438	0.000914759	1438	0.00105	1110	0.0835	1110	0.11629			1.11712	0.0087	1.11712	0.01635
1437	0.000967143	1437	0.0012	1115	0.07945	1115	0.10769			1.11211	0.00781	1.11211	0.01477
1436	0.000863133	1436	0.00119	1120	0.07986	1120	0.10548			1.10714	0.00782	1.10714	0.01362
1435	0.000978811	1435	0.00124	1125	0.0781	1125	0.10302			1.10222	0.00741	1.10222	0.01258
1434	0.00098021	1434	0.00121	1130	0.07488	1130	0.09437			1.09735	0.00675	1.09735	0.01087
1433	0.000881873	1433	0.00115	1135	0.06884	1135	0.08854			1.09251	0.00566	1.09251	0.00946
1432	0.000830117	1432	0.00115	1140	0.06936	1140	0.08689			1.08772	0.00569	1.08772	0.00889
1431	0.000870502	1431	0.00124	1145	0.0681	1145	0.08495			1.08297	0.00544	1.08297	0.00831
1430	0.000870488	1430	0.00119	1150	0.07017	1150	0.08075			1.07826	0.00573	1.07826	0.00792
1429	0.000899534	1429	0.00113	1155	0.06878	1155	0.08145			1.07359	0.00545	1.07359	0.00721
1428	0.000873854	1428	0.00127	1160	0.06661	1160	0.07362			1.06897	0.00507	1.06897	0.00651
1427	0.000862455	1427	0.00119	1165	0.0628	1165	0.07146			1.06438	0.00447	1.06438	0.00564
1426	0.000824439	1426	0.00117	1170	0.06097	1170	0.06735			1.05983	0.00418	1.05983	0.00517
1425	0.000929457	1425	0.00127	1175	0.05843	1175	0.06446			1.05532	0.0038	1.05532	0.00458
1424	0.00081692	1424	0.00123	1180	0.05611	1180	0.06022			1.05085	0.00348	1.05085	0.00399
1423	0.000817045	1423	0.00123	1185	0.05493	1185	0.05555			1.04641	0.0033	1.04641	0.00345
1422	0.000767934	1422	0.0012	1190	0.05225	1190	0.05291			1.04202	0.00296	1.04202	0.00296
1421	0.00071522	1421	0.0012	1195	0.04992	1195	0.04846			1.03766	0.00268	1.03766	0.00263
1420	0.000601265	1420	0.00123	1200	0.04644	1200	0.04699			1.03333	0.0023	1.03333	0.00223
1419	0.000855073	1419	0.00127	1205	0.04513	1205	0.04202			1.02905	0.00216	1.02905	0.00203
1418	0.000638082	1418	0.00122	1210	0.04386	1210	0.04232			1.02479	0.00202	1.02479	0.00171
1417	0.000601542	1417	0.00117	1215	0.04232	1215	0.03618			1.02058	0.00187	1.02058	0.00147
1416	0.000605596	1416	0.00118	1220	0.04023	1220	0.03463			1.01639	0.00167	1.01639	0.00119
1415	0.000681408	1415	0.00113	1225	0.04017	1225	0.03212			1.01224	0.00165	1.01224	0.00108
1414	0.000591429	1414	0.00113	1230	0.03905	1230	0.03048			1.00813	0.00155	1.00813	0.000930989
1413	0.000645747	1413	0.00109	1235	0.03698	1235	0.02819			1.00405	0.00138	1.00405	0.000801532
1412	0.000517651	1412	0.00116	1240	0.0355	1240	0.0262			1	0.00126	1	0.000738318
1411	0.000542241	1411	0.00119	1245	0.03314	1245	0.02533			0.99598	0.00109	0.99598	0.000523168
1410	0.000481048	1410	0.00108	1250	0.02873	1250	0.01504			0.992	0.000812134	0.992	0.00029341
1409	0.000535547	1409	0.00111	1255	0.02393	1255	0.01241			0.98805	0.000558937	0.98805	0.000124555
1408	0.000422414	1408	0.00102	1260	0.01954	1260	0.00856			0.98413	0.000369844	0.98413	7.96252e-05
1407	0.000410761	1407	0.00113	1265	0.017	1265	0.00761			0.98024	0.00027776	0.98024	5.16347e-05
1406	0.000522395	1406	0.00113	1270	0.02036	1270	0.00774			0.97638	0.000395029	0.97638	6.37752e-05
1405	0.000285074	1405	0.000990751	1275	0.02448	1275	0.01038			0.97255	0.000566652	0.97255	0.000102984
1404	0.000505468	1404	0.00115	1280	0.02418	1280	0.0118			0.96875	0.000548683	0.96875	0.000110621
1403	0.000406655	1403	0.00119	1285	0.01914	1285	0.00761			0.96498	0.000341147	0.96498	6.39998e-05
1402	0.000324645	1402	0.00108	1290	0.0154	1290	0.00441			0.96124	0.000219023	0.96124	1.50453e-05
1401	0.000278001	1401	0.000944822	1295	0.01278	1295	0.000864603			0.95753	0.00014978	0.95753	9.68251e-07
1400	0.000310828	1400	0.00103	1300	0.01374	1300	0			0.95385	0.000171759	0.95385	1.17539e-07
1399	0.000328832	1399	0.00101	1305	0.01647	1305	0.00294			0.95019	0.000244907	0.95019	7.72366e-06
1398	0.000282518	1398	0.000987231	1310	0.0193	1310	0.00661			0.94656	0.000333701	0.94656	3.78477e-05
1397	0.000223852	1397	0.00106	1315	0.01908	1315	0.00813			0.94297	0.000323864	0.94297	4.54922e-05
1396	0.000295394	1396	0.00095564	1320	0.02116	1320	0.00592			0.93939	0.000394987	0.93939	5.0936e-05
1395	0.000216393	1395	0.00105	1325	0.02445	1325	0.00981			0.93585	0.000523382	0.93585	6.72785e-05
1394	0.000265581	1394	0.00109	1330	0.02563	1330	0.01007			0.93233	0.000570802	0.93233	8.01432e-05
1393	0.000193274	1393	0.00101	1335	0.02863	1335	0.00921			0.92884	0.000707114	0.92884	0.000106967
1392	0.000253148	1392	0.00108	1340	0.03103	1340	0.01522			0.92537	0.000824404	0.92537	0.000148814
1391	4.74166e-05	1391	0.001	1345	0.03194	1345	0.01362			0.92193	0.00086689	0.92193	0.000181348
1390	0.000151019	1390	0.000962464	1350	0.0271	1350	0.01366			0.91852	0.000619697	0.91852	0.000153539
1389	0.000150688	1389	0.00105	1355	0.02487	1355	0.01306			0.91513	0.000517842	0.91513	0.000137763
1388	9.28966e-05	1388	0.00101	1360	0.02252	1360	0.0115			0.91176	0.000421657	0.91176	0.00011285
1387	0.000112292	1387	0.00105	1365	0.02234	1365	0.01137			0.90842	0.000411716	0.90842	0.000103843
1386	0.000194779	1386	0.001	1370	0.0219	1370	0.01327			0.90511	0.000393009	0.90511	0.000160435
1385	0.000192432	1385	0.00105	1375	0.02269	1375	0.01958			0.90182	0.000418723	0.90182	0.000293296
1384	0.000157426	1384	0.00108	1380	0.02356	1380	0.02425			0.89855	0.000448199	0.89855	0.000507642
1383	0.000224901	1383	0.00109	1385	0.02435	1385	0.02814			0.89531	0.000475219	0.89531	0.000559975
1382	0.000303104	1382	0.00113	1390	0.02003	1390	0.02252			0.89209	0.000319247	0.89209	0.000459294
1381	7.03833e-05	1381	0.00106	1395	0.01513	1395	0.01863			0.88889	0.00018083	0.88889	0.000221871
1380	0.000364334	1380	0.00118	1400	0.01032	1400	0.0102			0.88571	8.35091e-05	0.88571	0.000133486
1379	0.000214101	1379	0.00114	1405	0.01048	1405	0.01284			0.88256	8.55083e-05	0.88256	8.22376e-05
1378	0.000380144	1378	0.00121	1410	0.01017	1410	0.00899			0.87943	7.99638e-05	0.87943	9.12671e-05
1377	0.000247678	1377	0.00114	1415	0.01467	1415	0.01102			0.87633	0.000165179	0.87633	7.68097e-05
1376	0.000254737	1376	0.00111	1420	0.01485	1420	0.00947			0.87324	0.000168187	0.87324	6.25387e-05
1375	0.000145593	1375	0.00121	1425	0.01504	1425	0.00679			0.87018	0.000171283	0.87018	5.5078e-05
1374	0.00036736	1374	0.00128	1430	0.0111	1430	0.01025			0.86713	9.25803e-05	0.86713	4.1255e-05
1373	0.00030841	1373	0.00124	1435	0.01535	1435	0.00679			0.86411	0.000175841	0.86411	9.46642e-05
1372	0.000311201	1372	0.0012	1440	0.01552	1440	0.01647			0.86111	0.000178573	0.86111	8.83017e-05
1371	0.000239832	1371	0.00126	1445	0.01516	1445	0.00718			0.85813	0.000169335	0.85813	0.000105398
1370	0.000197348	1370	0.00129	1450	0.01193	1450	0.01163			0.85517	0.000104159	0.85517	4.66462e-05
1369	0.00022957	1369	0.00122	1455	0.01338	1455	0.0067			0.85223	0.000129959	0.85223	6.50658e-05
1368	0.000267322	1368	0.00123	1460	0.01758	1460	0.01176			0.84932	0.000222828	0.84932	8.17123e-05
1367	0.000167354	1367	0.00121	1465	0.01924	1465	0.01392			0.84642	0.000265136	0.84642	0.000133986
1366	0.000244681	1366	0.0013	1470	0.01759	1470	0.01331			0.84354	0.000220077	0.84354	0.00013428
1365	0.000212706	1365	0.0013	1475	0.013	1475	0.01293			0.84068	0.000119518	0.84068	9.41173e-05
1364	0.00016665	1364	0.00118	1480	0.01538	1480	0.01081			0.83784	0.00016597	0.83784	0.000150813
1363	0.000206546	1363	0.0014	1485	0.01387	1485	0.02118			0.83502	0.000134053	0.83502	0.000170381
1362	6.60769e-05	1362	0.00125	1490	0.01548	1490	0.01336			0.83221	0.000165979	0.83221	0.000252702
1361	0	1361	0.00127	1495	0.0128	1495	0.0214			0.82943	0.000112734	0.82943	0.000173195
1360	6.54833e-05	1360	0.0013	1500	0.01539	1500	0.01236			0.82667	0.000161876	0.82667	0.000193711
1359	0.000152248	1359	0.00126	1505	0.01285	1505	0.01785			0.82392	0.000112086	0.82392	0.000158547
1358	0.000132642	1358	0.00129	1510	0.01378	1510	0.01729			0.82119	0.000128108	0.82119	0.00024326
1357	0.000137695	1357	0.00129	1515	0.00995	1515	0.0201			0.81848	6.62591e-05	0.81848	0.000222291
1356	0.000288334	1356	0.00138	1520	0.00907	1520	0.01587			0.81579	5.47191e-05	0.81579	0.000185422
1355	0.00026565	1355	0.00141	1525	0.00991	1525	0.01617			0.81311	6.49915e-05	0.81311	0.00021242
1354	0.000356249	1354	0.00144	1530	0.01049	1530	0.02296			0.81046	7.23301e-05	0.81046	0.000234851
1353	0.000367319	1353	0.00147	1535	0.01038	1535	0.01768			0.80782	7.02432e-05	0.80782	0.000372257
1352	0.000370387	1352	0.00143	1540	0.00678	1540	0.02901			0.80519	2.97873e-05	0.80519	0.000273937
1351	0.00049063	1351	0.00154	1545	0.00734	1545	0.01323			0.80259	3.47144e-05	0.80259	0.000317019
1350	0.000421363	1350	0.0015	1550	0.00609	1550	0.02525			0.8	2.37598e-05	0.8	0.000198962
1349	0.000573363	1349	0.00153	1555	0.00644	1555	0.01548			0.79743	2.63441e-05	0.79743	0.000270651
1348	0.000407899	1348	0.00153	1560	0.00796	1560	0.02317			0.79487	4.00669e-05	0.79487	0.000307258
1347	0.000535146	1347	0.0016	1565	0.00845	1565	0.02745			0.79233	4.47762e-05	0.79233	0.000396041
1346	0.000390524	1346	0.00156	1570	0.00469	1570	0.02049			0.78981	1.37121e-05	0.78981	0.000330193
1345	0.000439556	1345	0.00162	1575	0.00175	1575	0.0217			0.7873	1.89405e-06	0.7873	0.000250627
1344	0.00049034	1344	0.00161	1580	0.00514	1580	0.02114			0.78481	1.62716e-05	0.78481	0.000323511
1343	0.000439473	1343	0.00162	1585	0.00897	1585	0.02745			0.78233	4.92115e-05	0.78233	0.000420687
1342	0.000467649	1342	0.00165	1590	0.00754	1590	0.02853			0.77987	3.45346e-05	0.77987	0.000492295
1341	0.000484919	1341	0.00172	1595	0.00445	1595	0.02667			0.77743	1.19549e-05	0.77743	0.000468247
1340	0.000302786	1340	0.00159	1600	-0.0012	1600	0.02512			0.775	8.69426e-07	0.775	0.000361992
1339	0.000345207	1339	0.00163
1338	0.000485984	1338	0.00168
1337	0.000317308	1337	0.00171
1336	0.000429174	1336	0.00171
1335	0.000452607	1335	0.00169
1334	0.000415778	1334	0.00178
1333	0.000520777	1333	0.00179
1332	0.000446842	1332	0.00175
1331	0.000405079	1331	0.00184
1330	0.000437358	1330	0.0018
1329	0.000383683	1329	0.00179
1328	0.000334553	1328	0.00179
1327	0.000555741	1327	0.00188
1326	0.000389488	1326	0.00184
1325	0.000453837	1325	0.00185
1324	0.000519463	1324	0.00192
1323	0.00044145	1323	0.00188
1322	0.000499093	1322	0.00192
1321	0.000411756	1321	0.00185
1320	0.00035752	1320	0.00199
1319	0.000491059	1319	0.00195
1318	0.000523584	1318	0.00197
1317	0.000341144	1317	0.00196
1316	0.000421612	1316	0.00198
1315	0.000420064	1315	0.00201
1314	0.000513641	1314	0.00201
1313	0.000531938	1313	0.00206
1312	0.000469392	1312	0.00198
1311	0.000445376	1311	0.00202
1310	0.000508842	1310	0.00197
1309	0.000494889	1309	0.0021
1308	0.000588206	1308	0.00211
1307	0.000489068	1307	0.00205
1306	0.000481103	1306	0.00212
1305	0.000467912	1305	0.00216
1304	0.000528909	1304	0.00216
1303	0.000499411	1303	0.00211
1302	0.000492386	1302	0.00216
1301	0.000389695	1301	0.00218
1300	0.00043021	1300	0.00214
1299	0.000584969	1299	0.00228
1298	0.000485818	1298	0.0022
1297	0.000419677	1297	0.00209
1296	0.000428731	1296	0.00216
1295	0.000487726	1295	0.0022
1294	0.000354729	1294	0.0022
1293	0.000441685	1293	0.00225
1292	0.000524691	1292	0.00225
1291	0.000635536	1291	0.00236
1290	0.000525064	1290	0.00231
1289	0.000488763	1289	0.00228
1288	0.000531412	1288	0.00236
1287	0.00063822	1287	0.00229
1286	0.000456685	1286	0.00235
1285	0.000637431	1285	0.00234
1284	0.000497005	1284	0.00232
1283	0.000559378	1283	0.00241
1282	0.000507598	1282	0.00239
1281	0.000538853	1281	0.00235
1280	0.000444726	1280	0.00234
1279	0.000501029	1279	0.00233
1278	0.000614837	1278	0.00243
1277	0.000437399	1277	0.00246
1276	0.000596548	1276	0.00244
1275	0.000547967	1275	0.00244
1274	0.000479153	1274	0.00243
1273	0.000623056	1273	0.00249
1272	0.000543417	1272	0.0024
1271	0.000538203	1271	0.00248
1270	0.000499314	1270	0.00238
1269	0.000602759	1269	0.00242
1268	0.000560499	1268	0.00243
1267	0.000645554	1267	0.00249
1266	0.000649802	1266	0.00253
1265	0.000596977	1265	0.00253
1264	0.000566779	1264	0.00252
1263	0.000695262	1263	0.00256
1262	0.000660249	1262	0.00258
1261	0.000510087	1261	0.00255
1260	0.000590226	1260	0.00251
1259	0.00062383	1259	0.00252
1258	0.000660221	1258	0.00257
1257	0.00048308	1257	0.00248
1256	0.000559807	1256	0.00265
1255	0.000646924	1255	0.00266
1254	0.000729574	1254	0.00262
1253	0.000647242	1253	0.00252
1252	0.000620219	1252	0.00257
1251	0.000592702	1251	0.00266
1250	0.000562408	1250	0.0026
1249	0.000609068	1249	0.0026
1248	0.000559766	1248	0.00261
1247	0.000568342	1247	0.00265
1246	0.000671693	1246	0.0027
1245	0.000572851	1245	0.00262
1244	0.000632243	1244	0.00263
1243	0.000735609	1243	0.00265
1242	0.000567415	1242	0.00264
1241	0.000561495	1241	0.00264
1240	0.000643672	1240	0.00263
1239	0.00068985	1239	0.00268
1238	0.000798767	1238	0.00268
1237	0.000707857	1237	0.00266
1236	0.000673977	1236	0.00266
1235	0.000744496	1235	0.00267
1234	0.00070239	1234	0.00271
1233	0.000836266	1233	0.00268
1232	0.000560361	1232	0.00262
1231	0.000619057	1231	0.0026
1230	0.000651227	1230	0.0026
1229	0.000790736	1229	0.00271
1228	0.000813832	1228	0.00276
1227	0.00064161	1227	0.00272
1226	0.000732287	1226	0.00271
1225	0.000651919	1225	0.00274
1224	0.000608072	1224	0.00271
1223	0.000788715	1223	0.00271
1222	0.000754892	1222	0.00265
1221	0.000800678	1221	0.00276
1220	0.000850253	1220	0.00275
1219	0.000742434	1219	0.00278
1218	0.00080191	1218	0.00275
1217	0.000855516	1217	0.00276
1216	0.000792786	1216	0.00279
1215	0.000897789	1215	0.00278
1214	0.000698016	1214	0.00277
1213	0.000868923	1213	0.00281
1212	0.000751307	1212	0.00278
1211	0.000890073	1211	0.00278
1210	0.000849242	1210	0.00281
1209	0.000850627	1209	0.00282
1208	0.00066703	1208	0.00279
1207	0.00085553	1207	0.00285
1206	0.000900088	1206	0.00286
1205	0.000940111	1205	0.0028
1204	0.000758104	1204	0.00276
1203	0.000915894	1203	0.00278
1202	0.000798933	1202	0.00281
1201	0.000758187	1201	0.00284
1200	0.000833455	1200	0.00278
1199	0.000835684	1199	0.00284
1198	0.000868493	1198	0.0028
1197	0.000949256	1197	0.00276
1196	0.000920175	1196	0.00288
1195	0.000746988	1195	0.00283
1194	0.000868092	1194	0.00274
1193	0.000834936	1193	0.00282
1192	0.000929693	1192	0.00284
1191	0.000817253	1191	0.00281
1190	0.000783094	1190	0.00286
1189	0.000737021	1189	0.00275
1188	0.000803087	1188	0.00276
1187	0.000706168	1187	0.00272
1186	0.000732758	1186	0.00271
1185	0.000685726	1185	0.00277
1184	0.000673617	1184	0.00268
1183	0.000822542	1183	0.00276
1182	0.000685768	1182	0.00282
1181	0.000648888	1181	0.0027
1180	0.000781391	1180	0.00271
1179	0.000747265	1179	0.00277
1178	0.00065297	1178	0.00277
1177	0.00088215	1177	0.00285
1176	0.000914911	1176	0.00283
1175	0.00101	1175	0.00293
1174	0.00109	1174	0.00297
1173	0.00112	1173	0.00294
1172	0.00106	1172	0.00289
1171	0.00103	1171	0.00288
1170	0.00106	1170	0.00293
1169	0.00113	1169	0.00294
1168	0.00118	1168	0.00289
1167	0.00134	1167	0.00306
1166	0.00124	1166	0.00294
1165	0.00108	1165	0.00287
1164	0.00128	1164	0.00303
1163	0.00119	1163	0.00294
1162	0.00112	1162	0.003
1161	0.0011	1161	0.00295
1160	0.00122	1160	0.00309
1159	0.00112	1159	0.00296
1158	0.00115	1158	0.00304
1157	0.00107	1157	0.00302
1156	0.00102	1156	0.00307
1155	0.00111	1155	0.003
1154	0.00132	1154	0.00313
1153	0.00112	1153	0.00306
1152	0.00112	1152	0.00303
1151	0.00121	1151	0.00303
1150	0.00119	1150	0.00315
1149	0.00127	1149	0.00314
1148	0.00119	1148	0.00307
1147	0.00119	1147	0.0031
1146	0.00112	1146	0.00306
1145	0.0012	1145	0.00313
1144	0.0012	1144	0.00315
1143	0.00121	1143	0.00322
1142	0.00128	1142	0.00316
1141	0.00118	1141	0.00315
1140	0.00126	1140	0.00323
1139	0.00117	1139	0.00319
1138	0.00113	1138	0.00314
1137	0.00115	1137	0.00315
1136	0.00103	1136	0.00318
1135	0.00125	1135	0.00322
1134	0.0012	1134	0.00325
1133	0.00132	1133	0.0033
1132	0.00117	1132	0.00319
1131	0.00131	1131	0.00324
1130	0.00122	1130	0.00328
1129	0.00123	1129	0.00325
1128	0.00124	1128	0.00333
1127	0.00137	1127	0.00331
1126	0.00135	1126	0.00338
1125	0.00133	1125	0.00331
1124	0.00124	1124	0.00335
1123	0.00136	1123	0.00337
1122	0.00118	1122	0.00337
1121	0.00114	1121	0.00334
1120	0.0012	1120	0.00329
1119	0.00132	1119	0.00336
1118	0.00133	1118	0.0034
1117	0.00128	1117	0.00335
1116	0.00129	1116	0.00345
1115	0.00138	1115	0.00349
1114	0.00131	1114	0.00333
1113	0.00123	1113	0.00346
1112	0.00134	1112	0.00347
1111	0.00141	1111	0.00345
1110	0.00125	1110	0.00341
1109	0.00137	1109	0.00348
1108	0.00122	1108	0.00341
1107	0.00143	1107	0.00348
1106	0.00128	1106	0.00348
1105	0.0013	1105	0.00351
1104	0.00142	1104	0.00349
1103	0.00135	1103	0.00351
1102	0.00139	1102	0.00353
1101	0.00144	1101	0.00357
1100	0.00135	1100	0.00348
1099	0.00138	1099	0.00357
1098	0.00141	1098	0.0035
1097	0.00137	1097	0.00355
1096	0.00138	1096	0.00357
1095	0.00148	1095	0.0036
1094	0.00147	1094	0.00364
1093	0.00158	1093	0.00372
1092	0.00157	1092	0.00358
1091	0.00164	1091	0.0037
1090	0.00158	1090	0.00368
1089	0.00155	1089	0.00361
1088	0.00151	1088	0.00371
1087	0.0015	1087	0.0036
1086	0.00162	1086	0.00366
1085	0.0016	1085	0.00368
1084	0.00156	1084	0.00363
1083	0.00156	1083	0.0037
1082	0.00167	1082	0.00374
1081	0.00157	1081	0.00368
1080	0.00157	1080	0.00366
1079	0.00153	1079	0.00373
1078	0.00166	1078	0.00375
1077	0.00162	1077	0.00368
1076	0.00171	1076	0.00373
1075	0.00162	1075	0.00379
1074	0.00173	1074	0.0038
1073	0.0017	1073	0.00379
1072	0.00168	1072	0.00374
1071	0.00175	1071	0.00375
1070	0.00171	1070	0.00375
1069	0.0019	1069	0.0038
1068	0.00175	1068	0.00374
1067	0.00182	1067	0.00385
1066	0.00182	1066	0.00383
1065	0.00189	1065	0.00387
1064	0.00184	1064	0.0038
1063	0.00187	1063	0.00382
1062	0.00194	1062	0.00391
1061	0.00189	1061	0.00388
1060	0.00191	1060	0.00386
1059	0.00208	1059	0.0039
1058	0.00202	1058	0.00384
1057	0.00204	1057	0.00386
1056	0.00196	1056	0.00385
1055	0.00207	1055	0.00388
1054	0.00213	1054	0.00396
1053	0.00201	1053	0.00388
1052	0.00202	1052	0.0038
1051	0.00206	1051	0.0039
1050	0.00223	1050	0.00403
1049	0.00218	1049	0.0039
1048	0.00215	1048	0.00397
1047	0.00221	1047	0.00398
1046	0.00209	1046	0.00389
1045	0.0023	1045	0.00393
1044	0.00225	1044	0.00395
1043	0.0023	1043	0.00396
1042	0.00227	1042	0.00397
1041	0.00235	1041	0.00395
1040	0.00231	1040	0.00402
1039	0.0024	1039	0.00404
1038	0.00241	1038	0.004
1037	0.00239	1037	0.00394
1036	0.00244	1036	0.00405
1035	0.0026	1035	0.00409
1034	0.00257	1034	0.00413
1033	0.00253	1033	0.00405
1032	0.00277	1032	0.00419
1031	0.00265	1031	0.00411
1030	0.00268	1030	0.00406
1029	0.00276	1029	0.0042
1028	0.00257	1028	0.00402
1027	0.00268	1027	0.00416
1026	0.00272	1026	0.00414
1025	0.00266	1025	0.00413
1024	0.00281	1024	0.00414
1023	0.00288	1023	0.00419
1022	0.00276	1022	0.00412
1021	0.00286	1021	0.00417
1020	0.00277	1020	0.00414
1019	0.00304	1019	0.00429
1018	0.00293	1018	0.00415
1017	0.00306	1017	0.00417
1016	0.00317	1016	0.00428
1015	0.00304	1015	0.00423
1014	0.00323	1014	0.00419
1013	0.00322	1013	0.00435
1012	0.00329	1012	0.0043
1011	0.00334	1011	0.00431
1010	0.00329	1010	0.00429
1009	0.00333	1009	0.00431
1008	0.00347	1008	0.00433
1007	0.00345	1007	0.00429
1006	0.00356	1006	0.00441
1005	0.00354	1005	0.00433
1004	0.0036	1004	0.00435
1003	0.00372	1003	0.00437
1002	0.00372	1002	0.00441
1001	0.00374	1001	0.00445
1000	0.00379	1000	0.00446
999	0.00393	999	0.00446
998	0.00384	998	0.00449
997	0.00394	997	0.0045
996	0.00395	996	0.00449
995	0.0041	995	0.00463
994	0.00413	994	0.00454
993	0.00423	993	0.00461
992	0.00414	992	0.00454
991	0.00438	991	0.00467
990	0.00442	990	0.00462
989	0.00431	989	0.00453
988	0.00462	988	0.00473
987	0.00457	987	0.00464
986	0.00473	986	0.0047
985	0.00475	985	0.00465
984	0.00483	984	0.00468
983	0.00486	983	0.00476
982	0.00485	982	0.00475
981	0.00505	981	0.00475
980	0.00517	980	0.00481
979	0.00512	979	0.00482
978	0.00521	978	0.00483
977	0.00528	977	0.00484
976	0.00548	976	0.00485
975	0.00546	975	0.00492
974	0.0055	974	0.0049
973	0.00548	973	0.00485
972	0.00566	972	0.00503
971	0.00584	971	0.00503
970	0.00593	970	0.00508
969	0.00599	969	0.00502
968	0.00605	968	0.00505
967	0.00613	967	0.00517
966	0.00608	966	0.00517
965	0.0061	965	0.00508
964	0.0063	964	0.00515
963	0.00644	963	0.0052
962	0.0065	962	0.00525
961	0.00661	961	0.00529
960	0.00665	960	0.00532
959	0.00692	959	0.00541
958	0.00687	958	0.00537
957	0.00696	957	0.00536
956	0.0071	956	0.00554
955	0.00712	955	0.00543
954	0.00729	954	0.00546
953	0.00735	953	0.0055
952	0.0074	952	0.00549
951	0.00772	951	0.00568
950	0.00756	950	0.00568
949	0.00789	949	0.0057
948	0.00801	948	0.00571
947	0.00788	947	0.00578
946	0.00822	946	0.00583
945	0.00825	945	0.00592
944	0.00838	944	0.0059
943	0.00847	943	0.00595
942	0.00854	942	0.00604
941	0.00876	941	0.00613
940	0.00877	940	0.00604
939	0.00882	939	0.00609
938	0.00894	938	0.00617
937	0.0091	937	0.00619
936	0.00937	936	0.00628
935	0.00935	935	0.00633
934	0.0094	934	0.00628
933	0.00969	933	0.00638
932	0.00977	932	0.00643
931	0.00996	931	0.00658
930	0.01002	930	0.00652
929	0.01023	929	0.00664
928	0.01036	928	0.00663
927	0.01041	927	0.00666
926	0.01051	926	0.00677
925	0.01082	925	0.00687
924	0.01075	924	0.00683
923	0.0111	923	0.00702
922	0.01113	922	0.00696
921	0.01121	921	0.00706
920	0.01146	920	0.00711
919	0.01146	919	0.00716
918	0.01158	918	0.0073
917	0.01186	917	0.00741
916	0.0118	916	0.00737
915	0.01203	915	0.00756
914	0.01211	914	0.00752
913	0.01224	913	0.00763
912	0.01234	912	0.00778
911	0.01242	911	0.00773
910	0.01253	910	0.00783
909	0.01261	909	0.00797
908	0.01279	908	0.00805
907	0.01288	907	0.008
906	0.01299	906	0.00812
905	0.01301	905	0.00822
904	0.0131	904	0.00835
903	0.01315	903	0.00836
902	0.01343	902	0.00839
901	0.01342	901	0.00859
900	0.01345	900	0.0087
899	0.0134	899	0.0087
898	0.01347	898	0.00878
897	0.01346	897	0.0089
896	0.01365	896	0.00898
895	0.01371	895	0.00912
894	0.01387	894	0.00927
893	0.01392	893	0.0094
892	0.01398	892	0.00957
891	0.01402	891	0.00957
890	0.01401	890	0.00975
889	0.01401	889	0.00979
888	0.01398	888	0.00994
887	0.01409	887	0.01002
886	0.01431	886	0.01027
885	0.01407	885	0.01032
884	0.01423	884	0.01049
883	0.01432	883	0.01058
882	0.01433	882	0.0108
881	0.01437	881	0.01092
880	0.01421	880	0.01113
879	0.01445	879	0.01126
878	0.01447	878	0.01139
877	0.01441	877	0.01151
876	0.01437	876	0.01166
875	0.01456	875	0.01192
874	0.01461	874	0.01202
873	0.0147	873	0.0123
872	0.0146	872	0.01245
871	0.0147	871	0.01257
870	0.01468	870	0.01283
869	0.01486	869	0.01308
868	0.01484	868	0.01336
867	0.01478	867	0.0135
866	0.01487	866	0.01379
865	0.01497	865	0.01403
864	0.01503	864	0.0142
863	0.01512	863	0.01447
862	0.01503	862	0.01472
861	0.01506	861	0.01502
860	0.01503	860	0.01528
859	0.01532	859	0.01561
858	0.01518	858	0.01583
857	0.01538	857	0.01619
856	0.01536	856	0.01654
855	0.01537	855	0.01679
854	0.01539	854	0.01708
853	0.01555	853	0.01743
852	0.01555	852	0.01781
851	0.01566	851	0.01807
850	0.01555	850	0.0185
849	0.01559	849	0.01883
848	0.01559	848	0.01911
847	0.01576	847	0.01966
846	0.01566	846	0.01994
845	0.01577	845	0.02037
844	0.01588	844	0.02076
843	0.01588	843	0.02121
842	0.01598	842	0.0217
841	0.01594	841	0.02204
840	0.01598	840	0.02253
839	0.01609	839	0.02293
838	0.01615	838	0.02335
837	0.01626	837	0.02395
836	0.01625	836	0.02432
835	0.01635	835	0.02487
834	0.01649	834	0.02542
833	0.01636	833	0.02585
832	0.01654	832	0.02639
831	0.01668	831	0.02692
830	0.01655	830	0.02749
829	0.01666	829	0.02807
828	0.01682	828	0.0287
827	0.01679	827	0.02919
826	0.01691	826	0.02977
825	0.01695	825	0.03032
824	0.01714	824	0.03107
823	0.0172	823	0.03171
822	0.01739	822	0.03241
821	0.01732	821	0.03305
820	0.01746	820	0.03359
819	0.01756	819	0.0343
818	0.01774	818	0.03507
817	0.01775	817	0.03576
816	0.01793	816	0.0364
815	0.01818	815	0.03719
814	0.01824	814	0.03786
813	0.01829	813	0.0386
812	0.01865	812	0.03944
811	0.01878	811	0.0402
810	0.01907	810	0.04099
809	0.01913	809	0.0417
808	0.01932	808	0.04248
807	0.01948	807	0.0433
806	0.01971	806	0.04401
805	0.02002	805	0.04493
804	0.02024	804	0.04577
803	0.02041	803	0.04649
802	0.02076	802	0.0473
801	0.02099	801	0.04808
800	0.02122	800	0.04896
799	0.0237	799	0.05465
798	0.02396	798	0.05563
797	0.02437	797	0.05666
796	0.02477	796	0.05763
795	0.02515	795	0.05858
794	0.02559	794	0.05962
793	0.02608	793	0.06061
792	0.02643	792	0.06155
791	0.02694	791	0.06252
790	0.02744	790	0.0635
789	0.02786	789	0.06439
788	0.02836	788	0.06531
787	0.02889	787	0.06624
786	0.02953	786	0.0672
785	0.03005	785	0.06809
784	0.03067	784	0.06904
783	0.03132	783	0.06995
782	0.03199	782	0.0709
781	0.03273	781	0.07193
780	0.03348	780	0.07288
779	0.03434	779	0.07399
778	0.03518	778	0.07507
777	0.03612	777	0.07626
776	0.03711	776	0.07744
775	0.03819	775	0.07882
774	0.03942	774	0.08025
773	0.04071	773	0.08181
772	0.04209	772	0.08343
771	0.04362	771	0.08521
770	0.04525	770	0.08712
769	0.04708	769	0.08922
768	0.04903	768	0.09145
767	0.05116	767	0.09384
766	0.05351	766	0.09643
765	0.05601	765	0.09926
764	0.05884	764	0.1023
763	0.06185	763	0.10557
762	0.06516	762	0.10901
761	0.06876	761	0.11274
760	0.07288	760	0.11692
759	0.0772	759	0.12121
758	0.08198	758	0.12585
757	0.08726	757	0.13087
756	0.09298	756	0.13622
755	0.09929	755	0.14194
754	0.10618	754	0.14804
753	0.11379	753	0.15461
752	0.12214	752	0.16163
751	0.13121	751	0.16904
750	0.14103	750	0.17691
749	0.15206	749	0.18547
748	0.16369	748	0.19432
747	0.17657	747	0.20392
746	0.19061	746	0.2141
745	0.20563	745	0.22488
744	0.22192	744	0.23632
743	0.2393	743	0.24851
742	0.258	742	0.26143
741	0.27818	741	0.27527
740	0.29939	740	0.28986
739	0.32164	739	0.30514
738	0.34562	738	0.32177
737	0.37012	737	0.33889
736	0.39556	736	0.35697
735	0.42183	735	0.37587
734	0.44872	734	0.39567
733	0.4758	733	0.41611
732	0.50274	732	0.43709
731	0.52958	731	0.45861
730	0.55594	730	0.48053
729	0.58085	729	0.50229
728	0.60428	728	0.52362
727	0.62634	727	0.54509
726	0.64589	726	0.56524
725	0.66303	725	0.58465
724	0.67729	724	0.6025
723	0.68816	723	0.61852
722	0.69586	722	0.63267
721	0.69977	721	0.64414
720	0.7	720	0.65286
719	0.69616	719	0.65882
718	0.68866	718	0.66162
717	0.67759	717	0.66136
716	0.66261	716	0.65762
715	0.64467	715	0.6508
714	0.62382	714	0.64097
713	0.60041	713	0.62823
712	0.57488	712	0.61283
711	0.54767	711	0.59516
710	0.51966	710	0.5755
709	0.4913	709	0.55474
708	0.46231	708	0.53235
707	0.43429	707	0.50985
706	0.40726	706	0.4872
705	0.38086	705	0.46429
704	0.35649	704	0.44223
703	0.33358	703	0.42072
702	0.31272	702	0.40044
701	0.2938	701	0.38138
700	0.27669	700	0.36343
699	0.26164	699	0.34704
698	0.24848	698	0.33223
697	0.23668	697	0.31837
696	0.22673	696	0.30623
695	0.21806	695	0.29533
694	0.21047	694	0.28545
693	0.20399	693	0.27673
692	0.1983	692	0.26893
691	0.19338	691	0.26199
690	0.18895	690	0.25565
689	0.18485	689	0.24988
688	0.18111	688	0.24459
687	0.1776	687	0.23969
686	0.17405	686	0.2349
685	0.17061	685	0.23041
684	0.16709	684	0.22594
683	0.16358	683	0.22153
682	0.16001	682	0.2172
681	0.15639	681	0.21283
680	0.15273	680	0.20851
679	0.14903	679	0.20416
678	0.14533	678	0.1998
677	0.14175	677	0.19553
676	0.13827	676	0.19139
675	0.13488	675	0.18723
674	0.13174	674	0.18333
673	0.12891	673	0.17964
672	0.12624	672	0.17616
671	0.12394	671	0.17292
670	0.12198	670	0.16998
669	0.12033	669	0.16733
668	0.11911	668	0.16506
667	0.11815	667	0.16304
666	0.11762	666	0.1614
665	0.11741	665	0.16009
664	0.11752	664	0.15906
663	0.11789	663	0.15834
662	0.11856	662	0.15791
661	0.11948	661	0.15774
660	0.12063	660	0.15785
659	0.12203	659	0.15816
658	0.12349	658	0.15868
657	0.12507	657	0.15941
656	0.12679	656	0.16029
655	0.12845	655	0.16131
654	0.13023	654	0.16248
653	0.13194	653	0.16373
652	0.13351	652	0.16503
651	0.13492	651	0.16637
650	0.13619	650	0.1677
649	0.13724	649	0.16902
648	0.13801	648	0.17028
647	0.13837	647	0.17136
646	0.13842	646	0.17232
645	0.13804	645	0.17311
644	0.1372	644	0.17358
643	0.13588	643	0.17379
642	0.13408	642	0.17368
641	0.13185	641	0.17325
640	0.12922	640	0.17246
639	0.12625	639	0.17137
638	0.12302	638	0.16998
637	0.11958	637	0.16835
636	0.11611	636	0.16651
635	0.11268	635	0.1646
634	0.10933	634	0.16259
633	0.10612	633	0.16058
632	0.10314	632	0.15866
631	0.10038	631	0.15679
630	0.09793	630	0.15507
629	0.09576	629	0.15348
628	0.09384	628	0.15207
627	0.09212	627	0.15081
626	0.09064	626	0.14969
625	0.08931	625	0.14867
624	0.08819	624	0.14779
623	0.08719	623	0.14707
622	0.08637	622	0.14643
621	0.08562	621	0.14588
620	0.08497	620	0.1454
619	0.08436	619	0.14497
618	0.08381	618	0.1446
617	0.08328	617	0.14429
616	0.0828	616	0.14399
615	0.08232	615	0.14374
614	0.08186	614	0.14348
613	0.08149	613	0.14332
612	0.08106	612	0.14314
611	0.08067	611	0.14297
610	0.08037	610	0.1429
609	0.08003	609	0.14279
608	0.07973	608	0.14272
607	0.07956	607	0.14272
606	0.07937	606	0.14272
605	0.07935	605	0.14279
604	0.07934	604	0.14288
603	0.07935	603	0.14299
602	0.0795	602	0.14316
601	0.07965	601	0.14336
600	0.07992	600	0.1436
599	0.08024	599	0.14385
598	0.08054	598	0.14414
597	0.08095	597	0.14443
596	0.08136	596	0.14477
595	0.08177	595	0.14509
594	0.08227	594	0.14545
593	0.08271	593	0.14582
592	0.08313	592	0.14617
591	0.08364	591	0.14656
590	0.08405	590	0.14693
589	0.08446	589	0.14727
588	0.0849	588	0.14766
587	0.0853	587	0.14802
586	0.08568	586	0.14834
585	0.08616	585	0.14874
584	0.08658	584	0.14909
583	0.08706	583	0.1495
582	0.08751	582	0.14986
581	0.08803	581	0.15028
580	0.08856	580	0.15069
579	0.08915	579	0.15118
578	0.08976	578	0.15162
577	0.09049	577	0.15217
576	0.09114	576	0.15271
575	0.09186	575	0.1533
574	0.09258	574	0.15388
573	0.09339	573	0.15454
572	0.09413	572	0.15516
571	0.09489	571	0.15583
570	0.0957	570	0.15651
569	0.09644	569	0.15717
568	0.09723	568	0.15785
567	0.09804	567	0.15855
566	0.09885	566	0.15923
565	0.09966	565	0.15991
564	0.10047	564	0.16061
563	0.10127	563	0.16131
562	0.10212	562	0.16202
561	0.10289	561	0.16273
560	0.10374	560	0.16338
559	0.10458	559	0.16413
558	0.1054	558	0.16482
557	0.10622	557	0.16552
556	0.10704	556	0.16624
555	0.1079	555	0.16698
554	0.10876	554	0.16772
553	0.10957	553	0.16843
552	0.11041	552	0.1692
551	0.11132	551	0.17
550	0.11216	550	0.17079
549	0.11303	549	0.17159
548	0.11389	548	0.17245
547	0.11479	547	0.17328
546	0.1157	546	0.17417
545	0.11655	545	0.17502
544	0.11747	544	0.17602
543	0.11835	543	0.17694
542	0.11924	542	0.17795
541	0.12015	541	0.17895
540	0.12101	540	0.17998
539	0.12188	539	0.18106
538	0.12272	538	0.18216
537	0.12352	537	0.18326
536	0.12434	536	0.1844
535	0.12516	535	0.1856
534	0.12597	534	0.18681
533	0.12662	533	0.18796
532	0.1273	532	0.18917
531	0.12791	531	0.19036
530	0.12851	530	0.19161
529	0.12909	529	0.19282
528	0.12958	528	0.19404
527	0.13006	527	0.19525
526	0.13052	526	0.19647
525	0.13091	525	0.19769
524	0.13135	524	0.19892
523	0.1317	523	0.20014
522	0.13201	522	0.20134
521	0.13234	521	0.20258
520	0.13257	520	0.20376
519	0.13281	519	0.20497
518	0.13303	518	0.20622
517	0.1332	517	0.20745
516	0.13337	516	0.20869
515	0.1335	515	0.20989
514	0.13361	514	0.21117
513	0.13369	513	0.21242
512	0.13375	512	0.21367
511	0.13367	511	0.21493
510	0.13363	510	0.21618
509	0.13356	509	0.21747
508	0.13343	508	0.21875
507	0.13327	507	0.22
506	0.13309	506	0.22135
505	0.13284	505	0.22265
504	0.13256	504	0.22396
503	0.13225	503	0.22535
502	0.13186	502	0.22671
501	0.13148	501	0.22809
500	0.13101	500	0.22949
499	0.13055	499	0.23093
498	0.13006	498	0.23242
497	0.12947	497	0.23389
496	0.12889	496	0.2354
495	0.12826	495	0.23695
494	0.12761	494	0.23854
493	0.12701	493	0.24013
492	0.12628	492	0.24176
491	0.12553	491	0.24341
490	0.12482	490	0.24509
489	0.1241	489	0.24681
488	0.1233	488	0.24853
487	0.12251	487	0.25029
486	0.12168	486	0.25209
485	0.12084	485	0.25384
484	0.12001	484	0.25567
483	0.11916	483	0.25745
482	0.11829	482	0.25929
481	0.1174	481	0.26107
480	0.11647	480	0.26284
479	0.11556	479	0.26459
478	0.11464	478	0.26631
477	0.11372	477	0.268
476	0.11276	476	0.26966
475	0.11182	475	0.27124
474	0.1109	474	0.27276
473	0.1099	473	0.27426
472	0.10895	472	0.27568
471	0.10796	471	0.27699
470	0.10702	470	0.27827
469	0.10604	469	0.27945
468	0.10506	468	0.28056
467	0.10414	467	0.28163
466	0.10323	466	0.28259
465	0.10229	465	0.28353
464	0.1014	464	0.2844
463	0.10054	463	0.2852
462	0.09965	462	0.28591
461	0.09878	461	0.28659
460	0.09799	460	0.28723
459	0.0972	459	0.28785
458	0.09648	458	0.28839
457	0.0958	457	0.28891
456	0.09513	456	0.28933
455	0.0945	455	0.28971
454	0.09386	454	0.29008
453	0.09322	453	0.29036
452	0.09255	452	0.29055
451	0.09193	451	0.2907
450	0.09124	450	0.29081
449	0.09057	449	0.29084
448	0.08985	448	0.29083
447	0.08915	447	0.29077
446	0.08841	446	0.29068
445	0.08764	445	0.29052
444	0.08689	444	0.29039
443	0.08609	443	0.29018
442	0.08536	442	0.28999
441	0.08459	441	0.28974
440	0.08383	440	0.28944
439	0.08307	439	0.28917
438	0.08241	438	0.28886
437	0.08168	437	0.28854
436	0.081	436	0.28816
435	0.08039	435	0.28776
434	0.07976	434	0.28732
433	0.07923	433	0.28684
432	0.07863	432	0.28634
431	0.07808	431	0.28577
430	0.0776	430	0.28516
429	0.07718	429	0.28448
428	0.07668	428	0.28375
427	0.07628	427	0.28292
426	0.07589	426	0.28199
425	0.07559	425	0.28102
424	0.07532	424	0.27996
423	0.07501	423	0.27876
422	0.07481	422	0.27751
421	0.07456	421	0.27613
420	0.07437	420	0.27468
419	0.07423	419	0.27312
418	0.07408	418	0.27146
417	0.07407	417	0.26984
416	0.07412	416	0.26807
415	0.07416	415	0.26623
414	0.07424	414	0.26438
413	0.0745	413	0.26252
412	0.07479	412	0.26057
411	0.07518	411	0.25867
410	0.07567	410	0.25678
409	0.07625	409	0.25486
408	0.07699	408	0.25295
407	0.07779	407	0.25115
406	0.07873	406	0.24935
405	0.07983	405	0.2476
404	0.08102	404	0.24591
403	0.08237	403	0.24429
402	0.08383	402	0.24268
401	0.08543	401	0.24117
400	0.08718	400	0.23971
399	0.08897	399	0.23834
398	0.09084	398	0.23698
397	0.09285	397	0.23573
396	0.09488	396	0.23461
395	0.09702	395	0.2336
394	0.09912	394	0.23271
393	0.10131	393	0.23194
392	0.10347	392	0.23138
391	0.10573	391	0.23096
390	0.10788	390	0.23071
389	0.1101	389	0.23067
388	0.11236	388	0.23078
387	0.11459	387	0.2311
386	0.11687	386	0.23159
385	0.1192	385	0.23228
384	0.12158	384	0.23308
383	0.12397	383	0.23412
382	0.12657	382	0.23533
381	0.12922	381	0.23677
380	0.13212	380	0.2384
379	0.13524	379	0.24027
378	0.13866	378	0.24239
377	0.14243	377	0.24486
376	0.14672	376	0.24758
375	0.15136	375	0.25071
374	0.15671	374	0.25426
373	0.1627	373	0.25829
372	0.16924	372	0.26271
371	0.1764	371	0.26772
370	0.18452	370	0.27347
369	0.19306	369	0.27963
368	0.20222	368	0.28649
367	0.21212	367	0.29416
366	0.22236	366	0.30246
365	0.23306	365	0.31145
364	0.24388	364	0.32102
363	0.2549	363	0.3313
362	0.26596	362	0.34222
361	0.2766	361	0.35353
360	0.28689	360	0.36514
359	0.29699	359	0.37741
358	0.30647	358	0.38977
357	0.31524	357	0.40212
356	0.32354	356	0.41476
355	0.33139	355	0.42731
354	0.33862	354	0.43999
353	0.34531	353	0.45257
352	0.35168	352	0.46511
351	0.35797	351	0.4778
350	0.36373	350	0.49027
349	0.36927	349	0.50304
348	0.37487	348	0.51531
347	0.37989	347	0.52713
346	0.3845	346	0.53849
345	0.38893	345	0.55003
344	0.39284	344	0.56092
343	0.3961	343	0.5719
342	0.39873	342	0.58186
341	0.40085	341	0.5922
340	0.40238	340	0.60225
339	0.40323	339	0.61176
338	0.40362	338	0.6214
337	0.40349	337	0.6305
336	0.40266	336	0.63983
335	0.40174	335	0.6486
334	0.40035	334	0.65709
333	0.39879	333	0.66554
332	0.39692	332	0.67334
331	0.39473	331	0.68061
330	0.39238	330	0.68681
329	0.38977	329	0.69204
328	0.38696	328	0.69656
327	0.38382	327	0.69917
326	0.38041	326	0.7
325	0.37699	325	0.69886
324	0.37268	324	0.6965
323	0.36817	323	0.69248
322	0.36318	322	0.68694
321	0.35763	321	0.6796
320	0.35167	320	0.67185
319	0.34527	319	0.66271
318	0.33846	318	0.65334
317	0.33116	317	0.64359
316	0.32351	316	0.6329
315	0.3153	315	0.62211
314	0.30709	314	0.61156
313	0.29832	313	0.6004
312	0.28987	312	0.58948
311	0.28074	311	0.57784
310	0.27186	310	0.5661
309	0.26278	309	0.55407
308	0.25349	308	0.54172
307	0.24445	307	0.52922
306	0.23554	306	0.5166
305	0.22634	305	0.50363
304	0.21774	304	0.49106
303	0.20951	303	0.4788
302	0.20149	302	0.46649
301	0.19397	301	0.45475
300	0.18685	300	0.44312

## Sheet: Figure 4b
X1	Y1	X2	Y2
-8.5	-0.28434	-8.5	-0.17487
-8	-1.26433	-8	0.18541
-7.5	0.08756	-7.5	0.14239
-7	0.01303	-7	0.02438
-6.5	-1.21785	-6.5	-0.1141
-6	-0.74281	-6	0.53297
-5.5	-0.25874	-5.5	-0.29784
-5	0.57521	-5	-0.02262
-4.5	-0.00937	-4.5	0.21681
-4	-1.14238	-4	0.40308
-3.5	-1.28824	-3.5	0.06958
-3	0.31303	-3	0.03283
-2.5	-0.85065	-2.5	-0.58626
-2	-0.37844	-2	-0.05525
-1.5	1.33651	-1.5	-0.31496
-1	2.46142	-1	-0.26241
-0.5	2.65038	-0.5	0.17144
0	11.288	0	5.93834
0.5	15.5228	0.5	7.63827
1	30.7197	1	13.3865
1.5	32.882	1.5	18.3244
2	32.4455	2	17.045
2.5	29.0281	2.5	16.2911
3	26.1073	3	14.7956
3.5	25.419	3.5	13.8739
4	25.463	4	12.968
4.5	22.9794	4.5	12.4534
5	22.6868	5	11.7338
5.5	20.7627	5.5	11.3458
6	20.4529	6	11.3847
6.5	20.5382	6.5	10.5404
7	19.1121	7	10.6129
7.5	19.1893	7.5	10.1949
8	18.0815	8	10.0781
8.5	18.4423	8.5	9.45139
9	17.9889	9	9.9672
9.5	16.523	9.5	9.45207
10	15.6704	10	8.49724
10.5	16.034	10.5	8.69961
11	16.0939	11	8.52085
11.5	15.8172	11.5	8.43936
12	15.9457	12	8.08755
12.5	13.7401	12.5	8.25164
13	17.3479	13	7.47116
13.5	12.7825	13.5	7.27857
14	12.7957	14	6.89231
14.5	13.1885	14.5	7.13699
15	12.1746	15	6.48
15.5	13.1834	15.5	6.59374
16	12.3271	16	6.47264
16.5	10.7207	16.5	6.47382
17	11.9204	17	6.43428
17.5	10.3539	17.5	6.2389
18	11.8238	18	6.10786
18.5	11.3109	18.5	6.09531
19	11.37	19	5.9829
19.5	11.2466	19.5	5.8851
20	9.60202	20	6.12425
20.5	11.074	20.5	5.20461
21	9.53257	21	5.52386
21.5	10.8864	21.5	5.55926
22	10.5831	22	5.07649
22.5	9.64192	22.5	5.67185
23	10.5493	23	5.27252
23.5	9.7556	23.5	5.39445
24	9.39631	24	5.49481
24.5	10.0479	24.5	5.47233
25	9.16971	25	5.01441
25.5	8.85352	25.5	4.92441
26	7.65275	26	4.94548
26.5	9.57078	26.5	4.91269
27	7.85752	27	4.60883
27.5	7.59516	27.5	4.82701
28	8.52039	28	4.53453
28.5	7.42352	28.5	4.56032
29	8.66493	29	4.11281
29.5	7.67308	29.5	4.59844
30	8.58457	30	4.15646
30.5	8.50891	30.5	4.41127
31	6.86642	31	4.34863
31.5	6.77646	31.5	4.0857
32	7.02113	32	4.4654
32.5	6.68066	32.5	4.37956
33	5.38617	33	3.79008
33.5	7.4764	33.5	3.90155
34	6.92815	34	4.01167
34.5	4.03954	34.5	4.16149
35	6.37332	35	3.67955
35.5	6.63813	35.5	4.0917
36	6.36071	36	3.85431
36.5	5.86177	36.5	3.50065
37	5.72005	37	3.74489
37.5	5.00411	37.5	3.42591
38	5.86779	38	3.23587
38.5	4.32185	38.5	3.76614
39	5.93875	39	3.37657
39.5	6.10983	39.5	3.74719
40	4.5654	40	3.07683
40.5	5.95926	40.5	3.50462
41	6.83047	41	3.27205
41.5	7.0678	41.5	3.19533
42	5.48422	42	3.18871
42.5	5.86553	42.5	3.40534
43	4.8479	43	3.39247
43.5	4.42951	43.5	3.25946
44	4.70599	44	3.05024
44.5	4.294	44.5	2.77816
45	7.52778	45	2.78606
45.5	5.25762	45.5	3.01993
46	5.32086	46	2.87723
46.5	4.01677	46.5	2.67138
47	4.50799	47	3.01688
47.5	4.91151	47.5	3.0897
48	3.40227	48	2.57398
48.5	5.05436	48.5	2.42078
49	4.5063	49	2.88034
49.5	5.50022	49.5	2.65562
50	4.1201	50	2.25169
50.5	6.42395	50.5	2.81112
51	3.54079	51	2.95179
51.5	3.96501	51.5	2.77831
52	3.82762	52	2.61355
52.5	4.41201	52.5	2.69242
53	4.24883	53	2.63736
53.5	5.37732	53.5	2.68386
54	3.19694	54	3.12538
54.5	3.66501	54.5	2.46352
55	2.52899	55	2.63056
55.5	3.59763	55.5	2.42716
56	4.03239	56	2.07746
56.5	3.86225	56.5	2.34929
57	3.27203	57	2.33818
57.5	4.444	57.5	2.21247
58	3.69889	58	2.29966
58.5	2.27867	58.5	2.60611
59	2.00935	59	2.43041
59.5	4.18747	59.5	2.14688
60	4.65649	60	2.37529
60.5	2.82071	60.5	2.10117
61	4.56125	61	2.18659
61.5	5.64909	61.5	2.22691
