# Supplementary material for: Exceptionally high charge mobility in phthalocyanine-based poly(benzimidazobenzophenanthroline)-ladder-type two-dimensional conjugated polymers
Source: Nat Mater. 2023 Jun 19;22(7):880–7. doi: 10.1038/s41563-023-01581-6 (PMC10313522; doi:10.1038/s41563-023-01581-6)
Supplement: Source Data Fig. 5 — THz photoconductivity data (Fig. 5a), charge carrier mobilities and optical bandgaps (Fig. 5b), THz photoconductivity data (Fig. 5c) and THz mobilities and charge scattering times (Fig. 5d). [file 41563_2023_1581_MOESM7_ESM.xlsx]

## Sheet: Figure 5a
X1	Y1	Y1	X2	Y2	Y2
0	1842.1	0	0	-51472.6	0
78125000000	48.834	24.5698	78125000000	29.2041	-13.9489
156250000000	77.0805	-21.5632	156250000000	-7.52414	2.11696
234375000000	30.3555	14.1546	234375000000	19.9927	2.7657
312500000000	21.573	1.49563	312500000000	12.8497	-6.39716
390625000000	36.8521	-1.99072	390625000000	21.1326	-0.0112
468750000000	32.8858	-12.9681	468750000000	19.3343	-3.40467
546875000000	44.7639	-5.62763	546875000000	22.5063	0.20683
625000000000	43.7221	-3.79679	625000000000	18.1829	0.54775
703125000000	46.5113	-2.25855	703125000000	20.8972	5.00215
781250000000	41.1558	4.5732	781250000000	18.3044	6.10961
859375000000	42.5225	6.65063	859375000000	19.9321	7.23196
937500000000	39.9569	6.59199	937500000000	17.7078	6.7864
1015630000000	37.7853	10.866	1015630000000	14.9712	7.43666
1093750000000	36.3179	13.7364	1093750000000	16.1669	7.3272
1171880000000	34.6419	15.4396	1171880000000	14.6064	6.86172
1250000000000	32.5182	14.0147	1250000000000	12.6767	8.50739
1328130000000	35.16	10.0899	1328130000000	14.869	6.97924
1406250000000	30.688	10.747	1406250000000	13.8864	8.55669
1484380000000	33.9311	10.9121	1484380000000	14.409	7.18878
1562500000000	29.6308	13.2163	1562500000000	12.5893	9.94359
1640630000000	28.792	15.8711	1640630000000	12.6041	11.2737
1718750000000	29.9236	22.1629	1718750000000	12.6458	11.1778
1796880000000	28.972	17.7708	1796880000000	10.1852	10.6154
1875000000000	28.9217	17.4815	1875000000000	9.53658	11.0912
1953130000000	28.8654	12.231	1953130000000	9.17901	12.8986
2031250000000	33.0251	16.2205	2031250000000	11.9766	12.7658
2109380000000	24.8979	18.4899	2109380000000	10.964	8.27431
2187500000000	25.0819	6.17216	2187500000000	8.41357	5.83891
2265630000000	31.6273	23.282	2265630000000	8.73727	7.4854
2343750000000	25.3125	16.6908	2343750000000	11.3211	12.9072
2421880000000	17.2907	11.7443	2421880000000	14.9558	9.74123
2500000000000	34.5478	27.4924	2500000000000	6.80459	10.3024
2578130000000	26.3178	-20.8106	2578130000000	0.80132	3.28546
2656250000000	-31.8774	46.0614	2656250000000	-47.1854	4.18835
2734380000000	100.266	58.7968	2734380000000	-35.2824	23.3067
2812500000000	-354.247	-173.031	2812500000000	-65.6278	-1.25926
2890630000000	220.689	-86.8626	2890630000000	125.659	49.8252
2968750000000	-118.167	-96.4499	2968750000000	-359.28	284.703
3046880000000	136.494	1106.14	3046880000000	-237.82	20.9359

## Sheet: Figure 5b
2.6	165	0.245	211	1.28	460
1.4	2	0.63	15	1.33	971
2.03	22.1
2.18	44
2.23	10.3

## Sheet: Figure 5c
X1	Y1	Y1	X2	Y2	Y2	X3	Y3	Y3	X4	Y4	Y4	X5	Y5	Y5
0	-51472.6	0	0	-42084.4	0	0	1290.63	0	0	-404.614	0	0	3556.75	0
78125000000	29.2041	-13.9489	78125000000	2.9234	22.6569	78125000000	28.4612	-4.78189	78125000000	-11.5872	-0.07351	78125000000	56.5028	-2.01183
156250000000	-7.52414	2.11696	156250000000	47.8855	-36.4	156250000000	17.1735	-21.9647	156250000000	40.4144	-27.861	156250000000	-8.86839	2.5291
234375000000	19.9927	2.7657	234375000000	3.691	1.60485	234375000000	26.1489	2.8197	234375000000	19.7422	-0.19808	234375000000	20.0464	6.25425
312500000000	12.8497	-6.39716	312500000000	7.70336	-11.2003	312500000000	11.8997	-11.9513	312500000000	17.8084	-6.09034	312500000000	12.667	-13.2755
390625000000	21.1326	-0.0112	390625000000	20.0408	-7.75351	390625000000	23.1539	-6.14834	390625000000	27.5371	-0.28878	390625000000	24.2806	-7.86506
468750000000	19.3343	-3.40467	468750000000	21.5271	-13.868	468750000000	18.7742	-5.73216	468750000000	26.3248	-1.95764	468750000000	15.8421	-0.9514
546875000000	22.5063	0.20683	546875000000	23.5218	-3.10007	546875000000	24.134	0.52033	546875000000	29.0699	7.94641	546875000000	25.0283	-1.09765
625000000000	18.1829	0.54775	625000000000	23.4124	3.70361	625000000000	22.0004	-0.02968	625000000000	28.7479	7.58904	625000000000	26.6033	-1.14489
703125000000	20.8972	5.00215	703125000000	29.241	3.33815	703125000000	24.6794	4.24417	703125000000	21.5786	8.7042	703125000000	25.8349	6.88565
781250000000	18.3044	6.10961	781250000000	28.2287	6.41816	781250000000	23.0594	7.01578	781250000000	16.7509	10.7896	781250000000	21.925	6.70812
859375000000	19.9321	7.23196	859375000000	26.1389	7.85073	859375000000	23.4466	8.84323	859375000000	20.1075	12.2356	859375000000	22.4348	8.12178
937500000000	17.7078	6.7864	937500000000	19.9788	8.10949	937500000000	18.1959	10.0659	937500000000	18.8796	8.50471	937500000000	20.6077	10.2264
1015630000000	14.9712	7.43666	1015630000000	20.412	9.14679	1015630000000	19.3886	12.0022	1015630000000	17.7882	9.82308	1015630000000	19.5259	12.3564
1093750000000	16.1669	7.3272	1093750000000	18.5318	10.9386	1093750000000	17.6228	13.2546	1093750000000	12.7525	9.86894	1093750000000	14.7083	13.3006
1171880000000	14.6064	6.86172	1171880000000	11.883	10.0787	1171880000000	14.9967	11.0644	1171880000000	14.1423	9.41114	1171880000000	13.1443	11.3294
1250000000000	12.6767	8.50739	1250000000000	11.0479	13.5477	1250000000000	13.8647	13.0754	1250000000000	12.2962	9.94271	1250000000000	14.6456	11.448
1328130000000	14.869	6.97924	1328130000000	12.1389	12.1688	1328130000000	10.1684	9.14102	1328130000000	11.666	10.6792	1328130000000	10.7832	12.5609
1406250000000	13.8864	8.55669	1406250000000	5.44926	13.3931	1406250000000	11.89	11.1713	1406250000000	14.7218	15.991	1406250000000	10.7993	14.4159
1484380000000	14.409	7.18878	1484380000000	14.5071	13.2263	1484380000000	11.6705	11.3748	1484380000000	11.7003	13.5871	1484380000000	10.5776	11.6851
1562500000000	12.5893	9.94359	1562500000000	10.2358	6.98879	1562500000000	10.1364	9.60879	1562500000000	11.8043	10.5192	1562500000000	8.33364	10.1709
1640630000000	12.6041	11.2737	1640630000000	11.5468	13.0858	1640630000000	9.30291	9.71851	1640630000000	11.101	11.5875	1640630000000	9.05147	9.23251
1718750000000	12.6458	11.1778	1718750000000	9.36778	10.9171	1718750000000	11.5271	8.22786	1718750000000	12.3522	12.4122	1718750000000	9.48787	13.2543
1796880000000	10.1852	10.6154	1796880000000	1.95929	12.5741	1796880000000	7.45086	10.9553	1796880000000	7.46048	7.71369	1796880000000	7.67106	7.63228
1875000000000	9.53658	11.0912	1875000000000	13.9287	9.66315	1875000000000	3.11265	8.85688	1875000000000	4.75047	13.2659	1875000000000	6.13192	8.52852
1953130000000	9.17901	12.8986	1953130000000	9.50429	8.11308	1953130000000	10.8025	7.43579	1953130000000	6.67479	9.71942	1953130000000	8.37424	9.14184
2031250000000	11.9766	12.7658	2031250000000	8.80148	9.56393	2031250000000	8.1315	9.56758	2031250000000	11.5175	10.5427	2031250000000	9.98953	8.26779
2109380000000	10.964	8.27431	2109380000000	9.17681	14.5461	2109380000000	10.3227	8.90562	2109380000000	10.9824	13.8558	2109380000000	12.7988	12.4332
2187500000000	8.41357	5.83891	2187500000000	12.0622	8.2171	2187500000000	10.5065	9.96335	2187500000000	6.71965	11.8678	2187500000000	11.1223	7.93144
2265630000000	8.73727	7.4854	2265630000000	12.9057	9.07674	2265630000000	8.88645	9.62273	2265630000000	11.475	8.24556	2265630000000	12.7457	5.70947
2343750000000	11.3211	12.9072	2343750000000	20.1868	12.4151	2343750000000	8.4153	9.28859	2343750000000	4.49947	19.348	2343750000000	7.71834	8.75012
2421880000000	14.9558	9.74123	2421880000000	30.988	25.0528	2421880000000	20.4565	11.5941	2421880000000	9.69928	7.52638	2421880000000	14.8919	8.77293
2500000000000	6.80459	10.3024	2500000000000	10.433	22.574	2500000000000	7.33478	20.2423	2500000000000	-5.06851	20.4179	2500000000000	7.09941	12.8642
2578130000000	0.80132	3.28546	2578130000000	3.86498	34.5924	2578130000000	17.6093	34.8747	2578130000000	11.4118	19.4247	2578130000000	-13.9392	-6.92196
2656250000000	-47.1854	4.18835	2656250000000	47.9207	68.3515	2656250000000	17.5342	-17.8538	2656250000000	-8.16557	-30.9776	2656250000000	28.7464	-23.9112
2734380000000	-35.2824	23.3067	2734380000000	18.1509	163.939	2734380000000	46.8486	72.0855	2734380000000	-45.0749	45.7872	2734380000000	20.9626	88.922
2812500000000	-65.6278	-1.25926	2812500000000	-267.955	-349.254	2812500000000	-148.72	120.722	2812500000000	18.3849	25.2299	2812500000000	-34.4042	51.4446
2890630000000	125.659	49.8252	2890630000000	-386.189	-169.366	2890630000000	-118.657	-19.7902	2890630000000	-81.6144	63.8963	2890630000000	342.264	50.5251
2968750000000	-359.28	284.703	2968750000000	-447.426	124.262	2968750000000	308.229	132.059	2968750000000	-109.695	291.756	2968750000000	-186.897	126.862
3046880000000	-237.82	20.9359	3046880000000	-865.435	352.791	3046880000000	-1047.28	492.888	3046880000000	204.671	-139.866	3046880000000	-56.1031	-240.714

## Sheet: Figure 5d
X1	Y1	Error	X2	Y2	Error	Y2	Error	Y2	Error
78	705.994	37.3616	78	1386.43	95.9424	1.07993e-13	7.47325e-15	6.90412e-14	3.6537e-15
128	671.402	26.6032	138	1363.41	77.6369	1.062e-13	6.04738e-15	6.56583e-14	2.6016e-15
178	591.915	28.7037	178	1294.88	96.2783	1.00862e-13	7.49942e-15	5.7885e-14	2.80702e-15
228	613.522	30.0578	228	1265.34	133.333	9.85616e-14	1.03857e-14	5.99981e-14	2.93944e-15
298	459.9	31.4119	298	971.03	43.4952	7.56366e-14	3.38798e-15	4.49749e-14	3.07186e-15
